# Supplementary material for: Compromised transcription-mRNA export factor THOC2 causes R-loop accumulation, DNA damage and adverse neurodevelopment
Source: Nat Commun. 2024 Feb 8;15:1210. doi: 10.1038/s41467-024-45121-5 (PMC10853216; doi:10.1038/s41467-024-45121-5)
Supplement: Supplementary file 4 — Supplementary Data 1 [file 41467_2024_45121_MOESM4_ESM.xlsx]

## Sheet: CRISPR Cas9 THOC2 mouse trials
Supplementary Data 1.
			Variant	PMID
			L438P	26166480
			IVF and Embryo Transfer Results
			Zygotes Injected with CRISPR Kits	Embryos Transfered	Mouse Pups Born
		Trial 1	196	79	0
		Trial 2	191	171	0
			Variant	PMID
			I800T	26166480
			IVF and Embryo Transfer Results
			Zygotes Injected with CRISPR Kits	Embryos Transfered	Mouse Pups Born
		Trial 1	179	106	0
		Trial 2	113	106	0
			Parellel Control Project
			IVF and Embryo Transfer Results
			Zygotes Injected with CRISPR Kits	Embryos Transfered	Mouse Pups Born
			231	66	19
