# Supplementary material for: Compromised transcription-mRNA export factor THOC2 causes R-loop accumulation, DNA damage and adverse neurodevelopment
Source: Nat Commun. 2024 Feb 8;15:1210. doi: 10.1038/s41467-024-45121-5 (PMC10853216; doi:10.1038/s41467-024-45121-5)
Supplement: Supplementary file 5 — Supplementary Data 2 [file 41467_2024_45121_MOESM5_ESM.xlsx]

## Sheet: Patient_Clinical_Phenotypes
Supplementary Data 2.
Age (DOB: 12-02-2008)	15 Years
Complications of Labor	Traumatic delivery by ventouse at 40 weeks
Feeding and Weight	Initial difficulties in sucking/swallowing
	Delayed weight gain, low birth weight
	Vomiting after meals and subsequent weight loss with age
Growth Trend	Global Developmental delay
	Short Stature
	Difficulty gaining weight
Motor abilities	Delayed gross and fine motor abilities
Cognitive abilities	Moderate to Severe Intellectual disability
Behavioral Issues	Expressionless face
	Placid personality as baby/toddler
	Uncooperative at times; Prone to escape behavior as child
Verbal Abilities	Very limited speech
Epilepsy	None Reported
Musculoskeletal Presentations	Hypotonic as infant and toddler with delayed head control and development
	Talipes Equinovarus
	Myopathy face, trunk, neck
	Increased tone in the legs
	Small fingers, Brachydactyly
	Flat feet
	Scoliosis of the thoracic spine (Mild)
	Muscle Biopsy: Pleomorphic mitochondria associated with an increase in lipid in some of the fibres.
ENT	Bilateral idiopathic sensory hearing loss
Craniofacial Abnormalities	Microcephaly at birth
	Flat occiput / plagiocephaly
	Small anterior fontanelle
	High palate with a groove (no cleft)
	Hypotelorism
	Unfolding of helix on one ear
	Left ear place further forward than right
	Widely-spaced pointy cone shaped teeth at 2 years
Neurological Presentations	Microcephaly
	Mild generalised reduction in white matter volume in the peritrigonal regions bilaterally/ Abnormal myelination, some recovery with age
	Pituitary fossa has a J-shaped morphology
	Cavum septum pellucidum and vergae
Cardiovascular Presentations	None Reported
Respiratory Presentations	Recurrent chest infections related to myopathy
	Inspiratory stridor, laryngomalacia
Ophthalmology Presentations	Mild ptosis bilaterally
	Puffy eyes, Blepharophimosis
	Intermittent exotropia
	Visually impaired – corrective glasses
Genitourinary Presentations	None Reported
Endocrinological Presentations	None Reported
Dermatological Presentations	Dry skin on the on right foot (and sole) – not respond to treatment
	Query ectodermal dysplasia
	Infected lesion on hip and knee Nov 09 – Strep/Staph/Klebsiella
	Infected wound swab Oct 15 – staph
	Prominent fetal fingertip pads, Deep single palmar creases
	Stork mark on forehead
	Lot of fine hair on back and legs
	Hair head sparse particularly on sides of head
	Mild cervical webbing bilaterally
Rheumatological Presentations	None Reported
Immunological Presentations	None Reported
Renal Presentations	None Reported
Gastrointestinal Presentations	None Reported

## Sheet: Phneotype_ Mouse and Patient
						Patient	Feeding Difficulty
						Patient	Reduced Weight
						Patient	Global Developmental delay
						Patient	Short Stature, Brachycephaly
						Patient	Moderate to Severe Intellectual disability/Learning and Memory Issue (in mice)
						Patient	Gross and fine motor issues
						Patient	Hypotonia
						Patient	Scoliosis of the thoracic spine (Mild)
						Patient	Myopathy face, trunk, neck
						Patient	Bilateral idiopathic sensory hearing loss
						Patient	Microcephaly at birth
						Patient	White Matter Reduction/ Abnormal myelination
						Mouse Model	Reduced Weight
						Mouse Model	Short Stature, Brachycephaly
						Mouse Model	Moderate to Severe Intellectual disability/Learning and Memory Issue (in mice)
						Mouse Model	Gross and fine motor issues
						Mouse Model	Microcephaly at birth
						Mouse Model	White Matter Reduction/ Abnormal myelination
