# Supplementary material for: Compromised transcription-mRNA export factor THOC2 causes R-loop accumulation, DNA damage and adverse neurodevelopment
Source: Nat Commun. 2024 Feb 8;15:1210. doi: 10.1038/s41467-024-45121-5 (PMC10853216; doi:10.1038/s41467-024-45121-5)
Supplement: Supplementary file 6 — Supplementary Data 3 [file 41467_2024_45121_MOESM6_ESM.xlsx]

## Sheet: KeyToTables
Supplementary Data 3.
Results of differential gene expression analyses for mouse. Below is a description of the fields in each table
Tables E14.5_DEG, E18.5_DEG and P10_DEG
ensembl_gene_id	ENSEMBL mouse gene ID
logFC	Log base 2 fold change in gene expression between Thoc2+/Y and Thoc2D/Y mice
logCPM	The average log base 2 normalised counts per million for the gene in all samples
F	F statististic from edgeR quasi-liklihood F test (QLF)
PValue	p-value determined from the QLF test
FDR	Adjusted p-value determined from the False Discovery Rate
mgi_symbol	Mouse Genome Informatics official gene symbol at the time of analysis
entrezgene_description	Gene description
chromosome_name	Chromosome where the gene is located
start_position	start position of the gene in the mouse mm10 genome build
end_position	end position of the gene in the mouse mm10 genome build
gene_biotype	Type of gene, e.g. coding, long non-coding
mgi_id	Mouse Genome Informatics gene ID
e.g. 01-Hem/WT-14/18/10	Log base 2 transformed transcripts per million (TPM) for each sample
Hemi	Average log base 2 transformed TPM for Thoc2 D/Y mice
WT	Average log base 2 transformed TPM for Thoc2 +/Y mice
maxAveTPM	The maximum average log base 2 TPM value comparing Thoc2 +/Y and Thoc2 D/Y groups
Statistics	quasi-likelihood F-test, two sided
Table Known_NDD_gene_comparison
Each list contains the intersection of genes based on gene symbols from the groups listed in the first row of each column

## Sheet: E14.5_DEG
ensembl_gene_id	logFC	logCPM	F	PValue	FDR	mgi_symbol	entrezgene_description	chromosome_name	start_position	end_position	gene_biotype	mgi_id	01-Hem-14	02-Hem-14	03-Hem-14	04-Hem-14	05-Hem-14	07-WT-14	08-WT-14	09-WT-14	10-WT-14	Hemi	WT	maxAveTPM
ENSMUSG00000048154	0.939858	8.13619	271.03	1.48425e-08	0.00024033	Kmt2d	lysine (K)-specific methyltransferase 2D	15	98729550	98769085	protein_coding	MGI:2682319	5.97805	6.15158	5.96059	6.1036	6.0818	5.23294	5.21823	5.0692	5.24333	6.05701	5.19263	6.05701
ENSMUSG00000045795	0.673125	4.37576	131.737	4.56898e-07	0.00369905	Whamm	WAS protein homolog associated with actin, golgi membranes and microtubules	7	81221014	81246584	protein_coding	MGI:2142282	3.84571	3.96784	3.85986	4.00946	4.01814	3.2646	3.33347	3.24465	3.22072	3.94207	3.26647	3.94207
ENSMUSG00000040860	0.649897	5.999	111.128	1.0053e-06	0.00542596	Crocc	ciliary rootlet coiled-coil, rootletin	4	140743948	140787861	protein_coding	MGI:3529431	5.11998	5.01307	5.07235	4.82917	5.13806	4.48047	4.5833	4.18663	4.54561	5.03872	4.45712	5.03872
ENSMUSG00000072774	-1.88797	1.58778	78.2091	4.95421e-06	0.0159444	Zfp951	zinc finger protein 951	5	104961035	105007936	protein_coding	MGI:2441896	-0.407276	0.317769	-0.0553874	-0.289543	-0.170626	1.62009	1.8286	1.52678	1.90684	-0.0986903	1.7287	1.7287
ENSMUSG00000096718	-0.740021	3.40861	70.5199	7.84563e-06	0.0159444	Zfp781	zinc finger protein 781	10	81737745	81766314	protein_coding	MGI:3696710	1.74048	1.9637	1.6723	1.96913	1.72511	2.65946	2.4994	2.45359	2.70637	1.81972	2.58358	2.58358
ENSMUSG00000058558	0.35668	6.70593	74.6879	6.08304e-06	0.0159444	Rpl5	ribosomal protein L5	5	108048368	108056871	protein_coding	MGI:102854	7.05008	7.0865	7.11324	7.16021	7.11827	6.94939	6.92201	6.84692	6.82596	7.10612	6.88698	7.10612
ENSMUSG00000024911	0.455182	5.82941	72.917	6.76682e-06	0.0159444	Fibp	fibroblast growth factor (acidic) intracellular binding protein	19	5510643	5515079	protein_coding	MGI:1926233	7.01265	7.0494	6.94593	6.82677	7.03401	6.59215	6.65621	6.51078	6.4833	6.97602	6.56223	6.97602
ENSMUSG00000032657	0.536588	5.1117	70.4548	7.87768e-06	0.0159444	Fam189b	family with sequence similarity 189, member B	3	89090450	89096602	protein_coding	MGI:1915771	5.23388	5.40579	5.19556	5.5257	5.33755	4.9267	4.92471	4.77828	4.73171	5.34465	4.84296	5.34465
ENSMUSG00000043467	0.680539	6.34203	60.5822	1.52552e-05	0.0274458	Zbtb37	zinc finger and BTB domain containing 37	1	160830492	160862419	protein_coding	MGI:2444467	3.02663	3.57971	3.06475	3.41894	3.1426	2.82708	2.43653	2.36844	2.763	3.26301	2.61245	3.26301
ENSMUSG00000063171	-0.892658	4.70361	57.1289	1.96582e-05	0.0318306	Rps4l		6	148256098	148257431	transcribed_processed_pseudogene	MGI:1913434	5.48286	5.54614	5.53454	5.12974	5.68122	6.49944	6.53074	6.11876	6.42696	5.4862	6.40287	6.40287
ENSMUSG00000002028	0.487745	8.35568	54.1774	2.46794e-05	0.0363281	Kmt2a	lysine (K)-specific methyltransferase 2A	9	44714652	44792594	protein_coding	MGI:96995	5.26383	5.46643	5.14868	5.82152	5.32522	4.89153	4.85254	4.93492	4.88295	5.42461	4.89079	5.42461
ENSMUSG00000058006	0.460466	6.85704	49.7908	3.53222e-05	0.0439952	Mdn1	midasin AAA ATPase 1	4	32657119	32775217	protein_coding	MGI:1926159	3.68677	3.84365	3.73763	3.90636	3.69645	3.2863	3.32931	3.44104	3.41003	3.77678	3.36799	3.77678
ENSMUSG00000027966	0.747431	5.64611	50.2934	3.38553e-05	0.0439952	Col11a1	collagen, type XI, alpha 1	3	113824189	114014367	protein_coding	MGI:88446	4.13475	4.55652	4.16777	4.67449	4.29679	3.66063	3.71321	3.58243	3.43483	4.38214	3.60154	4.38214
ENSMUSG00000095315	-0.950158	1.35085	48.0658	4.09727e-05	0.0442287	Gm10130	predicted gene 10130	2	150153351	150204991	protein_coding	MGI:3642547	0.787292	0.779935	0.281928	0.747451	0.469715	1.53228	1.53513	1.54789	1.77515	0.627115	1.60136	1.60136
ENSMUSG00000074505	0.743469	7.40236	48.3308	4.00378e-05	0.0442287	Fat3	FAT atypical cadherin 3	9	15821485	16412581	protein_coding	MGI:2444314	5.43781	5.73945	5.33363	5.79945	5.47232	4.89855	4.71596	4.76547	5.01008	5.56794	4.85214	5.56794
ENSMUSG00000113670	-0.780114	2.23156	44.733	5.53023e-05	0.055966	Gm49686		12	23003996	23010307	transcribed_unprocessed_pseudogene	MGI:6215136	2.50217	2.48259	2.03071	2.29337	2.35442	3.28862	3.07124	2.98517	3.2356	2.34234	3.15032	3.15032
ENSMUSG00000112160	-0.686935	2.38546	42.2751	6.98388e-05	0.0665194	BC024063	cDNA sequence BC024063	10	81919187	81947050	protein_coding	MGI:2670978	1.434	1.41555	1.371	1.65957	1.32839	2.08239	2.03548	2.13679	2.35257	1.44642	2.15703	2.15703
ENSMUSG00000030382	-1.53083	-1.69501	39.4039	9.30816e-05	0.0705017	Slc27a5	solute carrier family 27 (fatty acid transporter), member 5	7	12722273	12732119	protein_coding	MGI:1347100	-3.4026	-3.06458	-2.89982	-2.94982	-1.26815	-1.21788	-1.07282	-0.495077	-1.78531	-2.48569	-1.07026	-1.07026
ENSMUSG00000095648	-1.2622	0.431189	38.6991	0.000100144	0.0705017	Gm2004	predicted gene 2004	2	175883384	175891618	protein_coding	MGI:3780174	0.185789	-0.360898	-0.321549	0.133183	-0.570739	0.82306	0.982139	1.27264	1.37588	-0.156398	1.13025	1.13025
ENSMUSG00000021972	0.319923	6.27919	38.9104	9.79612e-05	0.0705017	Hmbox1	homeobox containing 1	14	65049049	65187320	protein_coding	MGI:2445066	5.58365	5.75582	5.57798	5.73014	5.50751	5.39025	5.34879	5.24868	5.39029	5.6342	5.34565	5.6342
ENSMUSG00000024073	0.354959	7.65757	39.1515	9.55401e-05	0.0705017	Birc6	baculoviral IAP repeat-containing 6	17	74835290	75010351	protein_coding	MGI:1276108	6.35214	6.44513	6.45456	6.69516	6.58062	6.19927	6.25121	6.14065	6.24668	6.51052	6.21014	6.51052
ENSMUSG00000047888	0.456768	7.175	40.4442	8.3718e-05	0.0705017	Tnrc6b	trinucleotide repeat containing 6b	15	80595514	80825286	protein_coding	MGI:2443730	4.74454	4.88288	4.56657	5.05175	4.41821	4.50768	4.39562	3.7605	5.00321	4.75014	4.48253	4.75014
ENSMUSG00000004263	0.582734	8.79336	39.3566	9.35369e-05	0.0705017	Atn1	atrophin 1	6	124719507	124733487	protein_coding	MGI:104725	7.49561	7.9516	7.59049	7.83836	7.56975	7.17684	7.17494	7.10616	7.11753	7.6999	7.14423	7.6999
ENSMUSG00000025505	0.330783	4.64998	37.6319	0.000112107	0.0756347	Tmem80	transmembrane protein 80	7	140907652	140917069	protein_coding	MGI:1918698	5.7436	5.79672	5.81698	5.72746	5.78919	5.61157	5.51558	5.36067	5.61345	5.77518	5.52893	5.77518
ENSMUSG00000113691	-0.673231	1.76557	35.2813	0.000145099	0.0870164	Gm38699		12	23830858	23834132	unprocessed_pseudogene	MGI:5621584	1.51998	1.73479	1.53455	1.52677	1.47342	2.37011	2.32518	2.23685	2.08266	1.56085	2.25781	2.25781
ENSMUSG00000078894	-0.424221	3.87089	35.6039	0.000139939	0.0870164	2210418O10Rik	RIKEN cDNA 2210418O10 gene	2	175968362	175982121	protein_coding	MGI:1924208	2.44818	2.63389	2.53344	3.10815	2.67712	3.1922	2.91471	2.95322	3.34234	2.69921	3.11137	3.11137
ENSMUSG00000111063	0.375058	5.1528	35.6305	0.000139524	0.0870164	Zfp660	zinc finger protein 660	9	122732311	122743219	lncRNA	MGI:3645415	3.51245	3.70979	3.65519	3.56697	3.52167	3.35148	3.17552	3.11738	3.32111	3.59529	3.24467	3.59529
ENSMUSG00000046994	0.497948	4.9994	32.3594	0.000203974	0.117955	Mars2	methionine-tRNA synthetase 2 (mitochondrial)	1	55276336	55287629	protein_coding	MGI:2444136	2.30394	2.38616	2.33474	2.69617	2.52911	1.9953	1.8618	1.87983	2.16915	2.4575	1.98181	2.4575
ENSMUSG00000078875	-1.5159	-1.21338	29.5177	0.000290998	0.14001	Gm14419		2	176692749	176704580	protein_coding	MGI:3702410	-0.202061	0.0127017	-0.615375	-0.430188	-1.34735	1.01297	0.765042	1.22144	1.50417	-0.447686	1.15151	1.15151
ENSMUSG00000089736	-0.684876	3.04233	28.8966	0.000315605	0.14001	Tgfbr3l	transforming growth factor, beta receptor III-like	8	4298214	4301423	protein_coding	MGI:3833469	3.68021	3.78831	3.85692	3.36535	3.57322	4.44781	4.54653	4.12047	4.25248	3.66296	4.35131	4.35131
ENSMUSG00000048271	-0.25072	7.41777	29.0003	0.000311325	0.14001	Rbm33	RNA binding motif protein 33	5	28522119	28624237	protein_coding	MGI:1919670	5.15867	5.24925	5.12181	5.25345	5.24727	5.54167	5.35855	5.33375	5.52038	5.20713	5.44159	5.44159
ENSMUSG00000032253	0.25319	7.94236	30.4215	0.000259179	0.14001	Phip	pleckstrin homology domain interacting protein	9	82748212	82857569	protein_coding	MGI:1932404	5.37736	5.42382	5.36014	5.55558	5.40174	5.19654	5.19503	5.13443	5.28702	5.42543	5.20429	5.42543
ENSMUSG00000010057	0.273565	4.83964	29.0595	0.000308916	0.14001	Nprl2	NPR2 like, GATOR1 complex subunit	9	107419425	107422905	protein_coding	MGI:1914482	5.44892	5.59927	5.40761	5.51179	5.53947	5.33051	5.2655	5.23056	5.35944	5.50298	5.29741	5.50298
ENSMUSG00000039834	0.293739	5.97981	29.4953	0.000291842	0.14001	Zfp335	zinc finger protein 335	2	164733802	164753677	protein_coding	MGI:2682313	4.61236	4.81395	4.63728	4.74949	4.75962	4.54319	4.43635	4.3696	4.42758	4.71658	4.44555	4.71658
ENSMUSG00000047098	0.317496	5.01166	28.8339	0.000318223	0.14001	Rnf31	ring finger protein 31	14	55829165	55841150	protein_coding	MGI:1934704	4.05381	4.34417	4.06498	4.27069	4.00664	4.09438	3.88972	3.86468	3.99577	4.15432	3.96405	4.15432
ENSMUSG00000029714	0.324671	6.88587	28.397	0.000337227	0.14001	Gigyf1	GRB10 interacting GYF protein 1	5	137516810	137526197	protein_coding	MGI:1888677	5.43592	5.64514	5.54386	5.54741	5.58893	5.34414	5.21927	5.04694	5.28726	5.55388	5.22864	5.55388
ENSMUSG00000033671	0.371564	6.44686	29.916	0.000276426	0.14001	Cep350	centrosomal protein 350	1	155720710	155849001	protein_coding	MGI:1921331	3.79646	4.15133	3.8066	4.31848	3.67712	3.54235	3.27189	3.3203	3.47138	3.97087	3.40565	3.97087
ENSMUSG00000031327	0.407102	5.19897	28.4095	0.000336666	0.14001	Chic1	cysteine-rich hydrophobic domain 1	X	102400082	102439698	protein_coding	MGI:1344694	3.13368	3.39317	3.12199	3.36668	3.23863	2.89507	2.80007	2.70791	3.05999	3.25528	2.87169	3.25528
ENSMUSG00000042423	0.407644	6.6671	28.6169	0.000327496	0.14001	Fbrs	fibrosin	7	127078371	127090883	protein_coding	MGI:104648	6.2198	6.69899	6.35322	6.62612	6.3658	6.00214	6.11588	6.10268	6.01335	6.46411	6.05942	6.46411
ENSMUSG00000033411	-0.356619	5.74159	28.0989	0.000350982	0.142078	Ctdspl2	CTD (carboxy-terminal domain, RNA polymerase II, polypeptide A) small phosphatase like 2	2	121786482	121844123	protein_coding	MGI:1196405	4.06128	4.5152	4.65295	4.7448	4.25243	4.8911	4.8715	4.96294	4.82142	4.46716	4.88764	4.88764
ENSMUSG00000078877	-0.641866	2.45825	27.001	0.000407813	0.161056	Gm14295	predicted gene 14295	2	176490405	176503016	protein_coding	MGI:3709624	2.12289	1.97221	2.11021	2.17397	2.23317	2.50098	3.028	2.92829	2.83979	2.12507	2.83738	2.83738
ENSMUSG00000055531	0.221856	8.62276	25.662	0.000492855	0.185588	Cpsf6	cleavage and polyadenylation specific factor 6	10	117180578	117215920	protein_coding	MGI:1913948	7.1495	7.26931	7.20813	7.2619	7.19078	7.08992	7.09011	7.04646	7.1691	7.21662	7.09958	7.21662
ENSMUSG00000033434	0.352525	4.5348	25.7145	0.00048914	0.185588	Gtpbp6	GTP binding protein 6 (putative)	5	110251841	110256063	protein_coding	MGI:1306825	5.72871	5.95663	5.79991	5.61528	5.97638	5.61095	5.39827	5.4061	5.68343	5.82184	5.53013	5.82184
ENSMUSG00000021819	0.265326	7.92699	24.9236	0.000548868	0.201983	Zswim8	zinc finger SWIM-type containing 8	14	20757620	20773687	protein_coding	MGI:1919156	6.9114	7.15899	6.89772	7.10617	7.00742	6.82281	6.83638	6.68251	6.8017	7.02006	6.78712	7.02006
ENSMUSG00000098404	-0.528824	2.72961	24.5844	0.000577156	0.203159	Mrip-ps		7	15022176	15023115	unprocessed_pseudogene	MGI:3645947	3.86596	3.67395	3.57721	3.80099	3.62653	4.17815	4.1465	4.43329	4.29393	3.71301	4.26742	4.26742
ENSMUSG00000020220	0.448483	6.14555	24.6178	0.000574291	0.203159	Vps13d	vacuolar protein sorting 13D	4	144699192	144921575	protein_coding	MGI:2448530	5.24204	5.46047	5.29488	5.44192	5.22677	5.01808	4.95523	4.84763	5.04863	5.33664	4.96942	5.33664
ENSMUSG00000039781	0.238709	5.94966	24.2144	0.000610032	0.210163	Cep131	centrosomal protein 131	11	119955256	119977653	protein_coding	MGI:107440	5.38342	5.3534	5.36218	5.23069	5.28769	5.17571	5.2672	5.10787	5.08725	5.32457	5.16123	5.32457
ENSMUSG00000078866	-0.50882	2.16971	24.0354	0.000626741	0.211421	Zfp970	zinc finger protein 970	2	177156526	177169922	protein_coding	MGI:3652255	2.82482	2.59871	2.70668	2.89201	2.60894	3.21254	3.34355	3.40893	3.09519	2.73094	3.27009	3.27009
ENSMUSG00000030655	0.308691	7.68315	23.6737	0.000662222	0.218831	Smg1	SMG1 nonsense mediated mRNA decay associated PI3K related kinase	7	117730531	117842893	protein_coding	MGI:1919742	4.58147	4.8211	4.61003	4.89587	4.68534	4.46371	4.45116	4.3289	4.53889	4.7239	4.44761	4.7239
ENSMUSG00000089901	0.474141	3.25675	23.4184	0.000688719	0.223035	Gm8113		14	44162847	44170868	protein_coding	MGI:3648791	2.76171	2.90973	2.8839	2.63562	3.06944	2.50475	2.3666	2.33871	2.42265	2.85946	2.40958	2.85946
ENSMUSG00000028842	0.35065	5.80009	23.1516	0.000717794	0.22351	Ago3	argonaute RISC catalytic subunit 3	4	126225497	126323349	protein_coding	MGI:2446634	2.85965	2.92616	2.67978	2.98098	2.98443	2.76223	2.50891	2.37009	2.68414	2.89049	2.58935	2.89049
ENSMUSG00000045102	0.947986	-0.43661	23.2295	0.000709154	0.22351	Poln	DNA polymerase N	5	34164523	34326792	protein_coding	MGI:2675617	0.00790017	-0.725289	-0.577377	-0.872274	-0.411088	0.504828	-0.811424	-1.19835	-1.90862	-0.482416	-0.571914	-0.482416
ENSMUSG00000025188	0.236907	4.95033	22.6005	0.000782657	0.236597	Hps1	HPS1, biogenesis of lysosomal organelles complex 3 subunit 1	19	42743544	42768417	protein_coding	MGI:2177763	4.02007	4.01474	3.95503	4.11568	3.97704	4.05733	3.77311	3.78698	3.76037	4.01758	3.84988	4.01758
ENSMUSG00000066036	0.271421	7.98906	22.5492	0.000789045	0.236597	Ubr4	ubiquitin protein ligase E3 component n-recognin 4	4	139079920	139216899	protein_coding	MGI:1916366	7.36773	7.40783	7.23125	7.28218	7.30664	7.18571	7.06467	7.00146	7.07347	7.32048	7.08287	7.32048
ENSMUSG00000075054	0.205325	6.36833	22.3712	0.000811708	0.238621	Yae1d1	Yae1 domain containing 1	13	18155915	18167934	protein_coding	MGI:1914258	4.83944	4.80642	4.96399	4.80324	4.73965	4.98442	4.93677	5.00259	4.9934	4.83248	4.97952	4.97952
ENSMUSG00000018476	0.312803	8.22735	22.2675	0.000825271	0.238621	Kdm6b	KDM1 lysine (K)-specific demethylase 6B	11	69289334	69304501	protein_coding	MGI:2448492	6.39049	6.63047	6.36086	6.61178	6.4419	6.29418	6.17471	6.16123	6.222	6.49152	6.21398	6.49152
ENSMUSG00000055065	0.226066	9.97564	21.6468	0.000912413	0.259189	Ddx17	DEAD box helicase 17	15	79411937	79430942	protein_coding	MGI:1914290	8.76462	8.92412	8.84617	8.81498	8.86314	8.6792	8.61032	8.50564	8.72132	8.84357	8.6314	8.84357
ENSMUSG00000073197	-1.03355	-0.207939	21.4844	0.000937023	0.261591	5730507C01Rik	RIKEN cDNA 5730507C01 gene	12	18564511	18585255	protein_coding	MGI:1917882	-1.11922	-0.97823	-0.975731	-2.00035	-1.16803	-0.240035	0.0922129	-0.253096	-0.201054	-1.20331	-0.143318	-0.143318
ENSMUSG00000040865	0.267034	6.21343	21.3207	0.000962619	0.264182	Ino80d	INO80 complex subunit D	1	62997577	63153849	protein_coding	MGI:3027003	3.24707	3.35984	3.30759	3.47697	3.27855	3.21117	3.04129	2.95907	3.16674	3.33629	3.09802	3.33629
ENSMUSG00000018196	0.247722	6.10102	21.2027	0.000981606	0.264903	Glrx2	glutaredoxin 2 (thioltransferase)	1	143592076	143625414	protein_coding	MGI:1916617	6.24195	6.30304	6.41262	6.21334	6.35205	6.45179	6.39648	6.3754	6.41913	6.30642	6.41098	6.41098
ENSMUSG00000003847	0.408407	7.25344	20.495	0.00110541	0.28869	Nfat5	nuclear factor of activated T cells 5	8	108020102	108106149	protein_coding	MGI:1859333	4.34195	4.68536	4.38536	4.79219	4.3792	4.14213	4.11602	4.03007	4.22331	4.52889	4.12953	4.52889
ENSMUSG00000048406	0.413364	2.4508	20.5876	0.00108819	0.28869	B330016D10Rik		4	141273500	141275203	pseudogene	MGI:2444063	2.85645	2.80104	2.6561	2.76521	2.88249	2.47916	2.40047	2.41093	2.32109	2.79442	2.404	2.79442
ENSMUSG00000078867	-0.744141	1.11431	20.3093	0.00114094	0.289543	Gm14418		2	177078917	177090113	protein_coding	MGI:3702408	1.62044	1.39058	1.65776	1.29106	1.50689	2.30399	1.93628	2.58042	2.1427	1.49987	2.26021	2.26021
ENSMUSG00000020716	0.292205	7.19015	20.2914	0.00114444	0.289543	Nf1	neurofibromin 1	11	79230519	79472438	protein_coding	MGI:97306	5.12617	5.32163	5.08707	5.26711	5.09852	4.95118	4.9269	4.84622	5.03551	5.18331	4.94153	5.18331
ENSMUSG00000110185	0.470304	3.78578	20.1115	0.00118032	0.294028	Igip	IgA inducing protein	18	36431732	36434570	protein_coding	MGI:1924271	3.26386	3.29676	3.01918	3.53812	3.44487	2.99126	2.77301	2.69078	3.02734	3.32325	2.87758	3.32325
ENSMUSG00000004846	0.202914	5.94314	19.9582	0.00121198	0.297338	Plod3	procollagen-lysine, 2-oxoglutarate 5-dioxygenase 3	5	137015873	137025502	protein_coding	MGI:1347008	5.90965	6.0479	5.91364	5.8906	5.94857	5.88483	5.81948	5.72398	5.84128	5.94318	5.81858	5.94318
ENSMUSG00000073664	0.467839	5.54428	19.8483	0.00123531	0.298539	Nbeal1	neurobeachin like 1	1	60219758	60377487	protein_coding	MGI:2444343	2.50946	2.71418	2.30414	2.77209	2.5488	2.21832	2.03811	1.90489	2.40283	2.57906	2.1533	2.57906
ENSMUSG00000042331	-0.226694	5.67895	19.4697	0.00131987	0.312797	Specc1	sperm antigen with calponin homology and coiled-coil domains 1	11	61847589	62113839	protein_coding	MGI:2442356	3.79526	3.93482	4.07613	3.95563	3.67441	4.16258	4.01232	4.11459	3.95975	3.89387	4.06455	4.06455
ENSMUSG00000023007	0.227677	6.83587	19.4138	0.00133294	0.312797	Prpf40b	pre-mRNA processing factor 40B	15	99192968	99214899	protein_coding	MGI:1925583	6.82885	6.95509	6.78596	6.89885	6.9312	6.74729	6.72025	6.57278	6.65283	6.88138	6.67485	6.88138
ENSMUSG00000082185	1.44507	-2.42614	19.1508	0.00139658	0.323048	Gm12428		3	98728354	98729080	processed_pseudogene	MGI:3650848	-0.310493	-0.843966	-0.0155638	-0.389612	-0.659515	-1.35177	-1.53856	-2.18522	-2.58645	-0.415356	-1.8334	-0.415356
ENSMUSG00000095990	-0.564381	1.8106	18.9274	0.00145351	0.325536	Zfp97	zinc finger protein 97	17	17341677	17367093	protein_coding	MGI:105921	1.05325	0.687156	0.796671	1.22864	0.978312	1.65859	1.42602	1.40871	1.6878	0.961402	1.55099	1.55099
ENSMUSG00000071757	-0.212543	5.42777	18.961	0.00144477	0.325536	Zhx2	zinc fingers and homeoboxes 2	15	57558061	57703228	protein_coding	MGI:2683087	4.0553	3.99693	3.87724	4.07199	4.02283	4.32857	4.1726	4.26338	4.23546	4.00647	4.25109	4.25109
ENSMUSG00000047747	0.529769	5.0087	18.8736	0.00146765	0.325536	Rnf150	ring finger protein 150	8	83589985	83817897	protein_coding	MGI:2443860	2.57335	3.0573	2.57602	2.73977	2.56321	2.24058	2.08362	1.98984	2.48244	2.71496	2.2114	2.71496
ENSMUSG00000035126	-0.421276	3.66408	18.4544	0.00158356	0.337383	Dnai4	dynein axonemal intermediate chain 4	4	102895262	102971752	protein_coding	MGI:2385328	2.40169	2.28094	2.57315	2.35267	2.25002	2.95649	3.01788	2.76543	2.56861	2.37628	2.83764	2.83764
ENSMUSG00000069755	-0.222139	4.51301	18.5697	0.00155062	0.337383	Zfp125		12	20948575	20952660	transcribed_unprocessed_pseudogene	MGI:1336211	4.48467	4.56225	4.53893	4.56553	4.47959	4.8795	4.76568	4.69713	4.88522	4.52667	4.80905	4.80905
ENSMUSG00000000131	0.181076	7.27131	18.4795	0.00157633	0.337383	Xpo6	exportin 6	7	125700887	125799673	protein_coding	MGI:2429950	6.44784	6.72147	6.54484	6.48012	6.64548	6.45758	6.5242	6.54174	6.264	6.5716	6.45099	6.5716
ENSMUSG00000062044	0.530934	8.59518	18.344	0.00161592	0.339804	Lmtk3	lemur tyrosine kinase 3	7	45433162	45453568	protein_coding	MGI:3039582	7.56153	8.11617	7.62183	7.6522	7.62508	7.31414	7.1337	6.98013	7.2779	7.73053	7.18242	7.73053
ENSMUSG00000066043	-0.205776	6.30867	18.2256	0.00165149	0.342832	Phactr4	phosphatase and actin regulator 4	4	132083234	132149800	protein_coding	MGI:2140327	4.87521	4.81063	4.85594	4.9366	4.82161	5.02644	5.10466	5.11556	5.06345	4.8607	5.07796	5.07796
ENSMUSG00000037525	0.272796	4.45686	17.9231	0.00174677	0.358021	Bcdin3d	BCDIN3 domain containing	15	99367960	99372611	protein_coding	MGI:1922534	3.82658	3.80097	3.90205	3.84743	4.00843	4.04462	3.68646	3.80229	3.73185	3.879	3.8231	3.879
ENSMUSG00000113506	-0.740871	0.438977	17.5341	0.0018792	0.364669	Gm49377		12	22634130	22637636	transcribed_unprocessed_pseudogene	MGI:6121597	0.804371	0.955914	1.03628	0.401178	0.803282	1.69444	1.25568	1.75064	1.58464	0.81603	1.5836	1.5836
ENSMUSG00000027371	-0.455618	2.54527	17.3315	0.00195293	0.364669	Fahd2a	fumarylacetoacetate hydrolase domain containing 2A	2	127278135	127286485	protein_coding	MGI:1915376	3.02158	3.13272	3.10481	2.89886	3.17194	3.76649	3.58222	3.68249	3.56079	3.06919	3.65037	3.65037
ENSMUSG00000037885	-0.209245	5.37236	17.4808	0.00189826	0.364669	Stk35	serine/threonine kinase 35	2	129642437	129674207	protein_coding	MGI:1914583	3.86034	3.7747	3.81078	3.77531	3.90968	4.12274	4.04687	4.00206	4.03961	3.82711	4.05349	4.05349
ENSMUSG00000026842	-0.188983	7.18808	17.3688	0.0019391	0.364669	Abl1	c-abl oncogene 1, non-receptor tyrosine kinase	2	31578388	31694239	protein_coding	MGI:87859	5.49872	5.34617	5.39724	5.39368	5.44813	5.69422	5.66373	5.55458	5.63798	5.41773	5.63855	5.63855
ENSMUSG00000055296	0.199051	6.19169	17.7188	0.00181485	0.364669	Tmem245	transmembrane protein 245	4	56866923	56947437	protein_coding	MGI:2445107	2.96545	3.0401	3.00961	3.16449	2.98299	2.90146	2.81477	2.79403	2.94837	3.03429	2.86603	3.03429
ENSMUSG00000022386	0.321285	4.33413	17.6622	0.00183429	0.364669	Trmu	tRNA 5-methylaminomethyl-2-thiouridylate methyltransferase	15	85763513	85781595	protein_coding	MGI:1919276	5.19497	5.41115	5.25852	5.10392	5.41583	4.83398	4.93041	4.96544	5.0439	5.28201	4.94539	5.28201
ENSMUSG00000038056	0.326784	7.66801	17.5241	0.00188277	0.364669	Kmt2c	lysine (K)-specific methyltransferase 2C	5	25476796	25703781	protein_coding	MGI:2444959	5.63647	5.76483	5.6214	5.94938	5.67897	5.52422	5.34242	5.34631	5.55922	5.73536	5.44647	5.73536
ENSMUSG00000064358	0.472555	9.65105	17.3143	0.00195938	0.364669	mt-Co3	cytochrome c oxidase subunit III	MT	8607	9390	protein_coding	MGI:102502	11.5076	11.7222	11.1029	11.4508	11.4322	11.0623	11.0752	11.0432	10.8542	11.4566	11.0115	11.4566
ENSMUSG00000064354	0.252597	9.12897	16.8352	0.00214886	0.390948	mt-Co2	cytochrome c oxidase subunit II	MT	7013	7696	protein_coding	MGI:102503	11.0825	11.147	11.1711	11.2714	11.0376	10.9275	11.004	10.8629	10.8998	11.1441	10.9245	11.1441
ENSMUSG00000037416	0.273652	6.05604	16.8734	0.00213296	0.390948	Dmxl1	Dmx-like 1	18	49965737	50098540	protein_coding	MGI:2443926	3.4635	3.61152	3.3796	3.74013	3.53629	3.31276	3.23885	3.30563	3.44079	3.55155	3.32637	3.55155
ENSMUSG00000035284	0.389291	5.60979	16.7699	0.00217637	0.391553	Vps13c	vacuolar protein sorting 13C	9	67747678	67902920	protein_coding	MGI:2444207	3.80815	4.17401	3.8746	3.93696	3.83297	3.71904	3.66654	3.3803	3.88212	3.93156	3.67311	3.93156
ENSMUSG00000036964	-0.725749	0.906788	16.1902	0.0024401	0.399986	Trim17	tripartite motif-containing 17	11	58845511	58863924	protein_coding	MGI:1861440	-0.809292	-0.50123	-0.336433	-0.599709	-0.201759	0.612772	0.0578301	0.0626025	0.327734	-0.474516	0.283769	0.283769
ENSMUSG00000089756	-0.322824	3.55281	16.5214	0.00228497	0.399986	Zfp966	zinc finger protein 966	2	175710674	175722893	protein_coding	MGI:3709288	2.55653	2.68779	2.71639	2.86422	2.61197	3.03794	2.96138	3.00131	3.14378	2.69123	3.03771	3.03771
ENSMUSG00000046541	-0.287822	3.32927	16.2364	0.00241774	0.399986	Zfp526	zinc finger protein 526	7	24920850	24926932	protein_coding	MGI:2445181	2.31132	2.32671	2.18818	2.32985	2.16603	2.66096	2.58353	2.49793	2.56117	2.2662	2.57708	2.57708
ENSMUSG00000020674	0.172945	7.46772	16.2396	0.0024162	0.399986	Pxdn	peroxidasin	12	29987607	30067657	protein_coding	MGI:1916925	6.24354	6.42051	6.30069	6.33295	6.41571	6.30011	6.16696	6.03581	6.26284	6.34428	6.195	6.34428
ENSMUSG00000037808	0.21712	6.32118	16.3327	0.00237188	0.399986	Fam76b	family with sequence similarity 76, member B	9	13739012	13766283	protein_coding	MGI:1920076	5.45279	5.58987	5.61888	5.81814	5.73741	5.51267	5.52455	5.43608	5.36568	5.64889	5.46116	5.64889
ENSMUSG00000003778	0.224184	7.45351	16.3937	0.00234336	0.399986	Brd8	bromodomain containing 8	18	34731668	34757654	protein_coding	MGI:1925906	6.29941	6.48403	6.48641	6.45907	6.40876	6.32592	6.28142	6.20419	6.25305	6.4292	6.26682	6.4292
ENSMUSG00000034160	0.299539	9.32908	16.179	0.00244557	0.399986	Ogt	O-linked N-acetylglucosamine (GlcNAc) transferase (UDP-N-acetylglucosamine:polypeptide-N-acetylglucosaminyl transferase)	X	100683666	100727957	protein_coding	MGI:1339639	7.84313	8.18226	7.99398	8.32293	8.02039	7.85987	7.75446	7.75112	7.86579	8.08204	7.80886	8.08204
ENSMUSG00000045672	0.514533	3.42028	16.2436	0.00241426	0.399986	Col27a1	collagen, type XXVII, alpha 1	4	63132241	63253228	protein_coding	MGI:2672118	1.90839	1.7729	1.83302	2.04924	1.47609	1.42363	1.34167	1.1662	1.18636	1.82007	1.28348	1.82007
ENSMUSG00000039865	1.0426	-2.164	16.4775	0.00230484	0.399986	Slc44a3	solute carrier family 44, member 3	3	121253177	121326053	protein_coding	MGI:2384860	-2.18717	-2.65634	-2.76012	-2.87026	-2.20193	-3.67219	-3.66029	-3.48994	-3.36511	-2.50648	-3.54121	-2.50648
ENSMUSG00000001444	-1.1281	-1.84413	15.9525	0.00255927	0.406271	Tbx21	T-box 21	11	96988897	97006157	protein_coding	MGI:1888984	-3.68916	-3.07366	-2.52025	-3.32535	-2.79486	-1.58968	-1.6688	-2.0818	-2.1969	-3.02449	-1.86107	-1.86107
ENSMUSG00000029068	-0.196231	7.5159	15.9763	0.00254704	0.406271	Ccnl2	cyclin L2	4	155896946	155909000	protein_coding	MGI:1927119	6.54908	6.62565	6.69602	6.53302	6.71776	6.88269	6.81546	6.71184	6.85469	6.62624	6.81761	6.81761
ENSMUSG00000063450	0.226675	7.90026	15.9785	0.00254593	0.406271	Syne2	spectrin repeat containing, nuclear envelope 2	12	75864908	76157700	protein_coding	MGI:2449316	6.41534	6.27464	6.37674	6.49216	6.46125	6.34613	6.20441	6.10749	6.12355	6.40599	6.19853	6.40599
ENSMUSG00000070425	-0.720253	3.0623	15.903	0.00258499	0.40637	Xntrpc	Xndc1-transient receptor potential cation channel, subfamily C, member 2 readthrough	7	101714920	101746071	protein_coding	MGI:5546370	1.51955	0.970648	1.08682	1.38086	1.24887	1.46685	1.91671	2.08975	2.38075	1.25478	2.00041	2.00041
ENSMUSG00000022565	0.432724	5.0999	15.8322	0.0026223	0.408272	Plec	plectin	15	76055174	76116774	protein_coding	MGI:1277961	2.2935	2.52896	2.03121	1.99267	1.96487	1.65819	1.78882	1.50482	2.14081	2.17919	1.7928	2.17919
ENSMUSG00000026885	-0.572338	1.98852	15.7524	0.0026651	0.410984	Ttll11	tubulin tyrosine ligase-like family, member 11	2	35641253	35869925	protein_coding	MGI:1921660	1.69719	1.41673	1.38246	1.10367	1.1884	1.81953	1.77641	1.74721	2.1822	1.37269	1.89248	1.89248
ENSMUSG00000033327	0.815273	-0.277552	15.6709	0.00270968	0.413917	Tnxb	tenascin XB	17	34879431	34938789	protein_coding	MGI:1932137	-2.90196	-2.6861	-3.17906	-2.60652	-3.03208	-3.64151	-4.03609	-3.8161	-3.3541	-2.86559	-3.69023	-2.86559
ENSMUSG00000007476	-0.16719	5.6186	15.6094	0.00274394	0.415233	Lrrc8a	leucine rich repeat containing 8A VRAC subunit A	2	30127727	30153802	protein_coding	MGI:2652847	4.23667	4.26619	4.2182	4.30332	4.20129	4.50521	4.38681	4.34268	4.50342	4.24559	4.4363	4.4363
ENSMUSG00000114041	-1.35624	-2.57473	15.5201	0.00279462	0.418987	Gm9269		12	20325040	20328029	unprocessed_pseudogene	MGI:3646451	-1.75375	-1.28737	-0.575882	-1.6832	-1.0982	0.566857	0.461027	-0.0419755	-0.41977	-1.21384	0.194302	0.194302
ENSMUSG00000102222	-0.411973	3.58262	15.1957	0.00298842	0.44393	Pcdhga10	protocadherin gamma subfamily A, 10	18	37880046	37974926	protein_coding	MGI:1935227	1.91529	2.12335	1.60325	2.1186	1.88678	2.40661	2.24962	2.33113	2.50164	1.94171	2.37526	2.37526
ENSMUSG00000037933	-0.161123	6.45118	14.9508	0.00314554	0.460718	Bicd2	BICD cargo adaptor 2	13	49495061	49540502	protein_coding	MGI:1924145	4.69079	4.71833	4.64075	4.70641	4.71723	4.93971	4.78368	4.78638	4.89673	4.69499	4.85325	4.85325
ENSMUSG00000020893	0.269921	5.11365	14.9315	0.00315833	0.460718	Per1	period circadian clock 1	11	68986043	69000786	protein_coding	MGI:1098283	3.83509	4.17301	3.85071	3.98477	3.70218	3.75822	3.65308	3.59183	3.77972	3.9181	3.69775	3.9181
ENSMUSG00000013236	0.17005	10.311	14.8465	0.00321545	0.464863	Ptprs	protein tyrosine phosphatase, receptor type, S	17	56719426	56783483	protein_coding	MGI:97815	10.0326	10.177	10.1043	10.3546	10.0935	9.97785	9.99929	9.94245	9.84643	10.1568	9.94268	10.1568
ENSMUSG00000032481	-0.155477	8.35228	14.7505	0.00328144	0.470204	Smarcc1	SWI/SNF related, matrix associated, actin dependent regulator of chromatin, subfamily c, member 1	9	109946776	110069246	protein_coding	MGI:1203524	6.7665	6.77099	6.78941	6.79354	6.73405	6.9111	6.94371	6.88389	6.93517	6.77105	6.91865	6.91865
ENSMUSG00000045983	-0.161713	8.82977	14.6301	0.00336661	0.473397	Eif4g1	eukaryotic translation initiation factor 4, gamma 1	16	20487063	20511634	protein_coding	MGI:2384784	7.44267	7.50689	7.49199	7.46638	7.42643	7.66251	7.59078	7.61292	7.67571	7.46718	7.6359	7.6359
ENSMUSG00000001138	0.201125	5.5943	14.633	0.00336447	0.473397	Cnnm3	cyclin M3	1	36550948	36567318	protein_coding	MGI:2151055	4.49634	4.49065	4.24292	4.56145	4.44371	4.26344	4.08084	4.03781	4.29854	4.451	4.17454	4.451
ENSMUSG00000066362	0.641565	2.74559	14.5748	0.00340661	0.473397	Rps13-ps1		8	87774317	87774854	processed_pseudogene	MGI:3647042	5.64043	5.56508	5.31311	5.88023	5.14282	4.92407	4.73521	5.14908	4.84928	5.53114	4.92247	5.53114
ENSMUSG00000096964	0.817768	-0.330428	14.5555	0.00342067	0.473397	Gm6345		1	170082946	170083149	transcribed_unprocessed_pseudogene	MGI:3647370	0.113174	0.481807	-0.185007	0.0761691	0.0194272	-1.1197	-0.298891	-0.833675	-0.595158	0.117832	-0.680303	0.117832
ENSMUSG00000103178	-1.33314	-2.59273	14.475	0.00348019	0.477553	Fgfr3-ps		1	180918694	180919830	processed_pseudogene	MGI:109607	-2.20959	-3.00838	-2.18597	-2.87288	-3.78552	-0.978938	-1.33963	-1.2713	-1.77367	-2.70037	-1.31363	-1.31363
ENSMUSG00000037857	-0.246894	5.07575	14.4351	0.00351014	0.477615	Nufip2	nuclear FMR1 interacting protein 2	11	77576981	77632747	protein_coding	MGI:1915814	3.26781	3.31979	3.47304	3.55039	3.3639	3.73634	3.65594	3.63688	3.75983	3.39869	3.69818	3.69818
ENSMUSG00000028197	0.65485	0.91219	14.2915	0.00362067	0.488549	Col24a1	collagen, type XXIV, alpha 1	3	144998233	145257766	protein_coding	MGI:1918605	-0.320538	0.0572686	-1.24552	-0.609616	-0.956602	-1.23657	-1.61098	-1.11565	-1.68161	-0.542181	-1.39122	-0.542181
ENSMUSG00000029072	-0.635958	-0.234173	14.2003	0.00369297	0.491114	Tas1r3	taste receptor, type 1, member 3	4	155943725	155947819	protein_coding	MGI:1933547	-1.38353	-1.61982	-1.4835	-1.55011	-1.9274	-0.878401	-0.747805	-1.21305	-0.866844	-1.58151	-0.916494	-0.916494
ENSMUSG00000069170	0.443128	5.95	14.1912	0.00370034	0.491114	Adgrv1	adhesion G protein-coupled receptor V1	13	81243187	81781273	protein_coding	MGI:1274784	4.8639	4.43444	4.91848	4.27836	4.81207	4.11296	4.5098	4.23129	4.18892	4.68347	4.26876	4.68347
ENSMUSG00000051396	-0.291725	3.95768	13.9895	0.00386704	0.508998	Gm45902	predicted gene 45902	2	3505564	3513827	protein_coding	MGI:5805017	2.43563	2.56798	2.63888	2.40982	2.70565	2.93285	2.779	2.81468	3.01963	2.5561	2.88972	2.88972
ENSMUSG00000041375	0.182388	5.60503	13.9532	0.00389796	0.508998	Ccdc9	coiled-coil domain containing 9	7	16007967	16020720	protein_coding	MGI:1921443	6.9281	6.93955	7.04574	7.06586	6.92267	6.82409	6.82875	6.73172	6.90042	6.98173	6.82248	6.98173
ENSMUSG00000035722	0.265522	4.4296	13.8055	0.00402702	0.517504	Abca7	ATP-binding cassette, sub-family A (ABC1), member 7	10	79832328	79851406	protein_coding	MGI:1351646	2.63055	2.74042	2.46538	2.4685	2.58277	2.47447	2.29461	2.20003	2.36782	2.58128	2.33774	2.58128
ENSMUSG00000041609	0.618398	5.2191	13.8291	0.00400606	0.517504	Bicdl1	BICD family like cargo adaptor 1	5	115786234	115869680	protein_coding	MGI:1922915	6.17841	6.875	6.08421	6.13331	6.27982	5.666	5.39666	5.4169	6.05821	6.34178	5.66005	6.34178
ENSMUSG00000006423	-0.202075	5.25464	13.6828	0.00413817	0.517894	Steep1	STING1 ER exit protein 1	X	36087390	36137764	protein_coding	MGI:1924894	4.22081	4.24954	4.37438	4.34551	4.30466	4.51437	4.5543	4.56721	4.48149	4.30012	4.52974	4.52974
ENSMUSG00000002395	0.275562	5.09123	13.7226	0.00410167	0.517894	Use1	unconventional SNARE in the ER 1 homolog (S. cerevisiae)	8	71819492	71822376	protein_coding	MGI:1914273	6.77881	6.59858	6.56975	6.4669	6.7617	6.48254	6.2768	6.27172	6.5191	6.64004	6.39205	6.64004
ENSMUSG00000067629	0.363255	7.80587	13.6916	0.00413005	0.517894	Syngap1	synaptic Ras GTPase activating protein 1 homolog (rat)	17	27160227	27191408	protein_coding	MGI:3039785	6.63548	7.08688	6.78959	7.11253	6.74618	6.60134	6.52689	6.46214	6.45728	6.88687	6.51311	6.88687
ENSMUSG00000052566	0.375311	4.44089	13.6613	0.004158	0.517894	Hook2	hook microtubule tethering protein 2	8	85717232	85729978	protein_coding	MGI:2181664	3.96197	4.33054	3.95145	4.28196	4.21966	4.10416	3.68362	3.73907	3.9451	4.158	3.87781	4.158
ENSMUSG00000032855	0.242696	6.76514	13.5771	0.00423684	0.523687	Pkd1	polycystin 1, transient receptor potential channel interacting	17	24768808	24815482	protein_coding	MGI:97603	5.02913	5.18024	5.00704	5.05238	5.08562	5.02634	4.82581	4.61725	4.97733	5.07217	4.8703	5.07217
ENSMUSG00000029102	-0.934899	-0.777541	13.4432	0.00436609	0.535574	Hgfac	hepatocyte growth factor activator	5	35198853	35205805	protein_coding	MGI:1859281	-0.550152	0.0772881	-0.92378	-0.955195	-0.333022	0.59477	0.765149	0.28604	0.657458	-0.484085	0.586493	0.586493
ENSMUSG00000114133	-0.531993	0.939762	13.3629	0.00444578	0.541248	Btf3l4b	basic transcription factor 3-like 4	13	96215724	96217884	protein_coding	MGI:5012260	0.460583	0.180854	0.632919	0.385248	0.524228	0.954976	1.15741	1.05627	0.801204	0.444582	0.998414	0.998414
ENSMUSG00000094942	-0.826127	0.28754	13.3034	0.00450609	0.544498	Gm3604	predicted gene 3604	13	62516142	62530991	protein_coding	MGI:3781781	-0.48889	-0.199597	-0.280289	-0.317666	-1.33641	0.336848	0.793356	0.36817	0.462743	-0.471863	0.502069	0.502069
ENSMUSG00000003051	-1.13165	-2.45239	12.9058	0.00493481	0.549698	Elf3	E74-like factor 3	1	135181313	135186306	protein_coding	MGI:1101781	-2.99661	-3.63639	-2.94409	-3.76288	-3.61635	-1.72677	-2.27215	-2.80463	-2.2574	-3.34857	-2.2152	-2.2152
ENSMUSG00000083841	-0.97968	-1.89693	13.0884	0.00473211	0.549698	Gm1947		X	156212413	156213322	processed_pseudogene	MGI:3037805	-1.02194	-0.818615	-1.38154	-1.71409	-1.48668	-0.394627	-0.364064	0.1494	-0.4912	-1.24819	-0.252312	-0.252312
ENSMUSG00000092029	-0.574733	0.155695	13.0417	0.00478291	0.549698	Gm9027		16	61197619	61198279	processed_pseudogene	MGI:3646681	1.71957	1.60688	1.98368	1.87508	1.90452	2.12326	2.47114	2.55708	2.52862	1.82427	2.43008	2.43008
ENSMUSG00000116815	-0.405159	1.73282	12.8868	0.00495651	0.549698	Gm49760		12	18698215	18699999	processed_pseudogene	MGI:6215265	1.5946	1.52752	1.78529	1.63385	1.58244	2.1529	2.00308	2.12649	1.93127	1.62743	2.05625	2.05625
ENSMUSG00000092470	-0.365358	1.93991	12.9815	0.00484951	0.549698	Gm20518		16	17653141	17709535	protein_coding	MGI:5141983	0.64469	0.73346	0.541579	0.733505	0.569888	1.07319	0.866933	1.0456	1.13931	0.646839	1.03472	1.03472
ENSMUSG00000017667	-0.182652	6.42439	12.9879	0.00484233	0.549698	Zfp334	zinc finger protein 334	2	165216184	165230179	protein_coding	MGI:2388656	4.06356	3.98764	4.13563	4.0038	4.15405	4.28356	4.29676	4.18409	4.33503	4.0705	4.27592	4.27592
ENSMUSG00000034101	-0.166864	7.59337	13.1298	0.00468745	0.549698	Ctnnd1	catenin (cadherin associated protein), delta 1	2	84430415	84481109	protein_coding	MGI:105100	6.08513	6.29578	6.15885	6.36155	6.14102	6.47762	6.42571	6.39365	6.47162	6.21219	6.44256	6.44256
ENSMUSG00000026634	0.161688	6.39714	12.8961	0.00494593	0.549698	Angel2	angel homolog 2	1	190657309	190679159	protein_coding	MGI:1196310	5.5278	5.63384	5.64485	5.68074	5.65442	5.50171	5.43101	5.43312	5.54796	5.62928	5.47929	5.62928
ENSMUSG00000033943	0.237569	6.99654	13.0259	0.00480031	0.549698	Mga	MAX gene associated	2	119727709	119800062	protein_coding	MGI:1352483	4.4725	4.68123	4.457	4.99641	4.48238	4.49086	4.31981	4.44341	4.42778	4.63335	4.42181	4.63335
ENSMUSG00000053552	0.244552	4.64718	13.018	0.00480901	0.549698	Ebf4	early B cell factor 4	2	130137089	130212401	protein_coding	MGI:2385972	4.12536	4.2739	4.05535	4.08102	4.10081	4.09206	3.88123	3.83399	3.84253	4.12938	3.91639	4.12938
ENSMUSG00000055373	0.315224	6.00814	12.9163	0.00492282	0.549698	Fut9	fucosyltransferase 9	4	25609332	25800244	protein_coding	MGI:1330859	3.35053	3.04545	3.20274	3.5435	3.36817	3.03168	2.97728	2.99441	3.09496	3.31176	3.02529	3.31176
ENSMUSG00000110218	0.44176	1.65535	12.9525	0.00488199	0.549698	Tincr	TINCR ubiquitin domain containing	17	56858414	56861387	protein_coding	MGI:5012404	2.42478	2.63593	2.52578	2.47821	2.48007	2.18449	2.17668	2.1384	1.84078	2.51073	2.09183	2.51073
ENSMUSG00000074925	0.161925	5.97898	12.8539	0.00499432	0.550122	Ptar1	protein prenyltransferase alpha subunit repeat containing 1	19	23664793	23709032	protein_coding	MGI:1921875	3.19936	3.07631	3.13616	3.16909	3.15948	2.94997	3.04662	2.96806	3.06997	3.14866	3.00954	3.14866
ENSMUSG00000047146	0.227115	5.77659	12.7181	0.00515423	0.5639	Tet1	tet methylcytosine dioxygenase 1	10	62640349	62744775	protein_coding	MGI:1098693	2.94986	3.16849	2.87673	3.21533	2.95499	2.89484	2.79711	2.77747	2.87585	3.0393	2.83718	3.0393
ENSMUSG00000071793	-0.297556	5.76472	12.6367	0.00525312	0.570862	2610005L07Rik		8	20030715	20045888	transcribed_unprocessed_pseudogene	MGI:1914283	5.61463	5.91537	5.68595	6.14614	5.63848	6.17869	6.16238	6.16086	6.2362	5.8149	6.18486	6.18486
ENSMUSG00000037010	-0.378671	3.19489	12.5426	0.00537024	0.579699	Apln	apelin	X	47114023	47123730	protein_coding	MGI:1353624	2.36677	2.08541	2.25457	2.00866	2.23384	2.43732	2.76698	2.4787	2.68157	2.19545	2.59769	2.59769
ENSMUSG00000025269	-0.204796	4.13065	12.2711	0.00572617	0.591629	Apex2	apurinic/apyrimidinic endonuclease 2	X	149302515	149372864	protein_coding	MGI:1924872	3.75505	3.67743	3.76611	3.69154	3.81811	4.02342	3.99919	3.85525	3.90075	3.74257	3.9463	3.9463
ENSMUSG00000043683	-0.162251	6.12458	12.2635	0.00573652	0.591629	Fem1a	fem 1 homolog a	17	56563810	56570610	protein_coding	MGI:1335089	4.03482	4.05318	3.99947	4.05499	4.15728	4.36589	4.20054	4.1707	4.23732	4.06092	4.24556	4.24556
ENSMUSG00000033658	-0.154677	5.37296	12.4103	0.00554022	0.591629	Ddx19b	DEAD box helicase 19b	8	111729820	111758383	protein_coding	MGI:2148251	3.36226	3.30972	3.39425	3.33944	3.36486	3.58036	3.46835	3.46964	3.60343	3.35438	3.53178	3.53178
ENSMUSG00000021963	0.158889	4.79664	12.295	0.00569373	0.591629	Sap18	Sin3-associated polypeptide 18	14	58035637	58044095	protein_coding	MGI:1277978	4.08144	3.92782	3.82592	3.85697	3.80929	3.83502	3.68268	3.8432	3.66962	3.90378	3.75994	3.90378
ENSMUSG00000018974	0.172621	6.73911	12.2904	0.00569994	0.591629	Sart3	squamous cell carcinoma antigen recognized by T cells 3	5	113880507	113910571	protein_coding	MGI:1858230	5.99474	5.99897	5.98889	5.83445	5.95692	5.87971	5.77253	5.60143	5.71039	5.9561	5.74453	5.9561
ENSMUSG00000025409	0.284773	7.4102	12.3803	0.00557973	0.591629	Mbd6	methyl-CpG binding domain protein 6	10	127117825	127124887	protein_coding	MGI:106378	6.33721	6.57894	6.41194	6.48162	6.39722	6.31096	6.36988	6.09981	6.09129	6.44378	6.22334	6.44378
ENSMUSG00000075268	1.33695	-1.72898	12.3424	0.00563002	0.591629	Gm10819		19	16244425	16244985	processed_pseudogene	MGI:3642135	1.18735	0.782018	0.624637	0.866258	1.22331	0.535977	-0.183697	-0.988418	-1.60938	0.955529	-0.3391	0.955529
ENSMUSG00000117145	-1.09048	-2.57074	11.975	0.00614738	0.607722	Gm4356		17	28945057	28945674	protein_coding	MGI:3782541	-1.9604	-1.08014	-1.6594	-0.888942	-0.94373	-0.640859	-0.186546	0.16612	0.00656086	-1.24714	-0.133435	-0.133435
ENSMUSG00000090035	-0.376701	2.8486	12.0694	0.00600922	0.607722	Galnt4	polypeptide N-acetylgalactosaminyltransferase 4	10	98944021	98949109	protein_coding	MGI:894692	1.28142	0.900607	1.18691	1.17442	0.978306	1.41689	1.64493	1.36389	1.60015	1.11122	1.51133	1.51133
ENSMUSG00000046572	-0.146741	6.72767	12.0103	0.00609527	0.607722	Zfp518b	zinc finger protein 518B	5	38825827	38842169	protein_coding	MGI:2140750	4.66347	4.74939	4.73093	4.72657	4.70379	4.86058	4.78404	4.82278	4.9712	4.71513	4.86136	4.86136
ENSMUSG00000026019	0.154622	5.17246	12.1079	0.00595388	0.607722	Wdr12	WD repeat domain 12	1	60108944	60137804	protein_coding	MGI:1927241	3.83139	3.54691	3.84739	3.90775	3.99237	3.93099	3.89421	3.981	3.92323	3.83271	3.9327	3.9327
ENSMUSG00000007603	0.204572	6.02399	11.9862	0.00613078	0.607722	Dus3l	dihydrouridine synthase 3-like (S. cerevisiae)	17	57071757	57077093	protein_coding	MGI:2147092	5.76801	5.90433	5.68972	5.71774	5.78303	5.65109	5.52026	5.41874	5.71252	5.77449	5.58014	5.77449
ENSMUSG00000037234	0.228181	7.52015	12.026	0.0060722	0.607722	Hook3	hook microtubule tethering protein 3	8	26511449	26609252	protein_coding	MGI:2443554	4.82488	5.00314	4.76644	5.04338	4.83086	4.78938	4.77801	4.68077	4.85041	4.89788	4.77591	4.89788
ENSMUSG00000020863	0.25804	9.0028	11.9697	0.00615529	0.607722	Luc7l3	LUC7-like 3 (S. cerevisiae)	11	94178716	94212814	protein_coding	MGI:1914934	8.13182	8.36868	8.33705	8.63827	8.24949	8.08062	8.09182	8.19127	8.1858	8.35507	8.13829	8.35507
ENSMUSG00000090236	-0.464319	2.15319	11.8061	0.00640445	0.62849	Car15	carbonic anhydrase 15	16	17653140	17656228	protein_coding	MGI:1931324	3.03453	2.86081	3.0519	3.49069	3.53621	3.59411	4.04458	3.24935	3.38466	3.22012	3.60088	3.60088
ENSMUSG00000074158	-0.411585	2.9141	11.6537	0.00664761	0.629463	Zfp976	zinc finger protein 976	7	42258950	42292012	protein_coding	MGI:3036263	1.03954	1.30187	1.4836	1.48799	1.15688	1.76811	1.75997	1.71654	1.59607	1.30477	1.71179	1.71179
ENSMUSG00000033276	0.16528	5.55623	11.739	0.00651028	0.629463	Stk36	serine/threonine kinase 36	1	74640604	74676053	protein_coding	MGI:1920831	4.40594	4.42918	4.32869	4.52696	4.5333	4.29518	4.23645	4.29637	4.29886	4.44687	4.28195	4.44687
ENSMUSG00000007989	0.179272	8.29323	11.6964	0.00657834	0.629463	Fzd3	frizzled class receptor 3	14	65429898	65499912	protein_coding	MGI:108476	5.42696	5.56611	5.42343	5.44622	5.3868	5.30182	5.28096	5.16832	5.41715	5.45122	5.29476	5.45122
ENSMUSG00000093904	0.1885	7.48698	11.6666	0.00662668	0.629463	Tomm20	translocase of outer mitochondrial membrane 20	8	127657417	127672594	protein_coding	MGI:1915202	7.28067	7.09233	7.30526	7.03898	7.28401	7.24906	7.29497	7.31077	7.24044	7.2045	7.27412	7.27412
ENSMUSG00000022708	0.419166	7.43797	11.6598	0.00663779	0.629463	Zbtb20	zinc finger and BTB domain containing 20	16	42696244	43462965	protein_coding	MGI:1929213	3.55144	3.60371	3.59621	4.1171	3.70338	3.52221	3.38375	3.37172	3.32194	3.7302	3.40184	3.7302
ENSMUSG00000094370	0.579094	0.333635	11.7171	0.0065452	0.629463	Gm3373	predicted gene 3373	14	16728196	16751437	protein_coding	MGI:3781551	0.791961	0.885331	0.166154	0.727062	0.964256	0.356953	0.280468	0.649445	0.54152	0.732399	0.464505	0.732399
ENSMUSG00000023994	-0.134315	6.54815	11.629	0.00668807	0.629611	Nfya	nuclear transcription factor-Y alpha	17	48693913	48716934	protein_coding	MGI:97316	5.64236	5.7099	5.71969	5.80921	5.73512	5.93393	5.9	5.83376	5.92357	5.72425	5.89834	5.89834
ENSMUSG00000028649	0.268309	9.03343	11.5588	0.00680476	0.636894	Macf1	microtubule-actin crosslinking factor 1	4	123243426	123581331	protein_coding	MGI:108559	7.59627	7.90202	7.68515	7.94885	7.71155	7.59039	7.52008	7.45249	7.58992	7.77505	7.53934	7.77505
ENSMUSG00000078937	-0.374682	2.2329	11.5153	0.00687819	0.640067	Cpt1b	carnitine palmitoyltransferase 1b, muscle	15	89300608	89310066	protein_coding	MGI:1098297	1.25173	1.77139	1.71811	1.43545	1.55758	1.93833	2.14396	2.05772	2.1491	1.55909	2.07477	2.07477
ENSMUSG00000020091	-0.145803	8.22657	11.4751	0.00694702	0.642778	Eif4ebp2	eukaryotic translation initiation factor 4E binding protein 2	10	61264270	61288440	protein_coding	MGI:109198	6.52094	6.39717	6.34612	6.39214	6.48835	6.65504	6.5959	6.54745	6.61081	6.43042	6.60281	6.60281
ENSMUSG00000073609	-0.183494	4.18542	11.345	0.00717539	0.659396	D2hgdh	D-2-hydroxyglutarate dehydrogenase	1	93752631	93780070	protein_coding	MGI:2138209	3.27724	3.55628	3.21083	3.40171	3.42309	3.52909	3.56375	3.5095	3.5545	3.37886	3.53937	3.53937
ENSMUSG00000028949	0.193081	7.11361	11.2818	0.00728952	0.659396	Smarcd3	SWI/SNF related, matrix associated, actin dependent regulator of chromatin, subfamily d, member 3	5	24795816	24829409	protein_coding	MGI:1914243	7.56933	7.51387	7.30541	7.59624	7.46943	7.45221	7.26997	7.1841	7.40006	7.49443	7.33044	7.49443
ENSMUSG00000003271	0.530247	-0.390218	11.3262	0.00720907	0.659396	Sult2b1	sulfotransferase family, cytosolic, 2B, member 1	7	45379407	45434093	protein_coding	MGI:1926342	0.498672	-0.156344	0.0537731	-0.0559332	0.281405	0.0164578	-0.638467	-0.106636	-0.387057	0.144186	-0.256999	0.144186
ENSMUSG00000074264	0.627678	4.60936	11.3035	0.00725003	0.659396	Amy1	amylase 1, salivary	3	113349359	113400348	protein_coding	MGI:88019	4.77539	5.51875	4.73155	5.2426	4.95901	4.62768	4.12174	4.24044	4.81408	5.07693	4.47837	5.07693
ENSMUSG00000026565	0.26587	6.3964	11.2193	0.00740458	0.666083	Pou2f1	POU domain, class 2, transcription factor 1	1	165692723	165830247	protein_coding	MGI:101898	3.69233	3.84542	3.67538	3.79366	3.50027	3.46075	3.43169	3.24937	3.67966	3.70622	3.4635	3.70622
ENSMUSG00000060336	-0.382459	2.16174	11.1947	0.00745056	0.666516	Zfp937	zinc finger protein 937	2	150059993	150082645	protein_coding	MGI:3644476	1.37822	1.49239	1.18329	1.4148	1.27343	1.617	1.61069	1.80771	1.96312	1.35248	1.75716	1.75716
ENSMUSG00000102742	-0.349741	4.88515	11.1447	0.00754487	0.671245	Pcdhga11	protocadherin gamma subfamily A, 11	18	37888784	37974926	protein_coding	MGI:1935228	3.23893	3.49876	2.97845	3.41791	3.15465	3.76108	3.42101	3.67142	3.68644	3.26962	3.64052	3.64052
ENSMUSG00000118477	-0.991074	-1.66636	10.8004	0.00823524	0.671271	Gm18126		7	23986741	23988061	processed_pseudogene	MGI:5010311	-1.71384	-1.27838	-1.77959	-1.33513	-2.83396	-0.877624	-0.8729	-0.409135	-0.616669	-1.69434	-0.680636	-0.680636
ENSMUSG00000081809	-0.819076	-1.57194	10.6593	0.00854013	0.671271	Gm15539		16	3745470	3746035	processed_pseudogene	MGI:3782987	-0.371131	0.378555	0.0565433	0.391527	0.622388	1.15616	1.26185	1.18476	0.739976	0.254447	1.09931	1.09931
ENSMUSG00000094786	-0.534065	0.0472458	10.8727	0.00808427	0.671271	Gm14403		2	177190008	177201556	protein_coding	MGI:3649813	0.918607	0.839092	1.10441	1.08391	0.921786	1.39914	1.30738	1.49739	1.7516	0.977252	1.49863	1.49863
ENSMUSG00000036181	-0.524969	2.62342	10.6657	0.00852607	0.671271	H1f2	H1.2 linker histone, cluster member	13	23922791	23924350	protein_coding	MGI:1931526	2.91562	2.15521	2.72771	2.92065	2.59608	3.38471	3.33116	3.18274	3.02782	2.68895	3.23821	3.23821
ENSMUSG00000048796	-0.227184	3.70661	11.0346	0.00775772	0.671271	Cyb561d1	cytochrome b-561 domain containing 1	3	108103003	108108528	protein_coding	MGI:1919273	2.56231	2.58782	2.55665	2.44792	2.52515	2.96405	2.80369	2.68434	2.69349	2.53677	2.79087	2.79087
ENSMUSG00000089857	-0.223507	4.06272	10.8271	0.00817918	0.671271	Zfp882	zinc finger protein 882	8	72662452	72670198	protein_coding	MGI:3642748	3.30084	3.52531	3.33974	3.38211	3.26114	3.54853	3.55349	3.59665	3.70672	3.36475	3.60277	3.60277
ENSMUSG00000056832	-0.18711	4.2941	10.8248	0.00818387	0.671271	Ttc26	tetratricopeptide repeat domain 26	6	38358404	38404582	protein_coding	MGI:2444853	3.00215	2.88555	3.0633	2.98214	2.97252	3.1828	3.13766	3.15134	3.18534	2.98226	3.16443	3.16443
ENSMUSG00000025812	-0.167387	6.17645	10.9333	0.00796017	0.671271	Pard3	par-3 family cell polarity regulator	8	127790643	128338767	protein_coding	MGI:2135608	4.98964	4.8862	4.88143	4.86734	4.76478	5.10617	5.07317	5.14935	5.10356	4.87964	5.10832	5.10832
ENSMUSG00000047731	-0.155313	6.30685	10.7871	0.00826351	0.671271	Wbp1l	WW domain binding protein 1 like	19	46587523	46645828	protein_coding	MGI:107577	5.17907	5.13356	4.98452	5.19126	5.07016	5.37804	5.27252	5.2125	5.31609	5.11372	5.29606	5.29606
ENSMUSG00000019261	-0.144099	5.66717	10.9278	0.00797131	0.671271	Map1s	microtubule-associated protein 1S	8	71358576	71370173	protein_coding	MGI:2443304	4.84065	4.71563	4.74853	4.81296	4.73534	5.10126	4.91425	4.85947	5.02627	4.77142	4.9784	4.9784
ENSMUSG00000029705	-0.120376	7.68351	10.7113	0.00842639	0.671271	Cux1	cut-like homeobox 1	5	136276989	136596344	protein_coding	MGI:88568	6.32095	6.37661	6.26418	6.33591	6.29237	6.65694	6.59844	6.55979	6.62863	6.31851	6.6114	6.6114
ENSMUSG00000043456	0.173096	5.16563	10.7789	0.00828082	0.671271	Zfp536	zinc finger protein 536	7	37017449	37473066	protein_coding	MGI:1926102	4.57815	4.67708	4.64749	4.68534	4.59714	4.56324	4.44745	4.37175	4.37452	4.63767	4.44136	4.63767
ENSMUSG00000008683	0.188393	8.02352	11.0818	0.00766558	0.671271	Rps15a	ribosomal protein S15A	7	117703595	117715411	protein_coding	MGI:2389091	9.90149	9.46132	9.74297	9.51165	9.87285	9.74952	9.72976	9.78025	9.65483	9.70936	9.72932	9.72932
ENSMUSG00000035967	0.20278	6.26125	10.8434	0.00814493	0.671271	Ints6l	integrator complex subunit 6 like	X	55500217	55553203	protein_coding	MGI:2442593	5.11346	5.09053	5.05697	5.10739	5.1522	5.05704	5.00794	4.78395	5.04092	5.10444	4.97656	5.10444
ENSMUSG00000027329	0.211291	5.71662	10.6923	0.00846776	0.671271	Spef1	sperm flagellar 1	2	131012181	131029202	protein_coding	MGI:3513546	5.52365	5.28967	5.22441	5.32456	5.40554	5.23701	5.18009	4.97199	5.17435	5.3573	5.14429	5.3573
ENSMUSG00000048537	0.225177	7.16074	10.7297	0.00838644	0.671271	Phldb1	pleckstrin homology like domain, family B, member 1	9	44597601	44646495	protein_coding	MGI:2143230	6.56748	6.91344	6.60387	6.58907	6.67631	6.5008	6.4142	6.23086	6.61175	6.67583	6.44605	6.67583
ENSMUSG00000002625	0.237019	6.89363	11.1168	0.00759814	0.671271	Akap8l	A kinase (PRKA) anchor protein 8-like	17	32540398	32569581	protein_coding	MGI:1860606	6.63664	7.03317	6.81475	6.84573	6.83226	6.69039	6.5977	6.46038	6.63591	6.838	6.59857	6.838
ENSMUSG00000040734	0.269905	3.22875	10.757	0.0083276	0.671271	Ppp1r13l	protein phosphatase 1, regulatory subunit 13 like	7	19093674	19112458	protein_coding	MGI:3525053	3.29712	3.30995	3.32591	3.50413	3.80828	3.47519	3.48372	3.22566	3.31508	3.46283	3.37902	3.46283
ENSMUSG00000019726	0.272198	5.15534	10.8601	0.00811028	0.671271	Lyst	lysosomal trafficking regulator	13	13764982	13953388	protein_coding	MGI:107448	2.45632	2.766	2.50416	2.94801	2.59228	2.44689	2.46539	2.26155	2.46432	2.66498	2.41203	2.66498
ENSMUSG00000022443	0.293624	6.66814	11.038	0.007751	0.671271	Myh9	myosin, heavy polypeptide 9, non-muscle	15	77644787	77726375	protein_coding	MGI:107717	4.81879	4.51835	4.74835	4.95803	4.61673	4.32292	4.6391	4.37217	4.47862	4.74022	4.45836	4.74022
ENSMUSG00000029009	0.299679	5.23503	10.917	0.0079932	0.671271	Mthfr	methylenetetrahydrofolate reductase	4	148123534	148144008	protein_coding	MGI:106639	4.19167	4.31813	3.9823	3.87314	4.17492	3.81282	3.77588	3.61827	3.98953	4.11672	3.80518	4.11672
ENSMUSG00000043410	0.390547	3.40921	10.6676	0.00852196	0.671271	Hfm1	HFM1, ATP-dependent DNA helicase homolog	5	106988058	107074187	protein_coding	MGI:3036246	2.59504	3.12546	2.65819	2.95433	2.65575	2.39217	2.51372	2.18801	2.63216	2.81286	2.44073	2.81286
ENSMUSG00000030882	0.438378	2.86388	10.8699	0.00808996	0.671271	Dnhd1	dynein heavy chain domain 1	7	105300034	105371006	protein_coding	MGI:1924755	0.28445	0.922502	1.68866	1.09622	1.11664	0.760891	0.386996	0.479447	1.0314	1.08994	0.687154	1.08994
ENSMUSG00000017652	0.485817	0.869639	10.8561	0.00811859	0.671271	Cd40	CD40 antigen	2	164897547	164914868	protein_coding	MGI:88336	2.04101	1.74356	1.62744	2.01629	1.07543	1.23107	1.29932	1.10622	2.04545	1.7404	1.47111	1.7404
ENSMUSG00000056300	-0.950582	-1.71699	10.5198	0.0088553	0.677708	Zfp981	zinc finger protein 981	4	146586484	146623852	protein_coding	MGI:3700965	-2.60701	-2.88728	-3.9445	-3.14931	-2.97365	-1.71468	-2.38068	-2.505	-1.76456	-3.04868	-2.04816	-2.04816
ENSMUSG00000031665	-0.314201	6.85163	10.512	0.00887315	0.677708	Sall1	spalt like transcription factor 1	8	89753863	89770790	protein_coding	MGI:1889585	5.13256	4.83375	5.25609	5.0688	5.16708	5.4204	5.48804	5.5472	5.2593	5.09849	5.43268	5.43268
ENSMUSG00000063894	0.169841	6.00105	10.5518	0.00878178	0.677708	Zkscan8	zinc finger with KRAB and SCAN domains 8	13	21697392	21715290	protein_coding	MGI:1913815	3.64741	3.67603	3.72046	3.81307	3.68841	3.55086	3.56344	3.60524	3.50142	3.71022	3.55571	3.71022
ENSMUSG00000079003	0.190128	6.24239	10.5627	0.00875687	0.677708	Samd1	sterile alpha motif domain containing 1	8	84724130	84727038	protein_coding	MGI:2142433	6.80273	6.75294	6.70163	6.71382	6.73496	6.61298	6.67278	6.56522	6.45468	6.74165	6.57861	6.74165
ENSMUSG00000030451	0.242433	7.67829	10.5609	0.00876101	0.677708	Herc2	HECT and RLD domain containing E3 ubiquitin protein ligase 2	7	55699944	55881548	protein_coding	MGI:103234	4.95925	5.18431	5.05703	5.44567	4.66616	4.60469	4.94534	4.99459	4.65682	5.08519	4.81053	5.08519
ENSMUSG00000056972	0.852285	7.47694	10.5341	0.00882218	0.677708	Magel2	MAGE family member L2	7	62026758	62031388	protein_coding	MGI:1351648	6.38627	6.56081	6.59992	5.28121	6.69483	5.95611	5.45297	5.15297	5.56917	6.38384	5.56181	6.38384
ENSMUSG00000036285	-0.143582	4.60609	10.4612	0.00899177	0.683196	Noa1	nitric oxide associated 1	5	77442029	77457931	protein_coding	MGI:1914306	4.32554	4.27462	4.1702	4.24656	4.37159	4.43299	4.4164	4.38088	4.47735	4.27933	4.42732	4.42732
ENSMUSG00000022003	-0.142683	4.70861	10.4452	0.0090294	0.683196	Slc25a30	solute carrier family 25, member 30	14	75997557	76024477	protein_coding	MGI:1914804	3.82265	3.81825	3.76244	3.77847	3.81429	4.09696	3.92787	3.90218	3.91083	3.79942	3.96172	3.96172
ENSMUSG00000021273	0.123703	7.32062	10.3953	0.00914837	0.688979	Fdft1	farnesyl diphosphate farnesyl transferase 1	14	63382599	63417027	protein_coding	MGI:102706	6.59097	6.68299	6.58486	6.67237	6.67024	6.54163	6.49239	6.53224	6.56061	6.64093	6.53193	6.64093
ENSMUSG00000029587	-0.128138	5.69616	10.3461	0.00926729	0.69152	Zfp12	zinc finger protein 12	5	143220918	143234589	protein_coding	MGI:99157	4.58643	4.57201	4.55194	4.57775	4.62002	4.81914	4.78329	4.74109	4.67517	4.5818	4.75566	4.75566
ENSMUSG00000089789	0.85581	-1.99319	10.346	0.00926752	0.69152	Rdh1	retinol dehydrogenase 1 (all trans)	10	127595590	127604166	protein_coding	MGI:1195275	-2.93075	-2.98202	-3.62675	-2.6928	-2.89467	-3.41292	-3.96971	-3.89621	-4.16592	-2.99355	-3.83349	-2.99355
ENSMUSG00000039178	-0.193604	5.32463	10.2887	0.00940852	0.69882	Tbc1d19	TBC1 domain family, member 19	5	53966948	54061307	protein_coding	MGI:1914499	5.58654	5.85094	5.585	5.63056	5.47029	5.66001	5.87179	5.83486	5.83051	5.6302	5.80158	5.80158
ENSMUSG00000002416	0.220607	4.70586	10.2634	0.00947157	0.69919	Ndufb2	NADH:ubiquinone oxidoreductase subunit B2	6	39569508	39580316	protein_coding	MGI:1915448	6.53468	6.24785	6.15569	5.88021	6.36294	6.18781	6.18198	6.11083	6.30973	6.25251	6.19938	6.25251
ENSMUSG00000040940	0.262892	6.88749	10.2521	0.00949987	0.69919	Arhgef1	Rho guanine nucleotide exchange factor (GEF) 1	7	24602337	24626019	protein_coding	MGI:1353510	6.61964	6.81623	6.68951	7.11351	6.80735	6.76805	6.62182	6.45136	6.52062	6.81946	6.59543	6.81946
ENSMUSG00000095403	-0.34229	2.74509	10.1927	0.00965072	0.707079	Gm21092		8	21107613	21122787	unprocessed_pseudogene	MGI:5434447	3.62401	3.9215	3.65091	3.99143	3.74976	4.10408	4.17648	4.24068	4.12568	3.79495	4.1627	4.1627
ENSMUSG00000000731	-0.721018	-1.37862	10.1502	0.0097603	0.708694	Aire	autoimmune regulator (autoimmune polyendocrinopathy candidiasis ectodermal dystrophy)	10	77865856	77879444	protein_coding	MGI:1338803	-2.41158	-2.37849	-1.55402	-2.21253	-2.78891	-1.3843	-1.79491	-1.5405	-1.14407	-2.2092	-1.44663	-1.44663
ENSMUSG00000033444	-0.140434	6.91265	10.1648	0.00972251	0.708694	Specc1l	sperm antigen with calponin homology and coiled-coil domains 1-like	10	75047905	75148577	protein_coding	MGI:1921642	5.06476	5.11681	5.08447	5.23113	5.07865	5.34119	5.20033	5.21405	5.37442	5.11645	5.28452	5.28452
ENSMUSG00000001569	-0.175142	5.01555	10.0781	0.00994949	0.71824	Nom1	nucleolar protein with MIF4G domain 1	5	29639662	29662841	protein_coding	MGI:1861749	3.64519	3.31617	3.57867	3.89454	3.74157	3.87138	3.86841	3.90151	3.62186	3.64772	3.82006	3.82006
ENSMUSG00000068923	-0.116859	8.32037	10.0665	0.00998048	0.71824	Syt11	synaptotagmin XI	3	88652007	88682471	protein_coding	MGI:1859547	7.01689	6.99153	6.96812	6.97403	7.03283	7.17417	7.10535	7.11413	7.18712	6.99689	7.14564	7.14564

## Sheet: E18.5_DEG
ensembl_gene_id	logFC	logCPM	F	PValue	FDR	mgi_symbol	entrezgene_description	chromosome_name	start_position	end_position	gene_biotype	mgi_id	11-Hem-18	12-Hem-18	13-Hem-18	14-Hem-18	15-Hem-18	16-WT-18	17-WT-18	18-WT-18	19-WT-18	20-WT-18	Hemi	WT	maxAveTPM
ENSMUSG00000027966	1.63914	6.099	1223.83	5.54105e-15	8.84574e-11	Col11a1	collagen, type XI, alpha 1	3	113824189	114014367	protein_coding	MGI:88446	5.14614	5.24416	5.35177	5.21337	5.11899	3.58788	3.41142	3.53835	3.50331	3.25431	5.21723	3.46374	5.21723
ENSMUSG00000028339	1.45926	5.15384	806.849	9.73294e-14	7.76883e-10	Col15a1	collagen, type XV, alpha 1	4	47208161	47313167	protein_coding	MGI:88449	4.99789	5.17861	5.0379	4.96708	5.05182	3.66598	3.7378	3.67818	3.70042	3.57635	5.0485	3.67273	5.0485
ENSMUSG00000031503	0.866791	7.31815	540.124	1.51165e-12	8.04399e-09	Col4a2	collagen, type IV, alpha 2	8	11362805	11499287	protein_coding	MGI:88455	5.74503	5.78722	5.80825	5.71824	5.84811	4.83622	4.94929	4.89304	4.93483	4.7531	5.7821	4.87507	5.7821
ENSMUSG00000040860	1.27099	5.83873	506.189	2.35015e-12	9.37945e-09	Crocc	ciliary rootlet coiled-coil, rootletin	4	140743948	140787861	protein_coding	MGI:3529431	4.96656	5.08381	5.18012	5.11983	5.42822	3.98032	4.16169	3.94906	3.90927	3.77285	5.16403	3.96013	5.16403
ENSMUSG00000031502	0.756673	7.52795	393.29	1.29802e-11	4.14433e-08	Col4a1	collagen, type IV, alpha 1	8	11248423	11362826	protein_coding	MGI:88454	6.17099	6.17927	6.20128	6.10456	6.13582	5.30702	5.33932	5.44808	5.37477	5.21249	6.15879	5.33842	6.15879
ENSMUSG00000048154	1.1345	7.9193	361.542	2.28853e-11	6.08901e-08	Kmt2d	lysine (K)-specific methyltransferase 2D	15	98729550	98769085	protein_coding	MGI:2682319	5.8916	6.06098	6.0764	5.79506	5.94636	4.82718	4.94543	4.80284	4.79909	4.40109	5.95792	4.76639	5.95792
ENSMUSG00000022443	0.681529	6.26756	334.613	3.84949e-11	8.77904e-08	Myh9	myosin, heavy polypeptide 9, non-muscle	15	77644787	77726375	protein_coding	MGI:107717	4.50998	4.42719	4.64366	4.44387	4.54737	3.80663	3.84617	3.78905	3.75375	3.66467	4.51654	3.77335	4.51654
ENSMUSG00000052566	0.726986	5.48961	315.139	5.75315e-11	1.14804e-07	Hook2	hook microtubule tethering protein 2	8	85717232	85729978	protein_coding	MGI:2181664	5.38015	5.30779	5.40693	5.33131	5.44922	4.54093	4.75863	4.63559	4.59441	4.56172	5.37598	4.62035	5.37598
ENSMUSG00000072774	-1.8392	1.55966	201.747	1.10464e-09	1.95938e-06	Zfp951	zinc finger protein 951	5	104961035	105007936	protein_coding	MGI:2441896	-0.371253	-0.248319	0.359565	-0.0652827	-0.366634	1.5167	1.64871	1.82963	1.44356	1.06382	-0.111111	1.52223	1.52223
ENSMUSG00000037679	0.665785	4.59935	158.655	5.26249e-09	8.40104e-06	Inf2	inverted formin, FH2 and WH2 domain containing	12	112555218	112581991	protein_coding	MGI:1917685	3.95425	3.97779	4.09121	3.90338	4.10785	3.24104	3.50214	3.25154	3.22395	3.17197	4.00909	3.28289	4.00909
ENSMUSG00000045795	0.642203	4.27625	152.281	6.85081e-09	9.9424e-06	Whamm	WAS protein homolog associated with actin, golgi membranes and microtubules	7	81221014	81246584	protein_coding	MGI:2142282	3.77198	3.86365	4.00347	3.84802	4.01821	3.12291	3.17424	3.09697	3.09337	3.19272	3.90419	3.13661	3.90419
ENSMUSG00000041609	0.525988	5.96474	141.483	1.09714e-08	1.34729e-05	Bicdl1	BICD family like cargo adaptor 1	5	115786234	115869680	protein_coding	MGI:1922915	7.16935	7.08996	7.20016	7.06437	7.21109	6.47886	6.57041	6.5537	6.53892	6.46313	7.14819	6.52162	7.14819
ENSMUSG00000031327	0.572301	4.90862	142.901	1.02946e-08	1.34729e-05	Chic1	cysteine-rich hydrophobic domain 1	X	102400082	102439698	protein_coding	MGI:1344694	3.07155	3.09885	3.11969	3.03564	2.97094	2.50464	2.57475	2.50263	2.35431	2.27163	3.06028	2.44584	3.06028
ENSMUSG00000021972	0.521247	5.99078	136.546	1.37592e-08	1.43983e-05	Hmbox1	homeobox containing 1	14	65049049	65187320	protein_coding	MGI:2445066	5.5323	5.56877	5.56445	5.3613	5.35881	4.94574	5.01716	4.94653	4.85448	4.71663	5.48032	4.89976	5.48032
ENSMUSG00000039781	0.592126	5.69989	135.527	1.44308e-08	1.43983e-05	Cep131	centrosomal protein 131	11	119955256	119977653	protein_coding	MGI:107440	5.1171	5.39	5.29139	5.30709	5.53374	4.72429	4.77088	4.65758	4.81803	4.86008	5.33426	4.7679	5.33426
ENSMUSG00000005481	0.639668	4.9749	136.43	1.38335e-08	1.43983e-05	Ddx39a	DEAD box helicase 39a	8	84441806	84453521	protein_coding	MGI:1915528	5.42387	5.20728	5.44116	5.41418	5.53745	4.63702	4.72136	4.57736	4.70885	4.73108	5.40875	4.67633	5.40875
ENSMUSG00000047888	0.670333	6.94064	132.245	1.68629e-08	1.58353e-05	Tnrc6b	trinucleotide repeat containing 6b	15	80595514	80825286	protein_coding	MGI:2443730	4.65157	4.75533	5.02787	4.90762	4.01829	4.37114	4.53345	4.44355	4.04913	3.24666	4.71134	4.19625	4.71134
ENSMUSG00000040940	0.565616	7.2736	129.985	1.88105e-08	1.66829e-05	Arhgef1	Rho guanine nucleotide exchange factor (GEF) 1	7	24602337	24626019	protein_coding	MGI:1353510	7.18711	7.49734	7.23569	7.33527	7.37762	6.79431	6.92041	6.76093	6.77414	6.75945	7.33076	6.80314	7.33076
ENSMUSG00000073664	0.708382	5.42396	128.729	2.00039e-08	1.68075e-05	Nbeal1	neurobeachin like 1	1	60219758	60377487	protein_coding	MGI:2444343	2.79769	2.56755	2.6568	2.43276	2.41615	1.79382	2.00996	1.94348	1.87557	1.61414	2.58132	1.85376	2.58132
ENSMUSG00000018974	0.391455	6.35875	121.89	2.82383e-08	2.25398e-05	Sart3	squamous cell carcinoma antigen recognized by T cells 3	5	113880507	113910571	protein_coding	MGI:1858230	5.69701	5.70675	5.68949	5.72231	5.76594	5.18757	5.23759	5.18425	5.1552	5.06862	5.71656	5.16771	5.71656
ENSMUSG00000048583	-0.631608	5.6641	118.989	3.28591e-08	2.36237e-05	Igf2	insulin-like growth factor 2	7	142204503	142220553	protein_coding	MGI:96434	4.57923	4.77094	4.51566	4.63834	4.74971	5.09842	5.39195	5.23818	5.21089	5.28185	4.65408	5.24742	5.24742
ENSMUSG00000058558	0.379793	6.82978	119.993	3.11692e-08	2.36237e-05	Rpl5	ribosomal protein L5	5	108048368	108056871	protein_coding	MGI:102854	7.15354	7.1167	7.28764	7.1414	7.1881	6.84007	6.81845	6.90117	6.87628	6.74667	7.17873	6.8375	7.17873
ENSMUSG00000043467	0.849016	6.33402	118.325	3.40356e-08	2.36237e-05	Zbtb37	zinc finger and BTB domain containing 37	1	160830492	160862419	protein_coding	MGI:2444467	3.4609	3.32079	3.37648	3.19137	3.01733	2.38077	2.70422	2.62031	2.36256	2.04852	3.28155	2.44114	3.28155
ENSMUSG00000008683	0.373518	8.08554	112.027	4.79434e-08	3.18904e-05	Rps15a	ribosomal protein S15A	7	117703595	117715411	protein_coding	MGI:2389091	9.30987	9.29342	9.57509	9.52658	9.41077	9.3076	9.33691	9.18253	9.38586	9.23117	9.42757	9.29066	9.42757
ENSMUSG00000032657	0.554403	5.52197	106.977	6.39099e-08	4.08103e-05	Fam189b	family with sequence similarity 189, member B	3	89090450	89096602	protein_coding	MGI:1915771	5.65169	5.86279	5.95192	5.85333	5.83734	5.36778	5.28691	5.20763	5.16785	5.43222	5.8347	5.29581	5.8347
ENSMUSG00000022211	0.500519	7.82844	105.963	6.7807e-08	4.16335e-05	Carmil3	capping protein regulator and myosin 1 linker 3	14	55728108	55745729	protein_coding	MGI:2448573	7.02887	7.27359	7.13695	7.15448	7.24114	6.81689	6.7369	6.77524	6.71654	6.71508	7.16955	6.75266	7.16955
ENSMUSG00000069170	0.677512	3.98815	98.7294	1.05006e-07	6.20856e-05	Adgrv1	adhesion G protein-coupled receptor V1	13	81243187	81781273	protein_coding	MGI:1274784	2.62084	3.07662	3.08563	2.74146	3.10235	2.35493	2.32852	2.24789	2.60588	2.30105	2.93932	2.37319	2.93932
ENSMUSG00000040479	0.377005	7.06041	95.9499	1.25169e-07	7.09705e-05	Dgkz	diacylglycerol kinase zeta	2	91763169	91806209	protein_coding	MGI:1278339	6.45297	6.51643	6.44465	6.52398	6.68389	6.14205	6.27037	6.16185	6.19118	6.2999	6.527	6.21439	6.527
ENSMUSG00000025505	0.440844	4.25822	95.4891	1.28924e-07	7.09705e-05	Tmem80	transmembrane protein 80	7	140907652	140917069	protein_coding	MGI:1918698	5.4883	5.47743	5.50516	5.55991	5.47546	5.17943	5.2222	5.10748	5.05629	4.9884	5.50159	5.11319	5.50159
ENSMUSG00000039834	0.383301	5.98394	94.8782	1.34101e-07	7.13596e-05	Zfp335	zinc finger protein 335	2	164733802	164753677	protein_coding	MGI:2682313	4.70829	4.84046	4.837	4.73736	4.78024	4.33703	4.4872	4.3212	4.36031	4.27666	4.78163	4.35825	4.78163
ENSMUSG00000028842	0.535817	5.76344	93.445	1.47209e-07	7.58078e-05	Ago3	argonaute RISC catalytic subunit 3	4	126225497	126323349	protein_coding	MGI:2446634	2.99175	2.84846	2.92571	2.81776	2.68741	2.35542	2.33429	2.50357	2.32483	2.28993	2.85788	2.36355	2.85788
ENSMUSG00000063450	0.536189	6.9285	88.653	2.02971e-07	0.000101257	Syne2	spectrin repeat containing, nuclear envelope 2	12	75864908	76157700	protein_coding	MGI:2449316	5.73802	5.72354	5.89183	5.63784	5.63074	5.16347	5.35525	5.28584	5.256	5.0703	5.72753	5.22957	5.72753
ENSMUSG00000023007	0.304164	6.95403	87.4096	2.2116e-07	0.000106988	Prpf40b	pre-mRNA processing factor 40B	15	99192968	99214899	protein_coding	MGI:1925583	6.97787	7.0612	7.12523	7.09026	7.23443	6.73307	6.88632	6.61801	6.84213	6.739	7.10025	6.76674	7.10025
ENSMUSG00000029714	0.538052	6.744	86.0276	2.43601e-07	0.000113853	Gigyf1	GRB10 interacting GYF protein 1	5	137516810	137526197	protein_coding	MGI:1888677	5.384	5.57943	5.45691	5.48437	5.62179	4.933	5.05556	4.87379	4.90688	4.8318	5.50783	4.92222	5.50783
ENSMUSG00000074505	0.770636	7.05079	85.6819	2.49616e-07	0.000113853	Fat3	FAT atypical cadherin 3	9	15821485	16412581	protein_coding	MGI:2444314	5.4046	5.298	5.45367	5.19702	5.03125	4.48786	4.66836	4.56796	4.47519	4.32014	5.28473	4.50845	5.28473
ENSMUSG00000045672	0.813202	2.91707	83.1344	2.99562e-07	0.000132839	Col27a1	collagen, type XXVII, alpha 1	4	63132241	63253228	protein_coding	MGI:2672118	1.18216	1.46039	1.19489	1.29825	1.39869	0.574915	0.4466	1.1269	0.445736	0.856857	1.31106	0.71535	1.31106
ENSMUSG00000102543	-0.531868	3.44693	76.3277	4.99949e-07	0.000215708	Pcdhgc5	protocadherin gamma subfamily C, 5	18	37952566	37974926	protein_coding	MGI:1935205	1.9417	1.72331	1.90661	1.81322	1.63891	2.19438	2.2574	2.40396	2.31825	1.96645	1.80911	2.23548	2.23548
ENSMUSG00000024773	0.354227	5.67866	75.529	5.32274e-07	0.000223611	Atg2a	autophagy related 2A	19	6291698	6312365	protein_coding	MGI:1916291	4.10495	4.12476	4.13252	4.14788	4.29741	3.78694	3.87568	3.66501	3.72808	3.68413	4.16321	3.75001	4.16321
ENSMUSG00000026885	-0.733394	2.33237	74.6595	5.7021e-07	0.000227571	Ttll11	tubulin tyrosine ligase-like family, member 11	2	35641253	35869925	protein_coding	MGI:1921660	1.48662	1.47676	1.51424	1.78221	1.64955	1.93731	2.41756	2.03267	2.2841	2.46327	1.58678	2.24181	2.24181
ENSMUSG00000055065	0.347041	9.48995	74.717	5.67606e-07	0.000227571	Ddx17	DEAD box helicase 17	15	79411937	79430942	protein_coding	MGI:1914290	8.43986	8.37465	8.55488	8.39358	8.32468	7.98043	8.18932	8.06125	8.01934	7.8224	8.41966	8.01943	8.41966
ENSMUSG00000024911	0.504696	5.74658	73.8775	6.06987e-07	0.00023634	Fibp	fibroblast growth factor (acidic) intracellular binding protein	19	5510643	5515079	protein_coding	MGI:1926233	6.72834	6.82284	6.87201	6.9679	7.0657	6.3135	6.27813	6.4446	6.54783	6.44885	6.89608	6.40993	6.89608
ENSMUSG00000019254	0.410057	6.31574	72.2391	6.93201e-07	0.000263482	Ppp1r12c	protein phosphatase 1, regulatory subunit 12C	7	4484519	4504679	protein_coding	MGI:1924258	6.74087	6.97866	6.84387	6.90322	7.02286	6.60007	6.55873	6.58992	6.5715	6.53272	6.90132	6.57078	6.90132
ENSMUSG00000038545	0.261722	6.79185	71.6291	7.2882e-07	0.000270579	Cul7	cullin 7	17	46961263	46975290	protein_coding	MGI:1913765	5.7329	5.67437	5.78749	5.70037	5.87383	5.42428	5.42256	5.36235	5.4798	5.45012	5.75555	5.42834	5.75555
ENSMUSG00000055531	0.326794	8.18509	70.1477	8.24372e-07	0.00029509	Cpsf6	cleavage and polyadenylation specific factor 6	10	117180578	117215920	protein_coding	MGI:1913948	6.74972	6.75251	6.76902	6.65196	6.55798	6.34387	6.47853	6.41709	6.39311	6.21975	6.69845	6.37305	6.69845
ENSMUSG00000020220	0.541903	6.4327	69.7796	8.50296e-07	0.00029509	Vps13d	vacuolar protein sorting 13D	4	144699192	144921575	protein_coding	MGI:2448530	5.59457	5.63765	5.69283	5.48516	5.54751	5.1653	5.20453	5.27454	5.29922	5.18205	5.59332	5.22609	5.59332
ENSMUSG00000002028	0.599583	8.16035	69.897	8.41928e-07	0.00029509	Kmt2a	lysine (K)-specific methyltransferase 2A	9	44714652	44792594	protein_coding	MGI:96995	5.41073	5.32105	5.41532	5.23903	4.87876	4.71039	4.87102	4.85993	4.53579	4.34519	5.26587	4.67811	5.26587
ENSMUSG00000011751	0.407842	6.77578	68.6958	9.32185e-07	0.000316626	Sptbn4	spectrin beta, non-erythrocytic 4	7	27055808	27147111	protein_coding	MGI:1890574	5.00366	5.05199	5.22691	5.07692	5.31588	4.72462	4.77056	4.64457	4.67649	4.51444	5.13989	4.66873	5.13989
ENSMUSG00000039148	0.305737	6.40915	68.386	9.57224e-07	0.000318357	Sart1	squamous cell carcinoma antigen recognized by T cells 1	19	5427551	5438731	protein_coding	MGI:1309453	6.53353	6.71133	6.76872	6.5975	6.75878	6.51529	6.41156	6.30767	6.3591	6.52487	6.67693	6.42622	6.67693
ENSMUSG00000015087	0.291939	6.596	67.5865	1.02548e-06	0.000334097	Rabl6	RAB, member RAS oncogene family-like 6	2	25473030	25498533	protein_coding	MGI:2442633	6.68619	6.76121	6.88649	6.74019	6.73025	6.18751	6.16611	6.10617	6.19613	6.17205	6.76247	6.16594	6.76247
ENSMUSG00000039178	-0.35467	5.32131	67.1791	1.06239e-06	0.000339199	Tbc1d19	TBC1 domain family, member 19	5	53966948	54061307	protein_coding	MGI:1914499	5.55422	5.69097	5.44776	5.43082	5.30268	5.90349	5.85569	5.95664	5.84319	5.82261	5.49121	5.87713	5.87713
ENSMUSG00000042589	0.439248	7.3943	66.6627	1.11138e-06	0.000347883	Cux2	cut-like homeobox 2	5	121994429	122188165	protein_coding	MGI:107321	6.49681	6.63298	6.72181	6.65025	6.52478	6.08203	6.2177	6.06877	5.96689	5.7554	6.60772	6.02618	6.60772
ENSMUSG00000110185	0.425381	4.74671	63.025	1.53995e-06	0.000472765	Igip	IgA inducing protein	18	36431732	36434570	protein_coding	MGI:1924271	4.28467	4.35292	4.35541	4.13732	4.33121	3.94309	3.88098	3.87521	3.78855	3.62958	4.29456	3.82749	4.29456
ENSMUSG00000060534	0.428022	6.95014	62.6971	1.58711e-06	0.000478049	Dcc	deleted in colorectal carcinoma	18	71386705	72484140	protein_coding	MGI:94869	4.58903	4.66454	4.58969	4.48196	4.39883	4.11042	4.12078	4.18499	4.09871	3.85999	4.54781	4.07916	4.54781
ENSMUSG00000026042	0.534512	3.9532	62.2896	1.64804e-06	0.000487209	Col5a2	collagen, type V, alpha 2	1	45413481	45542442	protein_coding	MGI:88458	2.32358	2.38752	2.16608	2.24237	2.21422	1.84081	1.73697	1.76195	1.65891	1.47779	2.26894	1.70044	2.26894
ENSMUSG00000042423	0.477983	6.72895	61.8498	1.71682e-06	0.000498314	Fbrs	fibrosin	7	127078371	127090883	protein_coding	MGI:104648	6.49257	6.85457	6.55422	6.56981	6.62004	6.11118	6.07453	6.16737	6.17738	6.02478	6.62383	6.11218	6.62383
ENSMUSG00000052374	0.571347	3.23612	60.6615	1.91968e-06	0.000547245	Actn2	actinin alpha 2	13	12284312	12355641	protein_coding	MGI:109192	3.00995	2.59395	2.93435	2.66553	2.71646	2.42044	2.25731	2.45897	2.03063	1.94223	2.79303	2.23643	2.79303
ENSMUSG00000002625	0.279639	6.96608	60.118	2.02151e-06	0.000556403	Akap8l	A kinase (PRKA) anchor protein 8-like	17	32540398	32569581	protein_coding	MGI:1860606	6.82975	6.92018	6.8497	6.84734	6.90311	6.48836	6.57263	6.52519	6.51773	6.35463	6.87044	6.49356	6.87044
ENSMUSG00000020716	0.355175	7.03902	60.1328	2.01865e-06	0.000556403	Nf1	neurofibromin 1	11	79230519	79472438	protein_coding	MGI:97306	5.10612	5.07229	5.14409	4.94532	4.77233	4.578	4.75694	4.67533	4.58677	4.38469	5.01423	4.60162	5.01423
ENSMUSG00000047098	0.372987	5.07742	59.8767	2.06869e-06	0.000559738	Rnf31	ring finger protein 31	14	55829165	55841150	protein_coding	MGI:1934704	4.23798	4.35436	4.19002	4.38013	4.38125	3.80393	4.20988	3.90773	3.70685	3.68157	4.31091	3.87519	4.31091
ENSMUSG00000022708	0.46372	7.79999	59.2137	2.20495e-06	0.000586664	Zbtb20	zinc finger and BTB domain containing 20	16	42696244	43462965	protein_coding	MGI:1929213	4.08607	4.27143	4.17637	3.98859	4.09432	3.62766	3.75985	3.66765	3.607	3.53715	4.1265	3.64174	4.1265
ENSMUSG00000072582	0.320121	4.78862	58.8213	2.29041e-06	0.000599413	Ptrh2	peptidyl-tRNA hydrolase 2	11	86574811	86583283	protein_coding	MGI:2444848	4.17835	4.22157	4.20131	4.14414	4.16875	3.80858	3.96185	3.74895	3.83012	3.74364	4.18307	3.82083	4.18307
ENSMUSG00000026565	0.480362	6.0035	57.3731	2.64039e-06	0.000679857	Pou2f1	POU domain, class 2, transcription factor 1	1	165692723	165830247	protein_coding	MGI:101898	3.56265	3.51932	3.61137	3.38752	3.41559	3.08431	3.04735	3.14616	2.87358	2.72159	3.50181	2.98281	3.50181
ENSMUSG00000096718	-0.623487	3.58242	56.8657	2.77721e-06	0.000703735	Zfp781	zinc finger protein 781	10	81737745	81766314	protein_coding	MGI:3696710	2.11105	2.11759	2.02369	1.86025	1.99703	2.52998	2.90195	2.71656	2.46083	2.36816	2.02492	2.60839	2.60839
ENSMUSG00000024073	0.522928	7.57965	56.4941	2.88253e-06	0.000712734	Birc6	baculoviral IAP repeat-containing 6	17	74835290	75010351	protein_coding	MGI:1276108	6.58117	6.56934	6.5689	6.40758	6.47434	6.07093	6.0841	6.03151	6.02332	5.926	6.52186	6.02823	6.52186
ENSMUSG00000026837	0.781499	3.74494	56.4271	2.90201e-06	0.000712734	Col5a1	collagen, type V, alpha 1	2	27776437	27929526	protein_coding	MGI:88457	1.37997	1.7253	1.97177	1.88332	1.88388	0.980972	1.22656	1.0109	0.854036	0.667612	1.78337	0.959778	1.78337
ENSMUSG00000113670	-0.684108	3.01154	55.0183	3.34854e-06	0.000786119	Gm49686		12	23003996	23010307	transcribed_unprocessed_pseudogene	MGI:6215136	3.24379	2.82999	3.26242	3.06245	3.24046	3.69341	3.85001	3.96966	3.88081	3.45884	3.13699	3.78138	3.78138
ENSMUSG00000103332	-0.531456	4.56179	55.1313	3.30996e-06	0.000786119	Pcdhga2	protocadherin gamma subfamily A, 2	18	37802006	37974923	protein_coding	MGI:1935214	2.89815	2.84584	2.6711	3.03433	2.74168	3.36034	3.43647	3.37329	3.38883	3.09206	2.84375	3.33515	3.33515
ENSMUSG00000045733	-0.308368	5.48471	55.1256	3.31189e-06	0.000786119	Sprn	shadow of prion protein	7	139730541	139734790	protein_coding	MGI:3582583	4.49853	4.28709	4.49271	4.365	4.3732	4.72606	4.7083	4.68299	4.73297	4.48591	4.40559	4.67011	4.67011
ENSMUSG00000037808	0.334129	5.77076	54.7357	3.4473e-06	0.000797574	Fam76b	family with sequence similarity 76, member B	9	13739012	13766283	protein_coding	MGI:1920076	5.10207	5.02885	5.35422	5.21699	5.10157	4.68974	4.99158	4.77507	4.65838	4.47423	5.16531	4.72772	5.16531
ENSMUSG00000000823	0.296623	7.57987	54.1598	3.65906e-06	0.000823033	Zfp512b	zinc finger protein 512B	2	181223896	181234596	protein_coding	MGI:2685478	6.7044	6.76895	6.99777	6.85664	6.72071	6.4319	6.6965	6.49411	6.43244	6.27904	6.81381	6.4732	6.81381
ENSMUSG00000022843	0.341626	4.90411	54.1562	3.66045e-06	0.000823033	Clcn2	chloride channel, voltage-sensitive 2	16	20521714	20536496	protein_coding	MGI:105061	4.61302	4.62032	4.77956	4.80058	4.86619	4.46881	4.5507	4.36012	4.28015	4.28951	4.73949	4.39371	4.73949
ENSMUSG00000032782	0.270387	5.47873	53.1875	4.0513e-06	0.000850987	Cntrob	centrobin, centrosomal BRCA2 interacting protein	11	69190313	69214601	protein_coding	MGI:2443290	4.9295	5.04963	5.20281	5.03643	5.08731	4.72539	4.80424	4.78815	4.74264	4.6617	5.06384	4.7453	5.06384
ENSMUSG00000041375	0.34061	5.40393	53.3192	3.99547e-06	0.000850987	Ccdc9	coiled-coil domain containing 9	7	16007967	16020720	protein_coding	MGI:1921443	6.73546	6.82194	6.75075	6.63691	6.75419	6.40027	6.49182	6.33751	6.35673	6.22466	6.74107	6.36481	6.74107
ENSMUSG00000040865	0.441973	5.95817	53.2302	4.0331e-06	0.000850987	Ino80d	INO80 complex subunit D	1	62997577	63153849	protein_coding	MGI:3027003	3.19609	3.22992	3.38243	3.04993	3.00247	2.68257	2.81363	2.79896	2.62089	2.503	3.17858	2.6884	3.17858
ENSMUSG00000046994	0.609498	5.25825	53.447	3.9421e-06	0.000850987	Mars2	methionine-tRNA synthetase 2 (mitochondrial)	1	55276336	55287629	protein_coding	MGI:2444136	3.04035	2.67528	2.88712	2.76874	2.55088	2.08705	2.39681	2.19995	2.1338	1.84441	2.79441	2.14337	2.79441
ENSMUSG00000058006	0.614136	6.92997	53.6273	3.86823e-06	0.000850987	Mdn1	midasin AAA ATPase 1	4	32657119	32775217	protein_coding	MGI:1926159	4.02993	4.03299	4.00333	3.91504	3.49962	3.30192	3.51139	3.43293	3.28044	3.12072	3.90954	3.33572	3.90954
ENSMUSG00000032253	0.401062	7.08245	52.7052	4.26355e-06	0.000883939	Phip	pleckstrin homology domain interacting protein	9	82748212	82857569	protein_coding	MGI:1932404	4.77325	4.69876	4.81997	4.57777	4.45717	4.1735	4.33932	4.30539	4.24936	4.10093	4.67138	4.2363	4.67138
ENSMUSG00000040734	0.633253	3.1948	51.9581	4.61801e-06	0.000945154	Ppp1r13l	protein phosphatase 1, regulatory subunit 13 like	7	19093674	19112458	protein_coding	MGI:3525053	3.10149	3.6093	4.07733	3.48232	3.72525	2.89591	2.72428	2.88273	2.71195	2.67747	3.63389	2.78141	3.63389
ENSMUSG00000053646	0.3422	7.34673	51.3977	4.90607e-06	0.0009914	Plxnb1	plexin B1	9	108924457	108948985	protein_coding	MGI:2154238	5.27802	5.42933	5.60389	5.46778	5.4333	5.06662	5.28162	5.06759	5.07011	4.82227	5.4462	5.06892	5.4462
ENSMUSG00000071796	-0.316821	7.37504	51.2388	4.99142e-06	0.000996038	6820431F20Rik		8	20158014	20178667	transcribed_unprocessed_pseudogene	MGI:3694236	5.87043	5.77528	5.98187	5.78615	5.75539	6.08235	6.10241	6.24666	6.13754	5.93188	5.8363	6.10371	6.10371
ENSMUSG00000022914	0.240402	7.07765	50.987	5.13024e-06	0.0010111	Brwd1	bromodomain and WD repeat domain containing 1	16	95793292	95883726	protein_coding	MGI:1890651	6.26964	6.00985	6.29246	6.01774	6.10397	5.913	6.05617	5.89191	6.0213	5.81603	6.14383	5.94235	6.14383
ENSMUSG00000061462	0.697985	2.46119	50.8055	5.23305e-06	0.00101879	Obscn	obscurin, cytoskeletal calmodulin and titin-interacting RhoGEF	11	58885082	59029996	protein_coding	MGI:2681862	0.718445	0.711083	1.03553	0.701559	0.547947	0.208597	-0.0777793	-0.190347	0.0407634	-0.10344	0.75199	-0.0177258	0.75199
ENSMUSG00000047747	0.443114	5.21792	50.396	5.47373e-06	0.0010528	Rnf150	ring finger protein 150	8	83589985	83817897	protein_coding	MGI:2443860	3.08704	2.94535	3.04748	2.81334	2.72138	2.44713	2.57443	2.52207	2.40096	2.24321	2.92949	2.442	2.92949
ENSMUSG00000099481	0.309361	5.02527	49.7465	5.88194e-06	0.00111785	Xndc1	Xrcc1 N-terminal domain containing 1	7	101714718	101732972	protein_coding	MGI:5546359	5.18063	5.11196	5.26547	5.19962	5.21461	4.82946	5.04977	4.9253	4.8104	4.69425	5.19532	4.86679	5.19532
ENSMUSG00000022550	0.428001	3.91337	49.2085	6.24655e-06	0.00117318	Adck5	aarF domain containing kinase 5	15	76460558	76480016	protein_coding	MGI:2679274	4.52421	4.47848	4.69504	4.55628	4.70992	4.18088	4.28337	4.00421	4.30272	4.10699	4.5958	4.17989	4.5958
ENSMUSG00000033671	0.471266	6.26253	49.0434	6.36364e-06	0.00118127	Cep350	centrosomal protein 350	1	155720710	155849001	protein_coding	MGI:1921331	4.00982	3.632	4.20449	3.54987	3.43001	3.10003	3.50539	3.48917	3.45173	2.89782	3.79562	3.309	3.79562
ENSMUSG00000063171	-1.06396	4.44819	48.2807	6.93795e-06	0.00126633	Rps4l		6	148256098	148257431	transcribed_processed_pseudogene	MGI:1913434	4.9335	4.60901	4.7042	5.29327	5.51849	6.13666	5.93821	5.88343	6.27315	6.19058	5.05382	6.09206	6.09206
ENSMUSG00000022623	-0.251039	6.48758	48.227	6.98054e-06	0.00126633	Shank3	SH3 and multiple ankyrin repeat domains 3	15	89383826	89444464	protein_coding	MGI:1930016	5.32568	5.44665	5.55812	5.25681	5.3188	5.48667	5.47483	5.53624	5.45246	5.53466	5.38529	5.49736	5.49736
ENSMUSG00000104346	-0.51783	5.24059	47.9748	7.18478e-06	0.00128874	Pcdhga3	protocadherin gamma subfamily A, 3	18	37807360	37974926	protein_coding	MGI:1935215	3.67732	3.48113	3.6195	3.46945	3.34793	3.91702	4.29254	4.05743	3.95725	3.71907	3.52379	4.00097	4.00097
ENSMUSG00000051817	-0.353466	8.31203	47.2714	7.7914e-06	0.00134132	Sox12	SRY (sex determining region Y)-box 12	2	152235531	152239983	protein_coding	MGI:98360	6.66077	6.88275	6.76598	6.81063	6.7575	7.09654	7.09506	7.04537	7.07309	7.12568	6.77735	7.08739	7.08739
ENSMUSG00000022191	0.254534	7.82182	47.202	7.85443e-06	0.00134132	Drosha	drosha, ribonuclease type III	15	12824901	12935377	protein_coding	MGI:1261425	6.61041	6.6114	6.63398	6.61861	6.49691	6.31586	6.38615	6.36378	6.28526	6.13875	6.59509	6.30054	6.59509
ENSMUSG00000003778	0.309611	6.87207	47.1784	7.8759e-06	0.00134132	Brd8	bromodomain containing 8	18	34731668	34757654	protein_coding	MGI:1925906	5.89993	5.92786	5.94034	5.84202	5.75494	5.49796	5.67113	5.6346	5.46445	5.37216	5.87461	5.53229	5.87461
ENSMUSG00000038538	0.333029	6.55383	47.1543	7.89801e-06	0.00134132	Ubn2	ubinuclein 2	6	38410885	38501760	protein_coding	MGI:2444236	4.11538	4.19787	4.16112	3.98123	4.02263	3.7636	3.83594	3.85944	3.76722	3.62942	4.09796	3.77332	4.09796
ENSMUSG00000060924	0.427986	5.39671	47.3737	7.69965e-06	0.00134132	Csmd1	CUB and Sushi multiple domains 1	8	15942537	17585602	protein_coding	MGI:2137383	3.4055	3.46889	3.57812	3.34988	3.45682	3.03617	3.1935	3.0885	3.10829	2.7643	3.45385	3.04528	3.45385
ENSMUSG00000004846	0.282789	6.0228	47.0076	8.0339e-06	0.00135003	Plod3	procollagen-lysine, 2-oxoglutarate 5-dioxygenase 3	5	137015873	137025502	protein_coding	MGI:1347008	6.04932	6.08483	6.04831	6.07087	6.26711	5.77786	6.00721	5.86684	5.76312	5.80727	6.10652	5.84725	6.10652
ENSMUSG00000026634	0.229984	6.00896	46.4599	8.56542e-06	0.00140967	Angel2	angel homolog 2	1	190657309	190679159	protein_coding	MGI:1196310	5.4031	5.26813	5.54208	5.32119	5.25533	5.06647	5.19584	5.09164	5.07857	4.92557	5.36191	5.07418	5.36191
ENSMUSG00000029009	0.431811	4.54105	46.4882	8.53694e-06	0.00140967	Mthfr	methylenetetrahydrofolate reductase	4	148123534	148144008	protein_coding	MGI:106639	3.54158	3.36548	3.67219	3.59159	3.66582	3.08083	3.39034	2.89249	3.05124	2.8471	3.57158	3.06546	3.57158
ENSMUSG00000049807	-0.206907	6.85221	45.9188	9.13044e-06	0.00145758	Arhgap23	Rho GTPase activating protein 23	11	97306359	97393228	protein_coding	MGI:3697726	5.37467	5.42603	5.44009	5.38315	5.52	5.60518	5.6032	5.51361	5.62588	5.62748	5.42973	5.59567	5.59567
ENSMUSG00000022568	0.311637	6.86732	45.937	9.11067e-06	0.00145758	Scrib	scribbled planar cell polarity	15	75919007	75941633	protein_coding	MGI:2145950	6.1942	6.44327	6.37573	6.31898	6.52385	6.16412	6.20613	6.06561	6.11523	6.31059	6.37551	6.17478	6.37551
ENSMUSG00000074264	0.373696	5.33388	46.0077	9.03467e-06	0.00145758	Amy1	amylase 1, salivary	3	113349359	113400348	protein_coding	MGI:88019	5.73992	5.83529	5.67776	5.65297	5.69269	5.39041	5.19692	5.36974	5.28756	5.2633	5.72118	5.30333	5.72118
ENSMUSG00000041734	0.311274	4.94492	45.7684	9.29497e-06	0.00146916	Kirrel	kirre like nephrin family adhesion molecule 1	3	86985900	87082054	protein_coding	MGI:1891396	3.04553	3.08168	3.12155	2.91436	2.89062	2.61868	2.68715	2.65447	2.68897	2.63463	3.01366	2.65705	3.01366
ENSMUSG00000092083	0.47301	4.80326	45.2784	9.85497e-06	0.00151274	Kcnb2	potassium voltage gated channel, Shab-related subfamily, member 2	1	15357478	15793974	protein_coding	MGI:99632	2.05124	1.8142	2.14941	1.79302	1.71309	1.46124	1.49777	1.57579	1.36695	1.17455	1.91393	1.42169	1.91393
ENSMUSG00000034687	0.485293	4.0643	45.2946	9.83591e-06	0.00151274	Fras1	Fraser extracellular matrix complex subunit 1	5	96521814	96932587	protein_coding	MGI:2385368	1.15302	1.00826	1.21751	1.04177	0.86633	0.671753	0.663462	0.558284	0.494906	0.177929	1.06247	0.524042	1.06247
ENSMUSG00000038056	0.561016	7.56235	45.4371	9.66947e-06	0.00151274	Kmt2c	lysine (K)-specific methyltransferase 2C	5	25476796	25703781	protein_coding	MGI:2444959	5.83516	5.78433	5.89947	5.61976	5.46349	5.10836	5.33753	5.23579	5.11417	4.89479	5.72896	5.14566	5.72896
ENSMUSG00000040712	0.335807	6.44578	45.0123	1.01752e-05	0.00154702	Camta2	calmodulin binding transcription activator 2	11	70560289	70578931	protein_coding	MGI:2135957	5.21302	5.38938	5.27368	5.21144	5.28178	4.94	4.90303	4.80783	4.89773	4.84572	5.27533	4.87961	5.27533
ENSMUSG00000033434	0.448224	4.86081	44.7542	1.04973e-05	0.00156687	Gtpbp6	GTP binding protein 6 (putative)	5	110251841	110256063	protein_coding	MGI:1306825	6.18284	6.05434	6.29299	6.27032	6.3409	5.68051	5.9225	5.69891	5.88417	5.63512	6.23175	5.76895	6.23175
ENSMUSG00000019726	0.458097	5.40568	44.7505	1.05021e-05	0.00156687	Lyst	lysosomal trafficking regulator	13	13764982	13953388	protein_coding	MGI:107448	3.15319	2.91231	3.31343	3.16974	2.39506	2.92045	2.4726	2.64507	2.82847	2.03144	3.02235	2.61202	3.02235
ENSMUSG00000022386	0.367723	4.26441	44.4829	1.08485e-05	0.00160357	Trmu	tRNA 5-methylaminomethyl-2-thiouridylate methyltransferase	15	85763513	85781595	protein_coding	MGI:1919276	5.32147	5.20952	5.22989	5.4063	5.31093	4.72275	5.09381	4.77044	4.90736	4.92234	5.29735	4.88929	5.29735
ENSMUSG00000036181	-0.568038	2.48304	43.7932	1.18035e-05	0.00172872	H1f2	H1.2 linker histone, cluster member	13	23922791	23924350	protein_coding	MGI:1931526	2.62652	2.54434	2.32569	2.51187	2.42523	2.85549	3.00924	3.04185	3.21487	2.93419	2.49039	3.01623	3.01623
ENSMUSG00000018476	0.380843	8.12083	43.6829	1.19649e-05	0.00173644	Kdm6b	KDM1 lysine (K)-specific demethylase 6B	11	69289334	69304501	protein_coding	MGI:2448492	6.32643	6.64324	6.44612	6.36362	6.4196	6.05456	6.06264	6.00214	5.99585	5.92992	6.4441	6.00981	6.4441
ENSMUSG00000003847	0.389119	6.88614	43.5184	1.22105e-05	0.00175611	Nfat5	nuclear factor of activated T cells 5	8	108020102	108106149	protein_coding	MGI:1859333	4.21305	4.26901	4.27373	4.04157	4.01151	3.72195	3.85627	3.87438	3.66037	3.53162	4.16615	3.73449	4.16615
ENSMUSG00000050761	-0.572702	3.36989	43.0138	1.30004e-05	0.00182186	Gp1bb	glycoprotein Ib, beta polypeptide	16	18439067	18441153	protein_coding	MGI:107852	2.95185	2.88073	3.0347	3.12323	3.34709	3.6995	3.76722	3.52084	3.59414	3.74137	3.07679	3.66759	3.66759
ENSMUSG00000021819	0.281469	7.93521	43.0079	1.301e-05	0.00182186	Zswim8	zinc finger SWIM-type containing 8	14	20757620	20773687	protein_coding	MGI:1919156	6.87395	7.15538	7.0632	6.95376	7.16724	6.83815	6.819	6.85737	6.69946	6.72398	7.04718	6.78899	7.04718
ENSMUSG00000048537	0.295576	7.19378	43.0547	1.29342e-05	0.00182186	Phldb1	pleckstrin homology like domain, family B, member 1	9	44597601	44646495	protein_coding	MGI:2143230	6.60207	6.68279	6.78096	6.66694	6.82748	6.35082	6.32565	6.26965	6.38178	6.25486	6.71434	6.31735	6.71434
ENSMUSG00000114083	-1.61377	-0.804138	42.8632	1.32473e-05	0.00183896	Gm47860		12	27312539	27316566	transcribed_processed_pseudogene	MGI:6097075	-2.98518	-2.8085	-3.02032	-4.38513	-2.86805	0.742223	-1.54269	-1.76455	1.04534	-1.63459	-3.11499	-0.0904247	-0.0904247
ENSMUSG00000035722	0.350918	3.83686	41.9551	1.48556e-05	0.00202697	Abca7	ATP-binding cassette, sub-family A (ABC1), member 7	10	79832328	79851406	protein_coding	MGI:1351646	2.0379	2.12631	2.12478	1.9078	2.01125	1.58338	1.74657	1.75338	1.64236	1.50643	2.04387	1.64953	2.04387
ENSMUSG00000096054	0.531742	5.7685	42.0073	1.47573e-05	0.00202697	Syne1	spectrin repeat containing, nuclear envelope 1	10	4970917	5501482	protein_coding	MGI:1927152	4.23212	3.91174	4.16961	3.9264	3.84981	3.49948	3.53168	3.65254	3.45862	3.30318	4.02612	3.49351	4.02612
ENSMUSG00000038384	0.304057	7.03402	41.5422	1.56598e-05	0.00211859	Setd1b	SET domain containing 1B	5	123280256	123306692	protein_coding	MGI:2652820	4.74369	4.95327	4.95421	4.82717	4.72556	4.51593	4.55955	4.52226	4.4663	4.42291	4.84414	4.49817	4.84414
ENSMUSG00000078894	-0.524754	3.84591	41.3416	1.60685e-05	0.00215561	2210418O10Rik	RIKEN cDNA 2210418O10 gene	2	175968362	175982121	protein_coding	MGI:1924208	2.67781	2.49169	2.22748	2.93131	2.86134	2.89965	3.57659	3.22707	3.04271	2.69176	2.65998	3.11962	3.11962
ENSMUSG00000036760	-0.545243	4.90141	41.231	1.6299e-05	0.00216831	Kcnk9	potassium channel, subfamily K, member 9	15	72372938	72418189	protein_coding	MGI:3521816	1.94333	1.46244	1.93995	1.70257	1.58809	2.23566	2.46896	2.31993	2.1897	1.95249	1.73984	2.24317	2.24317
ENSMUSG00000027329	0.376039	5.42171	41.1547	1.64604e-05	0.00217168	Spef1	sperm flagellar 1	2	131012181	131029202	protein_coding	MGI:3513546	4.99076	5.10404	5.32466	5.08403	5.34454	4.62476	4.79971	4.72708	4.78063	4.67629	5.17645	4.72315	5.17645
ENSMUSG00000095567	0.225093	6.95715	40.8152	1.72003e-05	0.00224046	Noc2l	NOC2 like nucleolar associated transcriptional repressor	4	156320376	156332073	protein_coding	MGI:1931051	6.70186	6.73602	6.8373	6.72817	6.78254	6.45364	6.55661	6.40726	6.45482	6.38284	6.75797	6.45228	6.75797
ENSMUSG00000031328	0.320834	8.40488	40.7362	1.73778e-05	0.00224046	Flna	filamin, alpha	X	73267067	73293426	protein_coding	MGI:95556	7.70273	7.65151	7.95169	7.74055	8.00895	7.41734	7.58723	7.35661	7.32009	7.15676	7.81816	7.37438	7.81816
ENSMUSG00000036622	0.329608	7.64396	40.7252	1.74027e-05	0.00224046	Atp13a2	ATPase type 13A2	4	140714184	140734641	protein_coding	MGI:1922022	6.96066	7.00215	7.02754	7.11681	7.19709	6.74576	6.74051	6.65247	6.7704	6.64014	7.06339	6.71083	7.06339
ENSMUSG00000070822	0.241239	5.15295	40.6117	1.76619e-05	0.00225564	Zscan18	zinc finger and SCAN domain containing 18	7	12502017	12537562	protein_coding	MGI:3643810	4.68288	4.55978	4.69544	4.5647	4.58568	4.2972	4.40277	4.33811	4.3408	4.34358	4.61891	4.34489	4.61891
ENSMUSG00000053907	0.213996	8.22492	40.0774	1.89434e-05	0.0024001	Mat2a	methionine adenosyltransferase II, alpha	6	72409782	72416541	protein_coding	MGI:2443731	7.57695	7.6113	7.60701	7.54603	7.54271	7.34384	7.39697	7.33286	7.33315	7.30088	7.57709	7.34188	7.57709
ENSMUSG00000004098	0.661357	1.37808	39.7346	1.98217e-05	0.0024916	Col5a3	collagen, type V, alpha 3	9	20681346	20726363	protein_coding	MGI:1858212	-0.237573	-0.272224	-0.0740279	-0.127701	-0.0231584	-0.953691	-1.02803	-0.668545	-0.797684	-0.828983	-0.143832	-0.849946	-0.143832
ENSMUSG00000078875	-1.56334	-0.796419	39.5488	2.03171e-05	0.00249643	Gm14419		2	176692749	176704580	protein_coding	MGI:3702410	-0.430857	-0.560307	0.363519	0.368343	-0.51749	1.5087	1.85863	1.25804	1.12805	1.04221	-0.0904975	1.39054	1.39054
ENSMUSG00000024186	-0.392789	3.29823	39.5443	2.03292e-05	0.00249643	Rgs11	regulator of G-protein signaling 11	17	26421925	26430298	protein_coding	MGI:1354739	3.34942	2.93008	3.48483	3.22083	3.16551	3.51873	3.47991	3.70822	3.65401	3.52215	3.24199	3.57933	3.57933
ENSMUSG00000025733	0.256664	5.56565	39.5665	2.02693e-05	0.00249643	Rhot2	ras homolog family member T2	17	26057431	26063825	protein_coding	MGI:2384892	5.53763	5.51286	5.57955	5.57905	5.48695	5.27906	5.28	5.11466	5.25225	5.17089	5.53967	5.22086	5.53967
ENSMUSG00000038437	0.247771	7.05341	39.2302	2.12e-05	0.00257683	Mllt6	myeloid/lymphoid or mixed-lineage leukemia; translocated to, 6	11	97554240	97576289	protein_coding	MGI:1935145	5.0286	5.18396	5.21137	5.03013	5.09771	4.78574	4.94109	4.79365	4.85274	4.73794	5.11236	4.82393	5.11236
ENSMUSG00000038644	0.299962	4.33192	39.1926	2.13067e-05	0.00257683	Pold1	polymerase (DNA directed), delta 1, catalytic subunit	7	44182170	44198273	protein_coding	MGI:97741	3.86725	4.02727	3.91031	3.97688	4.05955	3.77058	3.62117	3.57962	3.66955	3.59978	3.97001	3.64977	3.97001
ENSMUSG00000059003	0.588405	3.65078	39.0996	2.15744e-05	0.00258958	Grin2a	glutamate receptor, ionotropic, NMDA2A (epsilon 1)	16	9385762	9813424	protein_coding	MGI:95820	0.90438	0.719053	1.17964	0.681548	0.55627	0.268961	0.379672	0.298759	0.0910146	-0.132138	0.824951	0.19249	0.824951
ENSMUSG00000010554	0.282057	5.54674	38.4097	2.36828e-05	0.00282143	Mettl16	methyltransferase like 16	11	74661656	74719351	protein_coding	MGI:1914743	4.36933	4.18849	4.51435	4.12146	3.87665	4.1454	4.18935	4.00249	4.01547	3.74547	4.23034	4.02774	4.23034
ENSMUSG00000037234	0.366793	7.14009	38.285	2.40886e-05	0.00284852	Hook3	hook microtubule tethering protein 3	8	26511449	26609252	protein_coding	MGI:2443554	4.71129	4.52078	4.76867	4.41295	4.35247	4.14469	4.35986	4.24647	4.27016	3.92146	4.56245	4.19612	4.56245
ENSMUSG00000066036	0.366723	7.91616	38.0838	2.47603e-05	0.00290643	Ubr4	ubiquitin protein ligase E3 component n-recognin 4	4	139079920	139216899	protein_coding	MGI:1916366	7.24166	7.40541	7.33796	7.15092	7.31835	6.93516	6.98253	6.96958	7.05084	6.83717	7.29348	6.95674	7.29348
ENSMUSG00000004187	-0.353892	6.22955	37.8675	2.55063e-05	0.00297214	Kifc2	kinesin family member C2	15	76544058	76552396	protein_coding	MGI:109187	5.21446	5.22734	5.21249	5.24011	5.361	5.57804	5.39599	5.59696	5.60258	5.55983	5.25218	5.54868	5.54868
ENSMUSG00000041165	-1.1546	-1.06308	37.4595	2.69846e-05	0.00303441	Spem1	spermatid maturation 1	11	69711702	69713006	protein_coding	MGI:1921538	-0.618854	-1.07242	-0.868239	-0.773921	-0.752447	0.0760049	0.505921	0.369619	0.264068	0.313938	-0.809476	0.312687	0.312687
ENSMUSG00000000131	0.184187	7.0722	37.5161	2.67737e-05	0.00303441	Xpo6	exportin 6	7	125700887	125799673	protein_coding	MGI:2429950	6.32107	6.49639	6.44867	6.37318	6.89913	6.42847	6.28677	6.4369	6.59776	6.61608	6.52303	6.47829	6.52303
ENSMUSG00000018666	0.221324	6.86115	37.4578	2.69911e-05	0.00303441	Cbx1	chromobox 1	11	96679953	96699466	protein_coding	MGI:105369	6.92395	6.9571	6.97213	6.81285	6.7792	6.6338	6.71283	6.60421	6.65834	6.60857	6.89115	6.6441	6.89115
ENSMUSG00000020255	0.285836	6.40936	37.4605	2.6981e-05	0.00303441	Nopchap1	NOP protein chaperone 1	10	83196085	83324369	protein_coding	MGI:106381	0.335864	0.380386	0.422204	0.181792	0.32885	-0.037605	0.167949	0.0309293	-0.0733583	-0.0870406	0.332072	0.00324961	0.332072
ENSMUSG00000030655	0.430867	7.66893	37.6503	2.62815e-05	0.00303441	Smg1	SMG1 nonsense mediated mRNA decay associated PI3K related kinase	7	117730531	117842893	protein_coding	MGI:1919742	4.96301	4.69864	4.91944	4.6527	4.52088	4.26206	4.50105	4.4444	4.27498	4.01235	4.76055	4.30888	4.76055
ENSMUSG00000006676	0.238612	7.17895	37.2821	2.76578e-05	0.00308761	Usp19	ubiquitin specific peptidase 19	9	108367801	108379536	protein_coding	MGI:1918722	6.4588	6.61462	6.61633	6.52533	6.5765	6.4186	6.40016	6.31711	6.36679	6.36431	6.55954	6.37381	6.55954
ENSMUSG00000033276	0.321794	5.11654	37.1135	2.83156e-05	0.00312676	Stk36	serine/threonine kinase 36	1	74640604	74676053	protein_coding	MGI:1920831	3.9873	4.15527	3.9623	3.96617	3.93583	3.7494	3.77629	3.6362	3.76049	3.57709	4.00357	3.70203	4.00357
ENSMUSG00000019852	0.366993	6.3767	37.0921	2.84001e-05	0.00312676	Arfgef3	ARFGEF family member 3	10	18457587	18619697	protein_coding	MGI:106387	3.53463	3.38946	3.62074	3.37838	3.23178	3.0344	3.18359	3.0988	3.00554	2.78534	3.43729	3.02752	3.43729
ENSMUSG00000078877	-0.625481	2.31759	36.6922	3.00387e-05	0.00324642	Gm14295	predicted gene 14295	2	176490405	176503016	protein_coding	MGI:3709624	2.21297	1.75801	2.16673	2.11652	2.10794	2.60391	3.009	2.7496	2.64209	2.62337	2.08106	2.73374	2.73374
ENSMUSG00000032485	0.222796	6.67849	36.6784	3.00971e-05	0.00324642	Scap	SREBF chaperone	9	110162356	110214018	protein_coding	MGI:2135958	6.08226	5.55678	5.66224	6.30001	5.67223	5.36944	5.46656	5.81879	6.03009	5.70636	5.88389	5.69803	5.88389
ENSMUSG00000028649	0.375203	9.15093	36.7042	2.99882e-05	0.00324642	Macf1	microtubule-actin crosslinking factor 1	4	123243426	123581331	protein_coding	MGI:108559	7.95101	8.02297	8.00608	7.82217	7.86237	7.59634	7.64452	7.672	7.57886	7.47193	7.93506	7.59436	7.93506
ENSMUSG00000024382	0.235311	4.96649	36.5789	3.05224e-05	0.0032702	Ercc3	excision repair cross-complementing rodent repair deficiency, complementation group 3	18	32373353	32403204	protein_coding	MGI:95414	4.52387	4.40074	4.61944	4.4757	4.55859	4.25847	4.31508	4.23699	4.29123	4.09185	4.51756	4.2408	4.51756
ENSMUSG00000033597	-0.188503	7.34725	36.3098	3.17076e-05	0.00337453	Caskin1	CASK interacting protein 1	17	24707575	24727645	protein_coding	MGI:2442952	5.91329	5.84334	5.93167	5.86599	5.88814	6.07917	6.09862	6.11452	6.06695	5.90323	5.88884	6.05447	6.05447
ENSMUSG00000034160	0.315417	9.12477	35.9608	3.33232e-05	0.00352299	Ogt	O-linked N-acetylglucosamine (GlcNAc) transferase (UDP-N-acetylglucosamine:polypeptide-N-acetylglucosaminyl transferase)	X	100683666	100727957	protein_coding	MGI:1339639	8.01052	7.91385	8.00466	7.86322	7.64568	7.51177	7.71386	7.66826	7.50933	7.29442	7.89355	7.54694	7.89355
ENSMUSG00000046387	-0.367848	4.19455	35.9119	3.35575e-05	0.00352442	Pcdhb17	protocadherin beta 17	18	37617848	37622507	protein_coding	MGI:2136754	2.70083	2.57746	2.60065	2.51392	2.50431	2.96966	2.94884	3.08004	2.77112	2.73584	2.58119	2.90685	2.90685
ENSMUSG00000042216	0.240005	5.81419	35.692	3.46327e-05	0.00360657	Sgsm1	small G protein signaling modulator 1	5	113391086	113458652	protein_coding	MGI:107320	4.58268	4.43227	4.56641	4.4274	4.62884	4.31412	4.25756	4.29952	4.29766	4.27626	4.52986	4.28916	4.52986
ENSMUSG00000004263	0.412535	8.9362	35.6601	3.47915e-05	0.00360657	Atn1	atrophin 1	6	124719507	124733487	protein_coding	MGI:104725	7.59838	8.00258	7.77997	7.77773	7.86939	7.3808	7.32203	7.37888	7.35607	7.3478	7.81164	7.35728	7.81164
ENSMUSG00000052296	0.174007	6.75668	35.571	3.52407e-05	0.00362957	Ppp6r1	protein phosphatase 6, regulatory subunit 1	7	4634494	4662018	protein_coding	MGI:2442163	5.77658	5.74403	5.79199	5.7633	5.74928	5.54797	5.61171	5.52166	5.54342	5.44738	5.76515	5.53539	5.76515
ENSMUSG00000005506	0.239402	8.2214	35.3282	3.64989e-05	0.00373506	Celf1	CUGBP, Elav-like family member 1	2	90770727	90849842	protein_coding	MGI:1342295	6.65264	6.58099	6.66282	6.55072	6.49824	6.22798	6.30271	6.24761	6.22523	6.07409	6.59041	6.21749	6.59041
ENSMUSG00000037993	0.222795	5.68788	35.0088	3.82331e-05	0.00386422	Dhx38	DEAH (Asp-Glu-Ala-His) box polypeptide 38	8	110274643	110292493	protein_coding	MGI:1927617	4.62223	4.69446	4.77494	4.5317	4.55161	4.36489	4.40846	4.29029	4.39711	4.29303	4.63784	4.35163	4.63784
ENSMUSG00000079022	0.706003	3.17771	35.0066	3.82453e-05	0.00386422	Col22a1	collagen, type XXII, alpha 1	15	71667644	71906076	protein_coding	MGI:1916950	0.86573	1.27117	1.20527	1.31088	1.40948	0.296702	0.263903	0.250366	0.70552	0.755847	1.22391	0.472575	1.22391
ENSMUSG00000026605	0.280325	4.69779	34.8017	3.94083e-05	0.00395669	Cenpf	centromere protein F	1	189372803	189420283	protein_coding	MGI:1313302	3.1973	2.23855	2.22312	2.09704	2.0108	1.74166	2.951	1.83395	3.17777	1.69492	2.42594	2.42915	2.42915
ENSMUSG00000028804	0.333391	6.51922	34.5514	4.08836e-05	0.00407916	Csmd2	CUB and Sushi multiple domains 2	4	127881650	128461449	protein_coding	MGI:2386401	4.99313	4.941	4.94466	4.69768	5.03761	4.535	4.64396	4.52208	4.7575	4.35284	4.92749	4.56856	4.92749
ENSMUSG00000041459	0.215367	8.47527	34.5062	4.11568e-05	0.00408091	Tardbp	TAR DNA binding protein	4	148696839	148711476	protein_coding	MGI:2387629	8.21228	8.12671	8.28649	8.16752	8.01194	8.35723	8.51256	8.41661	8.39737	8.33718	8.16387	8.40549	8.40549
ENSMUSG00000004565	0.22886	5.54114	34.0704	4.39001e-05	0.00432606	Pnpla6	patatin-like phospholipase domain containing 6	8	3565384	3594267	protein_coding	MGI:1354723	4.97619	4.94117	5.15288	4.90316	5.23596	4.801	4.96836	4.7648	4.72337	4.62518	5.04774	4.78098	5.04774
ENSMUSG00000061751	0.343143	7.77665	34.0126	4.42796e-05	0.00433669	Kalrn	kalirin, RhoGEF kinase	16	33789443	34393902	protein_coding	MGI:2685385	5.9004	5.83745	5.96466	5.81082	5.70461	5.52038	5.75067	5.57207	5.52306	5.2774	5.84623	5.53657	5.84623
ENSMUSG00000062591	-0.295937	8.54937	33.6623	4.66601e-05	0.00454196	Tubb4a	tubulin, beta 4A class IVA	17	57387066	57394782	protein_coding	MGI:107848	8.0564	8.18258	8.10016	8.13149	8.18064	8.39136	8.31636	8.37533	8.38518	8.44423	8.13106	8.38307	8.38307
ENSMUSG00000039176	0.272616	5.70874	33.4204	4.83897e-05	0.00468178	Polg	polymerase (DNA directed), gamma	7	79095979	79116110	protein_coding	MGI:1196389	4.94637	5.03528	5.22518	5.02708	5.19522	4.50335	4.91101	4.64591	4.7396	4.65338	5.08978	4.69691	5.08978
ENSMUSG00000020263	0.188284	5.27861	33.166	5.02887e-05	0.0048362	Appl2	adaptor protein, phosphotyrosine interaction, PH domain and leucine zipper containing 2	10	83435897	83484602	protein_coding	MGI:2384914	5.64658	5.69629	5.69378	5.60686	5.62682	5.4371	5.45647	5.4572	5.37411	5.34865	5.65451	5.4154	5.65451
ENSMUSG00000006219	-0.303854	5.07036	32.9328	5.21046e-05	0.00495118	Fblim1	filamin binding LIM protein 1	4	141303373	141333407	protein_coding	MGI:1921452	4.33094	4.28662	4.52429	4.3859	4.42792	4.58172	4.57648	4.6773	4.58008	4.61427	4.39348	4.60648	4.60648
ENSMUSG00000020863	0.267359	8.82915	32.9705	5.18059e-05	0.00495118	Luc7l3	LUC7-like 3 (S. cerevisiae)	11	94178716	94212814	protein_coding	MGI:1914934	8.23775	8.22535	8.15933	8.03576	7.93226	7.89238	7.87284	7.94104	7.81146	7.70164	8.1228	7.84619	8.1228
ENSMUSG00000029068	-0.188078	7.18214	32.273	5.76624e-05	0.00542489	Ccnl2	cyclin L2	4	155896946	155909000	protein_coding	MGI:1927119	6.27817	6.22885	6.32024	6.22053	6.25244	6.30154	6.49194	6.33576	6.45024	6.24084	6.2605	6.3671	6.3671
ENSMUSG00000020680	0.344049	6.90349	32.261	5.77695e-05	0.00542489	Taf15	TATA-box binding protein associated factor 15	11	83363912	83397569	protein_coding	MGI:1917689	6.97914	7.15035	6.92156	6.82214	7.03143	6.58153	6.56332	6.60763	6.59657	6.57345	6.98509	6.58459	6.98509
ENSMUSG00000078880	1.19348	0.734969	32.2097	5.82303e-05	0.00543619	Gm14308	predicted gene 14308	2	176305157	176328137	protein_coding	MGI:3782921	2.57107	2.93478	3.01829	3.47844	2.81402	1.58044	2.16651	1.99216	1.48083	1.79849	2.99528	1.82603	2.99528
ENSMUSG00000036606	0.211316	7.64564	32.0982	5.92464e-05	0.00549889	Plxnb2	plexin B2	15	89039752	89064991	protein_coding	MGI:2154239	6.31062	6.48067	6.58886	6.4327	6.61149	6.18315	6.224	6.00191	6.16399	6.16984	6.48898	6.15055	6.48898
ENSMUSG00000043460	-0.208027	6.43466	31.7902	6.2161e-05	0.0055454	Elfn2	leucine rich repeat and fibronectin type III, extracellular 2	15	78551531	78602971	protein_coding	MGI:3608416	4.39432	4.22826	4.37969	4.30912	4.25489	4.55292	4.5748	4.60945	4.44426	4.3133	4.31476	4.50291	4.50291
ENSMUSG00000019467	0.242725	6.33144	31.9602	6.05329e-05	0.0055454	Arhgef25	Rho guanine nucleotide exchange factor (GEF) 25	10	127018394	127025952	protein_coding	MGI:1277173	6.1082	6.16537	6.40617	6.18988	6.22849	5.9226	5.98881	5.79039	5.95809	5.82857	6.22324	5.89968	6.22324
ENSMUSG00000064329	0.293715	5.51978	31.9091	6.10164e-05	0.0055454	Scn1a	sodium channel, voltage-gated, type I, alpha	2	66101122	66271184	protein_coding	MGI:98246	3.93258	3.71358	3.944	3.72099	3.64697	3.45613	3.48305	3.58554	3.51318	3.32641	3.79686	3.47534	3.79686
ENSMUSG00000020167	0.295737	6.47868	31.8101	6.19677e-05	0.0055454	Tcf3	transcription factor 3	10	80245348	80269481	protein_coding	MGI:98510	5.95277	6.1502	6.17087	6.2489	6.15741	5.80208	5.93459	5.73221	5.77844	5.82724	6.13929	5.81651	6.13929
ENSMUSG00000026436	0.351807	4.06818	31.8444	6.16358e-05	0.0055454	Elk4	ELK4, member of ETS oncogene family	1	131935345	131960350	protein_coding	MGI:102853	3.84684	3.92117	3.78383	3.62545	3.82766	3.44595	3.62518	3.33382	3.41701	3.38711	3.80428	3.44528	3.80428
ENSMUSG00000037416	0.355702	5.93551	31.7883	6.2179e-05	0.0055454	Dmxl1	Dmx-like 1	18	49965737	50098540	protein_coding	MGI:2443926	3.6284	3.3755	3.59596	3.35413	3.25707	3.03465	3.23688	3.21332	3.07614	2.86156	3.44951	3.0908	3.44951
ENSMUSG00000026131	0.404376	8.23952	31.8648	6.14398e-05	0.0055454	Dst	dystonin	1	33947306	34347742	protein_coding	MGI:104627	7.0572	7.02417	7.09211	6.89981	6.95114	6.55606	6.71727	6.51379	6.53606	6.31981	7.00659	6.53412	7.00659
ENSMUSG00000021193	0.205019	5.76709	31.683	6.32135e-05	0.00560633	Pitrm1	pitrilysin metallepetidase 1	13	6598185	6630551	protein_coding	MGI:1916867	5.58575	5.58195	5.56548	5.49053	5.42769	5.42955	5.45198	5.30944	5.24424	5.1869	5.53159	5.32809	5.53159
ENSMUSG00000032855	0.295269	7.06076	31.4706	6.53591e-05	0.0057646	Pkd1	polycystin 1, transient receptor potential channel interacting	17	24768808	24815482	protein_coding	MGI:97603	5.27607	5.34408	5.70231	5.29426	5.56141	5.09642	5.20598	5.00541	5.14152	4.96404	5.44558	5.08537	5.44558
ENSMUSG00000034275	0.263553	5.86031	31.4311	6.57675e-05	0.00576875	Igsf9b	immunoglobulin superfamily, member 9B	9	27210500	27268842	protein_coding	MGI:2685354	2.87759	2.69046	2.8782	2.59182	2.64876	2.53441	2.51701	2.45965	2.44284	2.32246	2.74229	2.45718	2.74229
ENSMUSG00000062044	0.350237	9.12755	31.3572	6.65397e-05	0.00580459	Lmtk3	lemur tyrosine kinase 3	7	45433162	45453568	protein_coding	MGI:3039582	7.88965	8.13263	8.11937	8.0749	8.19357	7.64717	7.72463	7.54971	7.6139	7.611	8.08564	7.63042	8.08564
ENSMUSG00000089901	0.383197	3.00693	31.2738	6.7423e-05	0.00584968	Gm8113		14	44162847	44170868	protein_coding	MGI:3648791	2.62563	2.63568	2.64545	2.49332	2.60123	2.20286	2.08805	2.2146	2.07693	2.27446	2.60131	2.17341	2.60131
ENSMUSG00000043456	0.367677	4.24201	31.2289	6.79039e-05	0.00585956	Zfp536	zinc finger protein 536	7	37017449	37473066	protein_coding	MGI:1926102	3.76384	3.96986	3.81539	3.74177	3.6941	3.40305	3.20523	3.39084	3.40186	3.26493	3.80017	3.33551	3.80017
ENSMUSG00000031176	-0.242268	5.17505	31.1597	6.86529e-05	0.00589234	Dynlt3	dynein light chain Tctex-type 3	X	9520506	9529242	protein_coding	MGI:1914367	5.05449	4.8142	4.89585	4.81817	4.80465	5.08361	5.0495	5.10365	5.08291	5.01421	4.88063	5.06712	5.06712
ENSMUSG00000090071	-0.336912	6.82041	31.0058	7.03538e-05	0.00600603	Cdk5r2	cyclin-dependent kinase 5, regulatory subunit 2 (p39)	1	74894093	74896891	protein_coding	MGI:1330828	6.07665	5.87543	5.96644	6.06002	6.08579	6.33722	6.15181	6.30911	6.35984	6.36678	6.0151	6.30707	6.30707
ENSMUSG00000046160	-0.32128	5.64606	30.9482	7.10028e-05	0.00602919	Olig1	oligodendrocyte transcription factor 1	16	91066660	91068821	protein_coding	MGI:1355334	5.42646	5.07281	5.15085	5.31354	5.31839	5.55213	5.63668	5.49893	5.54714	5.46882	5.26198	5.54188	5.54188
ENSMUSG00000048078	0.337075	7.51732	30.9103	7.14327e-05	0.00603361	Tenm4	teneurin transmembrane protein 4	7	95820453	96560300	protein_coding	MGI:2447063	4.80767	4.96749	5.03733	4.89855	4.69395	4.53616	4.70304	4.56968	4.38727	4.2123	4.88599	4.49133	4.88599
ENSMUSG00000023845	0.335798	5.96561	30.838	7.22633e-05	0.00607164	Lnpep	leucyl/cystinyl aminopeptidase	17	17741672	17845312	protein_coding	MGI:2387123	3.35694	3.2741	3.50873	3.24894	3.16604	2.91144	3.11843	2.97893	2.98068	2.67977	3.3157	2.94085	3.3157
ENSMUSG00000089736	-0.639747	2.29088	30.6009	7.50626e-05	0.0061715	Tgfbr3l	transforming growth factor, beta receptor III-like	8	4298214	4301423	protein_coding	MGI:3833469	2.45567	2.90135	2.4798	2.42868	2.96763	3.57406	3.40927	3.46973	3.39616	3.64831	2.66638	3.50282	3.50282
ENSMUSG00000070000	0.203202	6.86813	30.6753	7.41713e-05	0.0061715	Fcho1	FCH domain only 1	8	72161031	72178360	protein_coding	MGI:1921265	6.57588	6.60607	6.72702	6.59281	6.6053	6.41749	6.46877	6.40125	6.35996	6.40661	6.62244	6.41124	6.62244
ENSMUSG00000021514	0.265675	4.99845	30.614	7.49053e-05	0.0061715	Zfp369	zinc finger protein 369	13	65426628	65452035	protein_coding	MGI:2176229	5.07265	5.1213	5.25058	4.98538	4.97936	4.73259	4.89997	4.70082	4.84003	4.65885	5.08536	4.76926	5.08536
ENSMUSG00000003184	0.276707	4.51484	30.6066	7.49942e-05	0.0061715	Irf3	interferon regulatory factor 3	7	44647072	44652272	protein_coding	MGI:1859179	5.41645	5.64568	5.41591	5.56402	5.54105	5.21126	5.20177	5.24968	5.36331	5.20698	5.51937	5.2479	5.51937
ENSMUSG00000042744	0.299563	8.38496	30.5743	7.53847e-05	0.0061715	Hectd4	HECT domain E3 ubiquitin protein ligase 4	5	121358282	121506640	protein_coding	MGI:3647820	5.59966	5.4772	5.6533	5.44321	5.29762	5.08768	5.33723	5.22552	5.10516	4.87832	5.49956	5.13486	5.49956
ENSMUSG00000036964	-0.724795	1.55974	30.3884	7.76782e-05	0.00632681	Trim17	tripartite motif-containing 17	11	58845511	58863924	protein_coding	MGI:1861440	0.127299	0.428927	0.109353	0.0748055	-0.0520317	0.951362	0.895952	1.08327	0.712876	0.453429	0.14666	0.835394	0.835394
ENSMUSG00000001138	0.232853	5.61487	30.2758	7.91062e-05	0.00637804	Cnnm3	cyclin M3	1	36550948	36567318	protein_coding	MGI:2151055	4.31106	4.35187	4.42308	4.43613	4.56609	4.15079	4.21579	4.16785	4.09038	3.83567	4.42031	4.09812	4.42031
ENSMUSG00000059146	0.343717	7.84986	30.2871	7.8961e-05	0.00637804	Ntrk3	neurotrophic tyrosine kinase, receptor, type 3	7	77825707	78387760	protein_coding	MGI:97385	5.41192	5.45832	5.54637	5.35844	5.38932	5.28882	5.34775	5.34979	5.22037	5.05851	5.43437	5.25701	5.43437
ENSMUSG00000049556	-0.21747	7.53603	30.2101	7.99532e-05	0.00639617	Lingo1	leucine rich repeat and Ig domain containing 1	9	56525759	56703752	protein_coding	MGI:1915522	6.81281	6.78028	6.74841	6.88836	6.76078	7.06879	7.05523	6.9787	6.93682	6.86472	6.79901	6.98283	6.98283
ENSMUSG00000002812	0.203936	6.55559	30.1963	8.01324e-05	0.00639617	Flii	flightless I actin binding protein	11	60604949	60618089	protein_coding	MGI:1342286	6.04771	6.28304	6.23059	6.11622	6.26584	5.95537	5.98098	5.79492	5.82971	5.89994	6.19154	5.89393	6.19154
ENSMUSG00000031389	0.463802	2.39179	30.0729	8.17555e-05	0.00649325	Arhgap4	Rho GTPase activating protein 4	X	72935048	72965476	protein_coding	MGI:2159577	1.92407	1.89518	2.02647	1.71107	1.77268	1.32085	1.34694	1.72603	1.34783	1.29156	1.87023	1.41611	1.87023
ENSMUSG00000007989	0.240294	7.5499	29.9457	8.34686e-05	0.006564	Fzd3	frizzled class receptor 3	14	65429898	65499912	protein_coding	MGI:108476	4.81652	4.79608	4.86676	4.62665	4.63463	4.4754	4.56263	4.51798	4.4691	4.31051	4.75148	4.46959	4.75148
ENSMUSG00000057378	0.437185	5.7819	29.9492	8.34211e-05	0.006564	Ryr3	ryanodine receptor 3	2	112461700	113047441	protein_coding	MGI:99684	3.81987	3.94422	3.86698	3.91262	3.85631	3.35437	3.67797	3.3901	3.34238	3.04102	3.88066	3.37529	3.88066
ENSMUSG00000036099	0.201408	7.13356	29.8406	8.49157e-05	0.00664507	Vezt	vezatin, adherens junctions transmembrane protein	10	93775027	93871679	protein_coding	MGI:2143698	4.96792	4.81926	4.95504	4.92246	4.82608	4.81861	5.10276	4.8611	4.86325	4.74349	4.89954	4.88302	4.89954
ENSMUSG00000034820	0.177172	7.26861	29.6981	8.69228e-05	0.00676895	Cpsf7	cleavage and polyadenylation specific factor 7	19	10502630	10525017	protein_coding	MGI:1917826	6.59689	6.65534	6.70905	6.60299	6.55012	6.45043	6.51163	6.40731	6.3906	6.27375	6.62391	6.40886	6.62391
ENSMUSG00000094942	-0.943366	0.0945595	29.5308	8.93488e-05	0.0068294	Gm3604	predicted gene 3604	13	62516142	62530991	protein_coding	MGI:3781781	-0.709847	-0.672126	-0.719013	-0.926783	-1.12187	0.300348	0.237007	0.488743	-0.149716	-0.191322	-0.820103	0.161033	0.161033
ENSMUSG00000035984	-0.515107	1.36573	29.4977	8.9838e-05	0.0068294	Nme5	NME/NM23 family member 5	18	34695687	34712168	protein_coding	MGI:1922783	2.94429	3.06963	3.05467	2.79145	2.74412	3.1477	3.41855	3.38821	3.55901	3.30178	2.92693	3.3694	3.3694
ENSMUSG00000106831	-0.285852	4.71911	29.553	8.90223e-05	0.0068294	Ube2n-ps1		5	76380459	76380917	processed_pseudogene	MGI:894296	7.45532	7.47296	7.61556	7.37236	7.36967	7.74654	7.75617	7.77619	7.62536	7.62356	7.46	7.70711	7.70711
ENSMUSG00000093904	0.186867	7.65483	29.6094	8.81998e-05	0.0068294	Tomm20	translocase of outer mitochondrial membrane 20	8	127657417	127672594	protein_coding	MGI:1915202	7.05784	6.9522	7.09304	7.07892	7.04532	6.98948	7.10998	6.94966	7.07097	7.01387	7.0463	7.02793	7.0463
ENSMUSG00000038664	0.337043	8.05361	29.5054	8.9723e-05	0.0068294	Herc1	HECT and RLD domain containing E3 ubiquitin protein ligase family member 1	9	66257732	66416057	protein_coding	MGI:2384589	5.59221	5.36998	5.65609	5.34621	5.24087	5.03404	5.25547	5.21937	5.07242	4.78228	5.44967	5.08222	5.44967
ENSMUSG00000056972	0.816137	5.48991	29.445	9.06229e-05	0.00685642	Magel2	MAGE family member L2	7	62026758	62031388	protein_coding	MGI:1351648	4.48047	4.57185	4.01752	4.2579	4.72329	3.59043	3.03153	3.67965	3.73245	3.71139	4.43093	3.57112	4.43093
ENSMUSG00000017715	0.278788	5.00944	29.3098	9.26733e-05	0.00694571	Pgs1	phosphatidylglycerophosphate synthase 1	11	117877118	117914837	protein_coding	MGI:1921701	4.67261	4.53091	4.80618	4.7169	4.80416	4.36363	4.50847	4.39405	4.51755	4.2994	4.70967	4.41909	4.70967
ENSMUSG00000111374	0.431981	2.51443	29.3349	9.22884e-05	0.00694571	Gm50490		10	48970102	48970825	processed_pseudogene	MGI:6324767	4.46921	4.58168	4.5431	4.38467	4.46842	4.09688	3.83869	4.00225	4.17343	3.94759	4.49102	4.01644	4.49102
ENSMUSG00000032355	-0.261288	4.10476	29.2187	9.40855e-05	0.00698596	Mlip	muscular LMNA-interacting protein	9	77009363	77260251	protein_coding	MGI:1916892	4.09215	3.83427	4.06119	4.06401	3.86377	4.17104	4.2644	4.23704	4.08905	4.16803	3.98726	4.1872	4.1872
ENSMUSG00000030970	0.233234	5.41373	29.2211	9.40475e-05	0.00698596	Ctbp2	C-terminal binding protein 2	7	132589292	132726083	protein_coding	MGI:1201686	5.43918	5.43065	5.48987	5.40715	5.34928	5.20162	5.22791	5.23091	5.16233	4.85865	5.42395	5.14286	5.42395
ENSMUSG00000035284	0.393086	5.38116	29.1515	9.51424e-05	0.00703173	Vps13c	vacuolar protein sorting 13C	9	67747678	67902920	protein_coding	MGI:2444207	3.75172	3.78661	3.99303	3.73215	3.56652	3.24373	3.6463	3.24673	3.36922	3.15877	3.77252	3.3434	3.77252
ENSMUSG00000072941	-0.662943	1.10065	28.9913	9.77169e-05	0.0071706	Sod3	superoxide dismutase 3, extracellular	5	52521133	52528760	protein_coding	MGI:103181	-0.364082	-0.523896	-0.569475	-0.349441	-0.0997047	0.136013	0.216174	0.262516	0.208146	0.410798	-0.371673	0.249677	0.249677
ENSMUSG00000040423	0.274135	6.01143	28.9515	9.83689e-05	0.0071706	Rc3h1	RING CCCH (C3H) domains 1	1	160733988	160802548	protein_coding	MGI:2685397	3.51582	3.40864	3.54447	3.3967	3.36135	3.1104	3.32173	3.17064	3.12458	2.8746	3.44718	3.12746	3.44718
ENSMUSG00000033943	0.398555	6.70383	28.9538	9.83321e-05	0.0071706	Mga	MAX gene associated	2	119727709	119800062	protein_coding	MGI:1352483	4.60016	4.28653	4.41507	4.27843	3.91506	3.79878	4.28637	4.01725	3.84459	3.53446	4.31606	3.91792	4.31606
ENSMUSG00000046169	0.299271	3.38844	28.6964	0.000102669	0.00745006	Adamts6	a disintegrin-like and metallopeptidase (reprolysin type) with thrombospondin type 1 motif, 6	13	104424343	104633203	protein_coding	MGI:1347348	1.49856	1.50689	1.68644	1.51348	1.4028	1.19859	1.27734	1.31569	1.17743	1.01113	1.5246	1.19981	1.5246
ENSMUSG00000062309	-0.268022	4.03727	28.5408	0.000105398	0.007538	Rpp25	ribonuclease P/MRP 25 subunit	9	57411309	57412731	protein_coding	MGI:2143151	4.36088	4.2716	4.38015	4.4609	4.43029	4.61848	4.57562	4.59551	4.693	4.55158	4.38222	4.60766	4.60766
ENSMUSG00000037251	-0.223608	4.89684	28.5523	0.000105194	0.007538	Pomk	protein-O-mannose kinase	8	26470632	26484161	protein_coding	MGI:1921903	3.78717	3.7215	3.76789	3.80253	3.69023	3.96759	3.97362	3.99258	3.97632	3.75669	3.75447	3.93601	3.93601
ENSMUSG00000022791	0.256148	6.77371	28.5662	0.000104946	0.007538	Tnk2	tyrosine kinase, non-receptor, 2	16	32462692	32502311	protein_coding	MGI:1858308	5.90999	6.10994	6.01226	5.99044	6.13588	5.81811	5.77699	5.818	5.83336	5.72316	6.03404	5.79447	6.03404
ENSMUSG00000079511	0.345025	3.55574	28.5199	0.00010577	0.007538	Gm42688		6	83078598	83086920	protein_coding	MGI:5662825	2.60377	2.55582	2.66147	2.72151	2.8561	2.39943	2.28056	2.31576	2.25352	2.22657	2.68355	2.29642	2.68355
ENSMUSG00000022311	0.45548	4.93984	28.4274	0.000107438	0.00762283	Csmd3	CUB and Sushi multiple domains 3	15	47444033	48655459	protein_coding	MGI:2386403	3.15551	2.86702	2.89851	2.81099	2.8418	2.47106	2.45976	2.5378	2.54423	2.38996	2.92027	2.48167	2.92027
ENSMUSG00000046743	0.403484	7.70127	28.3125	0.000109553	0.00773849	Fat4	FAT atypical cadherin 4	3	38941089	39066134	protein_coding	MGI:3045256	4.61345	4.66463	4.85851	4.56283	4.42905	4.13901	4.44151	4.28114	4.1275	3.88918	4.63259	4.18721	4.63259
ENSMUSG00000013787	0.215199	8.10543	27.9862	0.000115821	0.00814521	Ehmt2	euchromatic histone lysine N-methyltransferase 2	17	35117445	35133028	protein_coding	MGI:2148922	7.44737	7.5818	7.63552	7.58588	7.77418	7.30697	7.4272	7.27907	7.38707	7.37019	7.6088	7.35511	7.6088
ENSMUSG00000047146	0.408063	5.66229	27.929	0.00011696	0.00818927	Tet1	tet methylcytosine dioxygenase 1	10	62640349	62744775	protein_coding	MGI:1098693	3.25785	3.05268	3.02619	3.02118	2.72607	2.57417	2.81578	2.60765	2.52943	2.30268	3.02661	2.57524	3.02661
ENSMUSG00000010825	0.523595	1.6376	27.7767	0.00012006	0.00836962	Grid2ip	glutamate receptor, ionotropic, delta 2 (Grid2) interacting protein 1	5	143343093	143377907	protein_coding	MGI:2176213	0.816097	0.892478	0.932324	0.61495	0.655607	0.422531	0.0777461	0.393211	1.10324	0.57017	0.787788	0.55425	0.787788
ENSMUSG00000107023	0.422859	5.75671	27.7022	0.000121612	0.00844094	Gm42715		7	127118756	127166226	protein_coding	MGI:5662852	3.04713	2.98462	3.23972	3.06941	3.47792	2.73245	2.70156	2.58827	2.8586	2.68975	3.17514	2.71676	3.17514
ENSMUSG00000025278	0.222492	5.63461	27.6569	0.000122565	0.00847028	Flnb	filamin, beta	14	14518185	14651816	protein_coding	MGI:2446089	3.34431	3.24196	3.46356	3.27631	3.28166	3.03745	3.21593	3.0376	3.10265	2.8786	3.32372	3.05858	3.32372
ENSMUSG00000043410	0.373913	3.13391	27.6142	0.000123474	0.00849628	Hfm1	HFM1, ATP-dependent DNA helicase homolog	5	106988058	107074187	protein_coding	MGI:3036246	2.55635	2.63143	2.66748	2.6218	2.45031	2.3542	2.21804	2.23312	2.09531	2.19815	2.58747	2.22214	2.58747
ENSMUSG00000008450	-0.218689	4.65181	27.2793	0.00013086	0.00892755	Nutf2	nuclear transport factor 2	8	106587212	106605962	protein_coding	MGI:1915301	5.99017	5.81388	6.05188	5.93145	5.82745	6.15519	6.15976	6.04032	6.02487	6.05974	5.9259	6.08914	6.08914
ENSMUSG00000022483	0.647796	3.83641	27.3023	0.000130337	0.00892755	Col2a1	collagen, type II, alpha 1	15	97873483	97902576	protein_coding	MGI:88452	2.34603	3.05237	2.74396	2.63742	3.05014	2.27505	1.92368	1.96189	2.25995	2.0453	2.79011	2.10078	2.79011
ENSMUSG00000078867	-0.824851	0.830509	27.2049	0.00013257	0.00893941	Gm14418		2	177078917	177090113	protein_coding	MGI:3702408	1.01125	1.1607	0.427127	1.61704	1.04153	1.8455	2.05686	1.86767	1.64404	1.79378	1.10054	1.84773	1.84773
ENSMUSG00000090622	-0.483159	1.84037	27.1981	0.000132729	0.00893941	A930033H14Rik	RIKEN cDNA A930033H14 gene	10	69045592	69048928	protein_coding	MGI:2444562	0.862234	0.913035	0.714162	1.04293	0.671065	1.23844	1.30588	1.31102	1.3683	1.20421	0.847042	1.28673	1.28673
ENSMUSG00000022122	-0.273129	5.95642	27.1312	0.00013429	0.00893941	Ednrb	endothelin receptor type B	14	104052061	104081838	protein_coding	MGI:102720	4.82018	4.72419	4.68618	4.70978	4.64849	5.01373	4.76225	4.95337	4.97054	4.8667	4.71891	4.91605	4.91605
ENSMUSG00000005981	0.174782	5.47055	27.2317	0.000131951	0.00893941	Trap1	TNF receptor-associated protein 1	16	3857835	3895691	protein_coding	MGI:1915265	5.30993	5.18508	5.35677	5.26504	5.27499	5.04907	5.11166	5.02106	5.07282	4.99189	5.27947	5.04989	5.27947
ENSMUSG00000043987	0.243089	5.23204	27.1672	0.000133447	0.00893941	Cep164	centrosomal protein 164	9	45678244	45739989	protein_coding	MGI:2384878	4.8102	4.95744	4.85538	4.85509	4.96433	4.87855	4.47584	4.51024	4.63146	4.5403	4.8898	4.61484	4.8898
ENSMUSG00000021313	0.390379	5.02789	27.1267	0.000134394	0.00893941	Ryr2	ryanodine receptor 2, cardiac	13	11567988	12121831	protein_coding	MGI:99685	3.47124	2.82643	3.17221	2.98214	2.68439	2.6734	2.69649	2.71803	2.54882	2.28753	3.05407	2.59335	3.05407
ENSMUSG00000075569	-0.610406	2.40495	26.9705	0.000138124	0.00914943	Rsph10b	PMS1 homolog2, mismatch repair system component	5	143869853	143922537	protein_coding	MGI:1922386	2.00319	2.31325	2.00969	2.0938	2.10585	2.5683	2.59679	2.74553	2.63013	2.74612	2.10963	2.65932	2.65932
ENSMUSG00000071984	-0.338984	3.05656	26.9108	0.000139583	0.00920028	Fndc1	fibronectin type III domain containing 1	17	7957401	8046134	protein_coding	MGI:1915905	1.54537	1.45173	2.58714	1.43976	1.01994	1.79442	1.74382	1.61209	2.11168	1.461	1.71403	1.76127	1.76127
ENSMUSG00000055407	-0.189024	8.06342	26.892	0.000140044	0.00920028	Map6	microtubule-associated protein 6	7	98916654	98986344	protein_coding	MGI:1201690	6.86418	6.86802	6.78007	6.79944	6.76988	7.01199	6.98286	7.11125	7.00436	6.84013	6.81692	6.99272	6.99272
ENSMUSG00000024247	0.346109	4.50201	26.8004	0.000142323	0.00931167	Pkdcc	protein kinase domain containing, cytoplasmic	17	83522721	83532499	protein_coding	MGI:2147077	4.44963	4.75801	4.68059	4.81114	4.78902	4.36832	4.37989	4.263	4.21357	4.22631	4.70348	4.29195	4.70348
ENSMUSG00000038628	0.195695	6.29859	26.6675	0.000145704	0.00946394	Polr3k	polymerase (RNA) III (DNA directed) polypeptide K	2	181506130	181512623	protein_coding	MGI:1914255	5.78713	5.65766	5.77121	5.6421	5.59618	5.42835	5.57096	5.4174	5.50086	5.32086	5.69281	5.45014	5.69281
ENSMUSG00000028454	0.239968	4.80069	26.6624	0.000145836	0.00946394	Pigo	phosphatidylinositol glycan anchor biosynthesis, class O	4	43017635	43025819	protein_coding	MGI:1861452	4.05148	3.98152	4.19854	4.25335	4.07865	3.86556	3.8921	3.7328	3.72094	3.62524	4.11614	3.7707	4.11614
ENSMUSG00000102222	-0.356147	4.14515	26.2721	0.000156323	0.0100626	Pcdhga10	protocadherin gamma subfamily A, 10	18	37880046	37974926	protein_coding	MGI:1935227	2.64979	2.49863	2.54106	2.54774	2.32	2.83027	2.83707	2.94943	2.95659	2.5357	2.5154	2.82959	2.82959
ENSMUSG00000047466	0.26957	4.86463	26.294	0.000155713	0.0100626	8030462N17Rik	RIKEN cDNA 8030462N17 gene	18	77719193	77802186	protein_coding	MGI:2444951	3.57111	3.54198	3.64929	3.39383	3.39294	3.1953	3.36826	3.27882	3.18281	3.07221	3.51339	3.2229	3.51339
ENSMUSG00000020538	0.241575	5.24851	26.0884	0.000161556	0.0103577	Srebf1	sterol regulatory element binding transcription factor 1	11	60089915	60113407	protein_coding	MGI:107606	4.74939	4.8169	4.98421	4.773	4.81362	4.49097	4.61155	4.4042	4.57446	4.26866	4.82983	4.47518	4.82983
ENSMUSG00000025409	0.458317	7.09386	26.0661	0.000162204	0.0103577	Mbd6	methyl-CpG binding domain protein 6	10	127117825	127124887	protein_coding	MGI:106378	5.88271	6.42149	6.13573	6.15384	6.387	5.78238	5.69336	5.67144	5.66791	5.75597	6.20916	5.71496	6.20916
ENSMUSG00000073609	-0.230694	4.06611	26.0149	0.000163705	0.0104119	D2hgdh	D-2-hydroxyglutarate dehydrogenase	1	93752631	93780070	protein_coding	MGI:2138209	3.12149	3.25058	3.52103	3.24166	3.18906	3.3487	3.39811	3.36338	3.42234	3.2664	3.2714	3.36076	3.36076
ENSMUSG00000069833	0.566029	2.88453	25.9665	0.000165141	0.0104616	Ahnak	AHNAK nucleoprotein (desmoyokin)	19	8966648	9054278	protein_coding	MGI:1316648	-0.17933	-0.2071	0.0144253	-0.346777	-0.190683	-0.805091	-0.245034	-0.403763	-0.608215	-0.963765	-0.177239	-0.581764	-0.177239
ENSMUSG00000042707	-0.950708	-0.0786301	25.848	0.000168712	0.0106455	Dnali1	dynein, axonemal, light intermediate polypeptide 1	4	124949131	124959496	protein_coding	MGI:1922813	-0.980811	-0.543751	-1.09773	-1.33184	-0.569717	0.161346	-0.273934	0.169509	0.0520945	0.0328781	-0.872529	0.036999	0.036999
ENSMUSG00000028813	-0.622856	1.44685	25.767	0.000171203	0.0107602	CK137956	cDNA sequence CK137956	4	127821385	127864744	protein_coding	MGI:3616080	0.960571	0.926456	0.531101	0.64041	0.679232	1.53113	1.40118	1.31433	1.04537	1.36343	0.757326	1.33971	1.33971
ENSMUSG00000039741	0.225102	6.78855	25.7301	0.000172351	0.0107898	Bahcc1	BAH domain and coiled-coil containing 1	11	120123773	120183108	protein_coding	MGI:2679272	5.17975	5.53243	5.36487	5.20117	5.37501	5.18383	5.06911	5.00643	5.07488	5.17213	5.33647	5.10284	5.33647
ENSMUSG00000030096	-0.183962	7.59838	25.7068	0.000173083	0.0107934	Slc6a6	solute carrier family 6 (neurotransmitter transporter, taurine), member 6	6	91661034	91736047	protein_coding	MGI:98488	5.82711	5.87826	5.95704	5.90444	5.78907	5.94659	6.1282	5.99048	5.98604	5.83828	5.87238	5.98093	5.98093
ENSMUSG00000026443	-0.176243	6.867	25.6175	0.000175913	0.0108997	Lrrn2	leucine rich repeat protein 2, neuronal	1	132808011	132867743	protein_coding	MGI:106037	5.80128	5.78203	5.8558	5.81941	5.90965	5.99491	6.02172	5.92498	5.99144	5.90924	5.83434	5.96911	5.96911
ENSMUSG00000023079	0.184995	5.88889	25.61	0.000176154	0.0108997	Gtf2ird1	general transcription factor II I repeat domain-containing 1	5	134386510	134485570	protein_coding	MGI:1861942	5.9215	6.09037	6.04109	6.0477	6.02135	5.82454	5.9232	5.78777	5.80886	5.71201	6.02548	5.81288	6.02548
ENSMUSG00000034863	0.241836	7.02328	25.5333	0.000178632	0.0110104	Ano8	anoctamin 8	8	71928663	71938607	protein_coding	MGI:2687327	6.00859	6.1628	6.23276	6.14337	6.22911	5.81873	5.99985	5.80729	5.89451	5.75354	6.15759	5.85734	6.15759
ENSMUSG00000001062	0.208987	6.05854	25.3915	0.000183319	0.0112558	Vps9d1	VPS9 domain containing 1	8	123969095	123981087	protein_coding	MGI:1914143	5.94442	6.03987	5.99738	6.0268	6.0174	5.91378	5.88259	5.71865	5.84989	5.80679	6.00556	5.83592	6.00556
ENSMUSG00000010057	0.28667	5.07366	25.3658	0.000184184	0.0112656	Nprl2	NPR2 like, GATOR1 complex subunit	9	107419425	107422905	protein_coding	MGI:1914482	5.74788	5.66843	5.67872	5.78599	5.85653	5.52114	5.51874	5.26678	5.44415	5.46925	5.74921	5.44696	5.74921
ENSMUSG00000025609	0.229066	6.58718	25.2604	0.000187779	0.0114416	Mkln1	muskelin 1, intracellular mediator containing kelch motifs	6	31375670	31493746	protein_coding	MGI:1351638	4.81472	4.72168	5.05803	4.77823	4.79129	4.98828	5.14726	5.01209	5.00432	4.53195	4.83767	4.95121	4.95121
ENSMUSG00000041544	0.273106	4.68044	25.2227	0.000189085	0.0114774	Disp3	dispatched RND transporter family member 3	4	148324721	148372422	protein_coding	MGI:2444403	3.32486	3.38676	3.94653	3.58525	3.2975	3.09029	3.21906	3.4196	3.21822	2.78111	3.52938	3.16057	3.52938
ENSMUSG00000033006	-0.305132	3.28667	25.1452	0.000191799	0.0115862	Sox10	SRY (sex determining region Y)-box 10	15	79039108	79049440	protein_coding	MGI:98358	2.53566	2.38338	2.59264	2.68119	2.52473	2.88953	2.99077	2.71874	2.85789	2.66303	2.54678	2.82885	2.82885
ENSMUSG00000025255	0.430229	5.20276	25.1302	0.000192329	0.0115862	Zfhx4	zinc finger homeodomain 4	3	5283586	5480917	protein_coding	MGI:2137668	2.60989	2.63999	2.36522	2.25471	2.24284	1.87075	1.8286	2.16298	1.94117	1.87011	2.43274	1.93985	2.43274
ENSMUSG00000041959	-0.258442	4.88193	24.9874	0.00019747	0.0118068	S100a10	S100 calcium binding protein A10 (calpactin)	3	93462387	93471950	protein_coding	MGI:1339468	6.7888	6.46798	6.64189	6.68116	6.64224	6.86074	6.9201	6.76131	6.93726	6.84147	6.64807	6.86552	6.86552
ENSMUSG00000046808	0.400139	2.35358	25.0032	0.000196892	0.0118068	Atp10d	ATPase, class V, type 10D	5	72360672	72456118	protein_coding	MGI:2450125	1.43342	1.27314	1.32588	1.39081	1.2219	0.80194	0.97889	0.812366	1.04633	0.837343	1.33106	0.898791	1.33106
ENSMUSG00000025743	-0.171222	9.19016	24.9601	0.000198469	0.0118222	Sdc3	syndecan 3	4	130519848	130553630	protein_coding	MGI:1349163	8.21126	8.13931	8.1345	8.19273	7.84467	8.40381	8.29249	8.5344	8.31364	8.19743	8.1104	8.35289	8.35289
ENSMUSG00000074384	-0.418357	1.83189	24.8948	0.000200886	0.0119217	AI429214	expressed sequence AI429214	8	37460758	37462687	protein_coding	MGI:2142538	1.57327	1.65859	1.63078	1.49785	1.47281	1.78615	2.04948	1.9897	1.90962	1.96464	1.56847	1.94263	1.94263
ENSMUSG00000020674	0.207105	7.19853	24.8461	0.000202707	0.0119852	Pxdn	peroxidasin	12	29987607	30067657	protein_coding	MGI:1916925	6.15545	6.07172	6.15298	6.00939	5.95194	5.84961	5.9835	5.84522	5.7693	5.56663	6.07049	5.80922	6.07049
ENSMUSG00000020776	0.16304	7.24169	24.7634	0.000205848	0.012126	Fbf1	Fas (TNFRSF6) binding factor 1	11	116033111	116058992	protein_coding	MGI:1922033	6.67053	6.55495	6.69985	6.62463	6.46807	6.3521	6.58388	6.4124	6.39419	6.22624	6.606	6.39839	6.606
ENSMUSG00000046793	-0.434893	2.22461	24.7351	0.000206938	0.0121455	Gpr61	G protein-coupled receptor 61	3	108055637	108062198	protein_coding	MGI:2441719	1.29525	0.93824	1.01932	0.944047	1.15866	1.41541	1.44801	1.62914	1.56594	1.31726	1.07776	1.4794	1.4794
ENSMUSG00000103037	-0.3665	4.72378	24.6581	0.00020993	0.0122759	Pcdhgb1	protocadherin gamma subfamily B, 1	18	37813286	37974923	protein_coding	MGI:1935169	2.89024	3.29352	3.14696	3.17593	2.92445	3.32887	3.44649	3.47495	3.48788	3.33845	3.09445	3.41692	3.41692
ENSMUSG00000026709	0.208705	4.02303	24.4462	0.000218422	0.0126875	Dars2	aspartyl-tRNA synthetase 2 (mitochondrial)	1	160868171	160898228	protein_coding	MGI:2442510	4.06422	3.85393	4.09643	4.01095	4.10196	3.67983	3.86005	3.65113	3.47476	3.62479	4.02834	3.66341	4.02834
ENSMUSG00000027615	0.22716	4.60716	24.4429	0.000218557	0.0126875	Hps3	HPS3, biogenesis of lysosomal organelles complex 2 subunit 1	3	20050109	20089479	protein_coding	MGI:2153839	4.08069	4.07931	4.31259	4.07508	4.07097	3.7404	3.8545	3.85642	3.83174	3.70945	4.12692	3.7998	4.12692
ENSMUSG00000043496	-0.40131	3.58228	24.3384	0.000222895	0.0128921	Tril	TLR4 interactor with leucine-rich repeats	6	53792453	53797815	protein_coding	MGI:1914123	1.95823	1.48313	1.849	1.60749	1.72802	2.13551	1.95578	2.1912	2.23121	1.92762	1.73499	2.09353	2.09353
ENSMUSG00000029060	0.222787	6.18232	24.3193	0.000223697	0.0128921	Mib2	mindbomb E3 ubiquitin protein ligase 2	4	155739134	155753655	protein_coding	MGI:2679684	5.95952	5.80733	5.92585	5.96918	6.09525	5.59341	5.82271	5.56955	5.69082	5.64377	5.95437	5.66688	5.95437
ENSMUSG00000028351	-0.250339	5.70954	24.2783	0.000225435	0.0129455	Brinp1	bone morphogenic protein/retinoic acid inducible neural specific 1	4	68679751	68872634	protein_coding	MGI:1928478	4.95815	4.68002	4.73563	4.65842	4.66664	5.01635	4.91226	4.98273	4.95984	4.83926	4.7443	4.94339	4.94339
ENSMUSG00000025780	-0.392731	2.45541	24.1512	0.000230912	0.0131184	Itih5	inter-alpha-trypsin inhibitor, heavy chain 5	2	10158382	10261340	protein_coding	MGI:1925751	0.198732	-0.159434	-0.0117465	0.0527553	0.0270011	0.261764	0.490772	0.509433	0.368785	0.235127	0.0260465	0.377602	0.377602
ENSMUSG00000045092	-0.26294	4.93522	24.1597	0.00023054	0.0131184	S1pr1	sphingosine-1-phosphate receptor 1	3	115504082	115508721	protein_coding	MGI:1096355	4.08833	4.06502	4.02733	3.97751	4.0233	4.31799	4.12327	4.32067	4.23714	4.26888	4.0368	4.25538	4.25538
ENSMUSG00000037351	0.17566	6.77488	24.1886	0.000229287	0.0131184	Actr1b	ARP1 actin-related protein 1B, centractin beta	1	36737195	36753503	protein_coding	MGI:1917446	6.59227	6.57493	6.72988	6.65156	6.62791	6.16698	6.42421	6.28542	6.35306	6.26538	6.63634	6.30159	6.63634
ENSMUSG00000017466	-0.170136	8.03128	24.0812	0.000233998	0.0131998	Timp2	tissue inhibitor of metalloproteinase 2	11	118191895	118246566	protein_coding	MGI:98753	6.89568	6.78045	6.90654	6.9139	6.91514	7.04114	7.02165	7.05006	7.02098	6.9189	6.88324	7.0113	7.0113
ENSMUSG00000022960	0.232204	4.58893	24.0958	0.00023335	0.0131998	Donson	downstream neighbor of SON	16	91473696	91485658	protein_coding	MGI:1890621	4.81597	4.70599	5.08128	4.80085	4.87345	4.51322	4.67879	4.73802	4.5946	4.60849	4.86105	4.62866	4.86105
ENSMUSG00000034342	0.311207	6.71415	24.0236	0.000236569	0.0132979	Cbl	Casitas B-lineage lymphoma	9	44054273	44145346	protein_coding	MGI:88279	4.23964	4.16041	4.37519	4.16475	4.0643	3.83553	4.01605	3.95865	3.74382	3.61294	4.20461	3.84066	4.20461
ENSMUSG00000035967	0.252723	5.6711	23.9701	0.000238987	0.0133866	Ints6l	integrator complex subunit 6 like	X	55500217	55553203	protein_coding	MGI:2442593	4.48613	4.49812	4.64629	4.45367	4.5252	4.36976	4.26694	4.17595	4.3141	4.20294	4.52343	4.26769	4.52343
ENSMUSG00000007880	0.232324	8.39585	23.9147	0.000241521	0.0134813	Arid1a	AT rich interactive domain 1A (SWI-like)	4	133406319	133484080	protein_coding	MGI:1935147	6.24498	6.3482	6.37468	6.21798	6.10872	6.02635	6.09094	6.0317	5.9453	5.82752	6.26207	5.9872	6.26207
ENSMUSG00000038685	0.199783	5.19346	23.8427	0.000244856	0.0136198	Rtel1	regulator of telomere elongation helicase 1	2	180961532	180998409	protein_coding	MGI:2139369	5.52481	5.58811	5.38057	5.37106	5.55091	5.38736	5.46976	5.25574	5.27717	5.20491	5.48588	5.32222	5.48588
ENSMUSG00000040274	0.274214	4.9073	23.7344	0.000249982	0.0138566	Cdk6	cyclin-dependent kinase 6	5	3391485	3581008	protein_coding	MGI:1277162	2.48898	2.45563	2.34821	2.361	2.1152	2.13	2.14793	1.98162	1.98401	1.87651	2.35958	2.02759	2.35958
ENSMUSG00000006307	0.183913	7.02468	23.6946	0.000251894	0.0139143	Kmt2b	lysine (K)-specific methyltransferase 2B	7	30268283	30288151	protein_coding	MGI:109565	6.10786	6.27369	6.14681	6.00823	5.92921	5.99857	6.07712	6.02221	5.97962	5.97563	6.09801	6.01111	6.09801
ENSMUSG00000094786	-0.890941	-0.391	23.6086	0.000256084	0.0140314	Gm14403		2	177190008	177201556	protein_coding	MGI:3649813	0.446898	-0.227277	-0.433274	0.459198	0.0976391	0.936789	1.12115	1.05061	1.06589	0.378315	0.11176	0.934199	0.934199
ENSMUSG00000004568	0.192674	5.65517	23.5971	0.000256651	0.0140314	Arhgef18	rho/rac guanine nucleotide exchange factor (GEF) 18	8	3403415	3506601	protein_coding	MGI:2142567	4.1676	4.15824	4.34625	4.13652	4.17049	3.93755	4.10179	3.92157	3.96628	3.88612	4.19788	3.9646	4.19788
ENSMUSG00000024170	0.235654	5.28968	23.63	0.000255033	0.0140314	Telo2	telomere maintenance 2	17	25318544	25334941	protein_coding	MGI:1918968	4.99645	5.07893	5.22801	4.74064	5.1249	4.93302	4.64365	4.88397	4.78783	4.73393	5.04289	4.80018	5.04289
ENSMUSG00000033467	-0.427421	2.70968	23.5462	0.000259177	0.0140677	Crlf2	cytokine receptor-like factor 2	5	109702575	109706859	protein_coding	MGI:1889506	3.17686	2.99936	3.20669	3.2141	3.37916	3.50688	3.6502	3.64766	3.41184	3.40183	3.20027	3.52778	3.52778
ENSMUSG00000017291	0.264885	7.37802	23.5484	0.000259067	0.0140677	Taok1	TAO kinase 1	11	77419988	77498641	protein_coding	MGI:1914490	4.81039	4.6159	4.86729	4.64658	4.52279	4.38323	4.53424	4.44264	4.3896	4.17998	4.69824	4.39054	4.69824
ENSMUSG00000045053	1.12645	-0.980829	23.5306	0.000259957	0.0140677	Kcng3	potassium voltage-gated channel, subfamily G, member 3	17	83893386	83939324	protein_coding	MGI:2663923	-1.21723	-2.04133	-1.34566	-1.46867	-1.57097	-2.454	-2.43796	-2.35719	-3.00199	-3.37983	-1.50274	-2.67463	-1.50274
ENSMUSG00000041638	0.202501	6.88067	23.3592	0.0002687	0.0144916	Gcn1	GCN1 activator of EIF2AK4	5	115703313	115760713	protein_coding	MGI:2444248	5.0352	5.18135	5.26265	5.05416	5.18355	4.90057	4.99081	4.78168	4.92607	4.92784	5.14594	4.90701	5.14594
ENSMUSG00000037525	0.250653	3.83693	23.3073	0.000271412	0.0145396	Bcdin3d	BCDIN3 domain containing	15	99367960	99372611	protein_coding	MGI:1922534	3.33072	3.35363	3.23408	3.45096	3.38555	3.1412	3.38509	3.33885	3.34169	3.40352	3.35273	3.32504	3.35273
ENSMUSG00000068854	0.300156	3.9064	23.3221	0.000270637	0.0145396	H2bc21	H2B clustered histone 21	3	96128435	96131054	protein_coding	MGI:2448415	3.53464	3.66234	3.37289	3.52624	3.51092	3.20425	3.15783	3.2017	3.17483	3.16913	3.52432	3.18167	3.52432
ENSMUSG00000031442	0.147308	8.01504	23.0827	0.000283526	0.0151378	Mcf2l	mcf.2 transforming sequence-like	8	12923806	13070905	protein_coding	MGI:103263	7.38867	7.41205	7.52121	7.41669	7.45044	7.23275	7.32019	7.22345	7.27352	7.14947	7.43856	7.24099	7.43856
ENSMUSG00000038838	0.208123	5.08443	23.034	0.000286234	0.0152315	Vars2	valyl-tRNA synthetase 2, mitochondrial	17	35966526	35978484	protein_coding	MGI:1916165	4.41162	4.49448	4.69886	4.5801	4.55662	4.28918	4.30788	4.13795	4.2404	3.99218	4.55149	4.19814	4.55149
ENSMUSG00000025137	0.260113	6.096	23.0026	0.000287995	0.0152742	Pcyt2	phosphate cytidylyltransferase 2, ethanolamine	11	120500913	120508762	protein_coding	MGI:1915921	6.86918	6.80254	6.99379	6.94394	7.09567	6.70315	6.85774	6.63788	6.63976	6.71053	6.94457	6.71207	6.94457
ENSMUSG00000001247	-0.344832	2.81447	22.9211	0.000292624	0.0154684	Lsr	lipolysis stimulated lipoprotein receptor	7	30657195	30672889	protein_coding	MGI:1927471	2.51087	2.49282	2.42356	2.51851	2.45499	2.91295	2.65465	2.71294	2.84865	2.72436	2.48059	2.77387	2.77387
ENSMUSG00000027889	0.173984	6.03855	22.8746	0.000295302	0.0155584	Ampd2	adenosine monophosphate deaminase 2	3	107981378	107993967	protein_coding	MGI:88016	5.24597	5.1652	5.51094	5.26879	5.35521	5.11613	5.11076	5.12727	5.06395	5.01994	5.31409	5.08817	5.31409
ENSMUSG00000047591	1.05989	-0.161825	22.7749	0.000301146	0.0158141	Mafa	v-maf musculoaponeurotic fibrosarcoma oncogene family, protein A (avian)	15	75617339	75620077	protein_coding	MGI:2673307	-0.258908	-0.944629	0.300083	-0.324628	-0.898783	-1.64984	-1.51572	-1.30176	-1.46637	-1.40368	-0.350581	-1.46285	-0.350581
ENSMUSG00000003161	-0.173495	5.14891	22.6795	0.000306858	0.0160612	Sri	sorcin	5	8096078	8119379	protein_coding	MGI:98419	5.97741	5.95638	5.8963	5.94719	5.87141	6.16803	6.109	6.17152	6.00943	6.0998	5.93028	6.11275	6.11275
ENSMUSG00000034858	0.175594	5.3501	22.6399	0.000309266	0.0161344	Fam214a	family with sequence similarity 214, member A	9	74860166	74939750	protein_coding	MGI:2387648	4.24493	4.2849	4.31756	4.26647	4.21623	4.11926	4.11552	4.05623	4.13655	3.97736	4.26643	4.08216	4.26643
ENSMUSG00000029055	0.228761	5.75429	22.5763	0.000313177	0.0161798	Plch2	phospholipase C, eta 2	4	155067572	155141241	protein_coding	MGI:2443078	4.55073	4.45312	4.64647	4.64337	4.68794	4.35393	4.46763	4.40085	4.37774	4.14602	4.59877	4.35321	4.59877
ENSMUSG00000018160	0.25091	6.1424	22.5929	0.000312154	0.0161798	Med1	mediator complex subunit 1	11	98042980	98084119	protein_coding	MGI:1100846	4.53326	4.47324	4.69765	4.35724	4.25593	4.21192	4.22695	4.27815	4.18336	3.90474	4.47142	4.16681	4.47142
ENSMUSG00000070733	0.263549	6.64189	22.5824	0.000312801	0.0161798	Fryl	FRY like transcription coactivator	5	73177330	73413962	protein_coding	MGI:1919563	5.48311	5.5854	5.6172	5.49428	5.4784	5.23238	5.37917	5.24262	5.30277	5.0339	5.53285	5.24264	5.53285
ENSMUSG00000085642	-0.412532	2.07129	22.5067	0.000317523	0.0162246	3110053B16Rik		12	20924126	20927072	transcribed_unprocessed_pseudogene	MGI:1920435	2.82573	2.88224	3.06414	3.01842	2.58133	3.22086	3.31482	3.3114	3.07426	3.20326	2.88417	3.22757	3.22757
ENSMUSG00000039345	-0.340595	3.80833	22.4974	0.00031811	0.0162246	Mettl22	methyltransferase like 22	16	8288652	8308548	protein_coding	MGI:2384301	4.76876	4.74138	4.8675	5.00619	5.09476	5.25078	5.34324	5.12136	5.24801	5.15049	4.90218	5.22496	5.22496
ENSMUSG00000048271	-0.212434	7.16716	22.5246	0.000316401	0.0162246	Rbm33	RNA binding motif protein 33	5	28522119	28624237	protein_coding	MGI:1919670	4.9634	4.90745	4.97345	4.80533	4.70088	5.00928	5.1596	5.0696	5.01035	4.823	4.87377	5.01852	5.01852
ENSMUSG00000026141	0.787279	1.83874	22.5206	0.000316653	0.0162246	Col19a1	collagen, type XIX, alpha 1	1	24300971	24626553	protein_coding	MGI:1095415	0.892921	0.402972	0.792496	0.810827	0.260192	-0.336603	0.229011	-0.0668308	-0.207809	-1.00997	0.653167	-0.223954	0.653167
ENSMUSG00000048249	0.253485	4.81763	22.42	0.000323038	0.0164235	Crebrf	CREB3 regulatory factor	17	26934624	26995609	protein_coding	MGI:1924378	2.84874	2.9201	3.10369	2.85272	2.76246	2.5764	2.70153	2.73291	2.50834	2.35421	2.90219	2.58112	2.90219
ENSMUSG00000043670	-0.195467	6.55125	22.3984	0.000324425	0.0164417	Diras1	DIRAS family, GTP-binding RAS-like 1	10	80855423	80861496	protein_coding	MGI:2183442	5.90283	5.76349	5.83299	5.94557	5.83494	6.0149	5.92376	5.97382	5.97435	5.94432	5.85733	5.96656	5.96656
ENSMUSG00000030451	0.327503	7.87215	22.3744	0.000325979	0.0164681	Herc2	HECT and RLD domain containing E3 ubiquitin protein ligase 2	7	55699944	55881548	protein_coding	MGI:103234	5.29913	5.33009	5.09454	4.87537	5.22535	4.52054	5.15546	5.1855	5.11331	4.90555	5.17416	4.99612	5.17416
ENSMUSG00000039117	0.199759	5.7771	22.3241	0.000329259	0.0165625	Taf4	TATA-box binding protein associated factor 4	2	179553945	179618439	protein_coding	MGI:2152346	4.47318	4.65015	4.59535	4.50801	4.51258	4.2819	4.38033	4.33733	4.28868	4.24827	4.54933	4.30805	4.54933
ENSMUSG00000002413	0.207153	6.7004	22.3141	0.000329921	0.0165625	Braf	Braf transforming gene	6	39580171	39702397	protein_coding	MGI:88190	4.47728	4.36428	4.42981	4.25616	4.18399	4.16164	4.20773	4.18378	4.08142	3.96941	4.34636	4.12337	4.34636
ENSMUSG00000074643	0.370864	4.92643	22.2075	0.000337014	0.0168655	Cpne1	copine I	2	155913762	155953885	protein_coding	MGI:2386621	4.49547	4.59266	4.81476	4.39797	4.65013	4.29241	4.32755	4.23431	4.17778	4.18428	4.59718	4.24447	4.59718
ENSMUSG00000024395	-0.468014	1.19366	22.118	0.000343113	0.0170107	Lims2	LIM and senescent cell antigen like domains 2	18	32055343	32091672	protein_coding	MGI:2385067	2.36485	2.16852	0.913197	3.40674	1.28964	2.49524	2.71619	1.64415	2.27257	1.364	2.29748	2.1853	2.29748
ENSMUSG00000029576	0.217998	4.34612	22.129	0.000342353	0.0170107	Radil	Ras association and DIL domains	5	142470594	142536853	protein_coding	MGI:2443088	3.56281	3.70111	3.70383	3.5787	3.69497	3.51466	3.49963	3.41207	3.44604	3.23316	3.64967	3.42455	3.64967
ENSMUSG00000022565	0.245508	4.93085	22.1444	0.000341297	0.0170107	Plec	plectin	15	76055174	76116774	protein_coding	MGI:1277961	2.22452	1.77633	2.0427	1.84584	1.98275	1.71737	1.71439	1.71938	1.66307	1.56282	1.98305	1.67664	1.98305
ENSMUSG00000063687	-0.378055	2.78223	22.0922	0.000344892	0.0170458	Pcdhb5	protocadherin beta 5	18	37453434	37456968	protein_coding	MGI:2136739	1.62794	1.6817	1.6236	1.68598	1.26383	1.96868	1.93477	1.88922	1.89076	1.90508	1.58488	1.91802	1.91802
ENSMUSG00000066621	0.200143	6.00817	22.0768	0.000345956	0.0170458	Tecpr1	tectonin beta-propeller repeat containing 1	5	144131260	144160433	protein_coding	MGI:1917631	4.93938	4.86403	5.07008	4.95526	5.01392	4.74434	4.93155	4.6911	4.73563	4.58479	4.97022	4.74192	4.97022
ENSMUSG00000021488	0.237408	7.78939	22.0114	0.000350534	0.0172183	Nsd1	nuclear receptor-binding SET-domain protein 1	13	55357595	55466138	protein_coding	MGI:1276545	5.27355	5.15419	5.35501	5.08745	5.05715	4.89931	5.07202	5.02534	4.99226	4.71251	5.18991	4.94575	5.18991
ENSMUSG00000041235	0.26104	5.4503	21.9199	0.000357055	0.0174847	Chd7	chromodomain helicase DNA binding protein 7	4	8690406	8867659	protein_coding	MGI:2444748	3.87416	3.8045	3.77494	3.90378	3.62491	3.66214	3.66166	3.65249	3.51268	3.41642	3.7997	3.58448	3.7997
ENSMUSG00000016757	-0.162959	6.09055	21.8853	0.000359558	0.0174968	Ttll12	tubulin tyrosine ligase-like family, member 12	15	83459291	83479358	protein_coding	MGI:3039573	4.90201	4.88527	4.97516	4.97993	4.90957	5.09795	5.17798	4.99783	5.03777	5.01408	4.93093	5.06664	5.06664
ENSMUSG00000056167	0.175722	6.09387	21.8561	0.000361685	0.0174968	Cnot10	CCR4-NOT transcription complex, subunit 10	9	114414946	114469252	protein_coding	MGI:1926143	5.38703	5.36589	5.3376	5.37713	5.37343	5.13412	5.23867	5.20251	5.11127	5.02874	5.36832	5.14491	5.36832
ENSMUSG00000039230	0.189456	6.00229	21.8565	0.000361654	0.0174968	Tbcd	tubulin-specific chaperone d	11	121342775	121507990	protein_coding	MGI:1919686	5.41408	5.44875	5.35379	5.65603	5.69025	5.35205	5.30929	5.30445	5.2998	5.20152	5.51894	5.29427	5.51894
ENSMUSG00000092060	0.288467	4.25881	21.8575	0.000361585	0.0174968	Bend4	BEN domain containing 4	5	67549490	67585653	protein_coding	MGI:3648414	2.42411	2.25152	2.23362	2.0425	2.12037	1.99148	1.91301	1.87434	2.01626	1.73914	2.22031	1.91015	2.22031
ENSMUSG00000022194	0.216223	8.21225	21.8304	0.000363564	0.0175345	Pabpn1	BCL2-like 2	14	55129957	55135626	protein_coding	MGI:1859158	8.98506	9.13158	9.06254	9.13008	9.19372	8.87976	8.85639	8.84996	8.82509	8.85815	9.10234	8.85398	9.10234
ENSMUSG00000062580	0.19232	4.80185	21.7818	0.000367164	0.0176291	Timm17a	translocase of inner mitochondrial membrane 17a	1	135222951	135241516	protein_coding	MGI:1343131	4.7448	4.44297	5.16894	4.89732	5.04412	4.57655	5.11409	4.62114	4.88244	5.12263	4.88101	4.88204	4.88204
ENSMUSG00000040690	0.304429	3.23749	21.7741	0.000367734	0.0176291	Col16a1	collagen, type XVI, alpha 1	4	129941633	129993076	protein_coding	MGI:1095396	2.86733	2.25165	3.09025	2.59108	3.18841	2.34263	1.96863	2.69355	1.95476	1.87137	2.83662	2.20104	2.83662
ENSMUSG00000031916	0.162512	5.21835	21.7033	0.000373054	0.0178306	Cog8	component of oligomeric golgi complex 8	8	107772921	107783321	protein_coding	MGI:2142885	4.47521	4.39506	4.4654	4.48541	4.45451	4.23702	4.27584	4.33391	4.26719	4.26003	4.45546	4.27516	4.45546
ENSMUSG00000018196	0.17498	6.1221	21.688	0.000374212	0.0178326	Glrx2	glutaredoxin 2 (thioltransferase)	1	143592076	143625414	protein_coding	MGI:1916617	6.16469	5.97153	6.22027	5.99318	5.98421	6.1268	6.26134	6.2243	6.14636	6.0077	6.07059	6.15596	6.15596
ENSMUSG00000029376	0.206113	4.93674	21.6731	0.000375341	0.0178332	Mthfd2l	methylenetetrahydrofolate dehydrogenase (NADP+ dependent) 2-like	5	91078976	91169227	protein_coding	MGI:1915871	5.48406	5.48648	5.47039	5.58039	5.59311	5.19005	5.17158	5.053	5.01143	5.12233	5.52385	5.11129	5.52385
ENSMUSG00000017747	-0.56437	1.93528	21.6016	0.000380842	0.0180408	Ghdc	GH3 domain containing	11	100656858	100661783	protein_coding	MGI:1931556	1.26551	1.22581	0.781945	1.4616	1.60519	1.87118	1.91945	1.77261	2.01326	1.65515	1.29383	1.85154	1.85154
ENSMUSG00000027582	0.169196	6.54992	21.5809	0.000382454	0.0180606	Zgpat	zinc finger, CCCH-type with G patch domain	2	181006721	181025421	protein_coding	MGI:2449939	6.06211	5.96121	6.0532	5.98567	5.92244	5.90939	5.95422	5.84956	5.80851	5.71543	5.99792	5.84978	5.99792
ENSMUSG00000021982	0.204829	4.2545	21.5672	0.000383522	0.0180606	Cdadc1	cytidine and dCMP deaminase domain containing 1	14	59796837	59835408	protein_coding	MGI:1919141	4.12731	3.90607	4.04276	4.09195	3.84092	3.85022	3.91273	3.83034	3.77884	3.6592	4.00596	3.80875	4.00596
ENSMUSG00000033152	0.293129	8.44582	21.5478	0.00038504	0.0180787	Podxl2	podocalyxin-like 2	6	88819540	88852026	protein_coding	MGI:2442488	8.55933	8.52134	8.69869	8.72883	8.8789	8.38774	8.44253	8.23312	8.42229	8.43366	8.68314	8.38591	8.68314
ENSMUSG00000004044	-0.231825	3.48863	21.472	0.000391041	0.0182531	Cavin1	caveolae associated 1	11	100847559	100861713	protein_coding	MGI:1277968	2.35367	2.34302	2.39783	2.44624	2.41869	2.60797	2.61028	2.61576	2.51841	2.55017	2.39241	2.58104	2.58104
ENSMUSG00000027884	0.172667	4.26275	21.4732	0.000390946	0.0182531	Clcc1	chloride channel CLIC-like 1	3	108561229	108586156	protein_coding	MGI:2385186	4.69708	4.89165	4.7457	4.71002	4.52975	4.58229	4.63019	4.26964	4.41673	4.2253	4.71946	4.43391	4.71946
ENSMUSG00000042477	1.42441	-1.4747	21.429	0.000394497	0.0183608	Tfap2e	transcription factor AP-2, epsilon	4	126609799	126630033	protein_coding	MGI:2679630	-1.03284	-1.09052	-1.06089	-1.0652	-1.71487	-2.75573	-3.91864	-1.8638	-2.58328	-2.86283	-1.17123	-2.65605	-1.17123
ENSMUSG00000001909	0.202233	5.90156	21.3163	0.000403715	0.0186958	Trmt1	tRNA methyltransferase 1	8	85412936	85426437	protein_coding	MGI:1289155	6.04282	6.14375	6.13612	6.16045	6.19609	5.86469	5.86841	5.89598	5.92827	6.06863	6.13673	5.9272	6.13673
ENSMUSG00000041354	0.263125	5.85428	21.3124	0.000404038	0.0186958	Rgl2	ral guanine nucleotide dissociation stimulator-like 2	17	34148517	34156661	protein_coding	MGI:107483	6.36138	6.46777	6.52841	6.5432	6.53775	6.16421	6.27387	6.23469	6.21071	6.16484	6.48931	6.21028	6.48931
ENSMUSG00000039057	-0.205715	6.7758	21.1797	0.000415226	0.019158	Myo16	myosin XVI	8	10203911	10684742	protein_coding	MGI:2685951	4.70551	4.59243	4.77819	4.58949	4.45995	4.81407	4.89093	4.84325	4.76488	4.63297	4.62923	4.79188	4.79188
ENSMUSG00000007783	0.201009	6.18155	21.1273	0.000419739	0.0193104	Cpt1c	carnitine palmitoyltransferase 1c	7	44608796	44624275	protein_coding	MGI:2446526	5.6319	5.82252	5.70047	5.80064	5.73725	5.46602	5.65023	5.48964	5.46156	5.46423	5.74019	5.50821	5.74019
ENSMUSG00000044835	-0.27168	5.38494	21.0959	0.000422475	0.0193804	Ankrd45	ankyrin repeat domain 45	1	160970261	160998068	protein_coding	MGI:1921094	4.61176	4.3268	4.39692	4.18663	4.12979	4.52242	4.61126	4.65916	4.48608	4.41413	4.34057	4.54127	4.54127
ENSMUSG00000029061	-0.616165	0.32793	21.0472	0.000426747	0.0195203	Mmp23	matrix metallopeptidase 23	4	155735112	155737841	protein_coding	MGI:1347361	1.26483	1.58663	1.85089	1.2083	1.25114	2.06402	2.1664	1.96697	1.72846	2.0914	1.45466	2.01116	2.01116
ENSMUSG00000033306	0.333877	3.90478	21.0288	0.000428378	0.0195389	Lpp	LIM domain containing preferred translocation partner in lipoma	16	24212257	24811328	protein_coding	MGI:2441849	1.00586	0.860748	1.0396	0.776918	0.710215	0.489246	0.742847	0.529908	0.527453	0.210641	0.884291	0.509869	0.884291
ENSMUSG00000083246	0.573094	1.02057	20.9629	0.000434272	0.0197513	Gm11839		4	12114284	12116236	processed_pseudogene	MGI:3651162	1.13767	1.42326	1.38278	1.12835	1.00402	0.59423	0.584196	0.764376	0.343448	0.702064	1.22423	0.604663	1.22423
ENSMUSG00000095648	-1.21744	0.283786	20.9325	0.000437024	0.0197693	Gm2004	predicted gene 2004	2	175883384	175891618	protein_coding	MGI:3780174	-0.373152	-0.508529	0.0122697	-0.4078	-0.656931	0.585001	1.41919	0.944615	1.00123	-0.555693	-0.369009	0.812476	0.812476
ENSMUSG00000022159	-0.187042	5.88368	20.9039	0.000439621	0.0197693	Rab2b	RAB2B, member RAS oncogene family	14	52499216	52517002	protein_coding	MGI:1923588	5.14506	5.25622	5.25958	5.1526	5.1873	5.34628	5.31073	5.36722	5.39018	5.32355	5.20099	5.34788	5.34788
ENSMUSG00000022400	0.179654	6.80568	20.9058	0.000439454	0.0197693	Rbx1	ring-box 1	15	81350497	81360570	protein_coding	MGI:1891829	7.19871	7.19637	7.40879	7.26218	7.311	7.13052	7.14546	7.10938	7.16064	7.17551	7.27761	7.14449	7.27761
ENSMUSG00000029071	0.188293	6.59094	20.9086	0.000439195	0.0197693	Dvl1	dishevelled segment polarity protein 1	4	155931859	155943760	protein_coding	MGI:94941	5.64336	5.60571	5.84232	5.72824	5.81768	5.47554	5.55606	5.44233	5.52607	5.39683	5.73045	5.48049	5.73045
ENSMUSG00000095315	-0.618245	1.16266	20.792	0.000449994	0.0199548	Gm10130	predicted gene 10130	2	150153351	150204991	protein_coding	MGI:3642547	1.06231	0.407133	0.920178	0.448659	0.255883	1.29596	1.40535	1.108	1.1479	0.790743	0.653612	1.16421	1.16421
ENSMUSG00000039809	-0.181605	6.51913	20.8113	0.000448185	0.0199548	Gabbr2	gamma-aminobutyric acid (GABA) B receptor, 2	4	46662305	46991873	protein_coding	MGI:2386030	4.80662	4.653	4.80074	4.60249	4.62307	4.84214	4.88234	4.92085	4.83398	4.69565	4.69991	4.83698	4.83698
ENSMUSG00000021494	0.202975	5.2333	20.84	0.00044551	0.0199548	Ddx41	DEAD box helicase 41	13	55678223	55684471	protein_coding	MGI:1920185	5.33248	5.16266	5.36217	5.37733	5.38625	5.20591	5.2723	5.08107	5.17289	5.06342	5.32649	5.16123	5.32649
ENSMUSG00000002325	0.213813	4.34727	20.8116	0.000448154	0.0199548	Irf9	interferon regulatory factor 9	14	55841028	55847487	protein_coding	MGI:107587	4.12966	4.00068	4.07639	3.86732	4.09698	3.7541	3.84476	3.67816	3.76536	3.66226	4.03719	3.74244	4.03719
ENSMUSG00000034832	0.232158	7.25626	20.804	0.000448866	0.0199548	Tet3	tet methylcytosine dioxygenase 3	6	83339355	83436066	protein_coding	MGI:2446229	4.70317	4.73355	4.92045	4.639	4.57082	4.43174	4.59674	4.47611	4.43939	4.23956	4.71828	4.44123	4.71828
ENSMUSG00000029056	0.197526	5.16059	20.7559	0.000453398	0.02005	Pank4	pantothenate kinase 4	4	155048580	155065395	protein_coding	MGI:2387466	5.09862	5.1588	5.3219	5.09553	5.27636	4.97178	5.04821	4.88385	4.98978	4.8812	5.19325	4.9564	5.19325
ENSMUSG00000030376	-0.167532	6.40371	20.7415	0.000454761	0.0200547	Slc8a2	solute carrier family 8 (sodium/calcium exchanger), member 2	7	15863751	15894988	protein_coding	MGI:107996	4.70287	4.78518	4.85296	4.82624	4.83922	4.94206	4.99499	4.94718	5.0101	4.85566	4.8023	4.951	4.951
ENSMUSG00000025337	-0.193723	4.92833	20.6717	0.000461452	0.0202937	Sbds	SBDS ribosome maturation factor	5	130274572	130284371	protein_coding	MGI:1913961	5.2587	5.22207	5.43183	5.40243	5.29466	5.5146	5.42525	5.49937	5.39268	5.4335	5.32425	5.45382	5.45382
ENSMUSG00000039167	-0.278199	3.63864	20.6443	0.000464105	0.0203301	Adgrl4	adhesion G protein-coupled receptor L4	3	151143524	151250723	protein_coding	MGI:2655562	2.84041	2.54797	2.81334	2.72482	2.28245	3.12563	2.98076	3.48566	3.02928	2.36305	2.65605	3.04027	3.04027
ENSMUSG00000031143	0.210329	4.90263	20.6369	0.000464827	0.0203301	Ccdc22	coiled-coil domain containing 22	X	7460048	7471756	protein_coding	MGI:1859608	4.57801	4.58496	4.69831	4.66884	4.76447	4.36577	4.45698	4.37348	4.46342	4.37093	4.66064	4.4068	4.66064
ENSMUSG00000027397	0.183095	6.49059	20.6111	0.000467342	0.0203843	Slc20a1	solute carrier family 20, member 1	2	129040684	129053536	protein_coding	MGI:108392	6.52658	6.4442	6.56363	6.33438	6.325	6.11852	6.32977	6.25042	6.10156	6.03363	6.44203	6.17083	6.44203
ENSMUSG00000103144	-0.390353	4.30994	20.5554	0.000472842	0.0205121	Pcdhga1	protocadherin gamma subfamily A, 1	18	37794846	37974926	protein_coding	MGI:1935212	2.82134	2.64458	2.69329	2.80124	2.38878	2.95535	3.12974	3.26196	2.90538	2.82884	2.67793	3.025	3.025
ENSMUSG00000059208	0.162462	7.83566	20.5635	0.000472038	0.0205121	Hnrnpm	heterogeneous nuclear ribonucleoprotein M	17	33865207	33905834	protein_coding	MGI:1926465	8.07928	8.114	8.14623	7.96376	8.01756	7.7818	7.80872	7.93957	7.81419	7.68992	8.06566	7.80907	8.06566
ENSMUSG00000029062	0.1781	6.7785	20.5135	0.000477024	0.0206374	Cdk11b	cyclin-dependent kinase 11B	4	155709311	155734395	protein_coding	MGI:88353	6.40575	6.54031	6.48432	6.36301	6.49798	6.23236	6.28302	6.26174	6.28488	6.17757	6.45971	6.24846	6.45971
ENSMUSG00000042429	-0.162999	6.19067	20.453	0.000483142	0.0207422	Adora1	adenosine A1 receptor	1	134126961	134163169	protein_coding	MGI:99401	4.80226	4.59569	4.76642	4.73964	4.60654	4.81981	4.93456	4.85169	4.8041	4.71573	4.7046	4.82692	4.82692
ENSMUSG00000032705	0.191715	6.12735	20.4408	0.000484391	0.0207422	Exd2	exonuclease 3'-5' domain containing 2	12	80509869	80547001	protein_coding	MGI:1922485	5.64558	5.58798	5.65843	5.53713	5.47932	5.36225	5.4873	5.32872	5.29813	5.18445	5.58324	5.3355	5.58324
ENSMUSG00000029478	0.240392	7.69889	20.4403	0.000484441	0.0207422	Ncor2	nuclear receptor co-repressor 2	5	125094217	125256283	protein_coding	MGI:1337080	6.58726	6.94084	6.812	6.6615	6.76662	6.41596	6.39734	6.40682	6.38193	6.34244	6.75885	6.38913	6.75885
ENSMUSG00000018707	0.260332	9.47051	20.4383	0.000484642	0.0207422	Dync1h1	dynein cytoplasmic 1 heavy chain 1	12	110567886	110633379	protein_coding	MGI:103147	7.40843	7.69854	7.80742	7.42594	7.66287	7.25305	7.24742	7.4626	7.36002	7.24159	7.60916	7.31558	7.60916
ENSMUSG00000074925	0.273657	5.14247	20.41	0.000487542	0.0208105	Ptar1	protein prenyltransferase alpha subunit repeat containing 1	19	23664793	23709032	protein_coding	MGI:1921875	2.55966	2.3262	2.48112	2.20662	2.299	2.01151	2.18335	2.20644	2.0071	1.90222	2.38023	2.06675	2.38023
ENSMUSG00000034706	-0.542307	0.901393	20.3577	0.000492961	0.0209805	Dnai2	dynein axonemal intermediate chain 2	11	114618234	114648715	protein_coding	MGI:2685574	-0.17356	0.569007	0.0324564	0.00229638	0.0808405	0.837196	0.794447	0.556658	0.696456	0.42091	0.124893	0.669233	0.669233
ENSMUSG00000025656	0.22788	7.27917	20.3463	0.000494154	0.0209805	Arhgef9	CDC42 guanine nucleotide exchange factor (GEF) 9	X	94092541	94240462	protein_coding	MGI:2442233	6.12332	5.98989	5.97371	5.89727	5.7801	5.72924	5.7376	5.82936	5.67245	5.61205	5.95727	5.71796	5.95727
ENSMUSG00000051242	-0.292638	3.13095	20.3125	0.000497698	0.0210749	Pcdhb9	protocadherin beta 9	18	37533908	37536962	protein_coding	MGI:2136744	2.32211	2.20209	2.19575	2.19037	2.12093	2.40202	2.61565	2.58471	2.4016	2.26154	2.20772	2.45903	2.45903
ENSMUSG00000017210	0.197239	6.83029	20.2958	0.000499467	0.0210939	Med24	mediator complex subunit 24	11	98595417	98620261	protein_coding	MGI:1344385	6.28373	6.38386	6.51164	6.45572	6.3372	6.16321	6.30061	6.07275	6.09637	6.04213	6.39673	6.138	6.39673
ENSMUSG00000071172	0.144038	8.55787	20.2531	0.000504003	0.0212293	Srsf3	serine and arginine-rich splicing factor 3	17	29251602	29262347	protein_coding	MGI:98285	8.09501	7.97576	8.12304	8.0867	8.05995	7.90594	7.97004	7.81088	7.90786	7.79427	8.06896	7.8793	8.06896
ENSMUSG00000030337	0.234003	3.54797	20.2357	0.000505865	0.0212517	Vamp1	vesicle-associated membrane protein 1	6	125192514	125222927	protein_coding	MGI:1313276	2.85287	2.87014	2.89816	2.86296	2.87606	2.54935	2.5029	2.64762	2.67884	2.53029	2.87212	2.58345	2.87212
ENSMUSG00000052684	-0.185752	5.57873	20.1958	0.000510172	0.0213763	Jun	jun proto-oncogene	4	94937271	94940459	protein_coding	MGI:96646	4.65556	4.62826	4.72168	4.66463	4.58424	4.79473	4.74519	4.81327	4.92411	4.68052	4.65158	4.79383	4.79383
ENSMUSG00000008855	0.177567	7.14771	20.1701	0.000512961	0.021437	Hdac5	histone deacetylase 5	11	102085258	102120992	protein_coding	MGI:1333784	6.71064	6.90571	6.81157	6.8988	6.61443	6.71151	6.95523	6.60259	6.65278	6.68501	6.79254	6.72679	6.79254
ENSMUSG00000023909	-0.238516	5.07836	20.1516	0.000514991	0.0214656	Paqr4	progestin and adipoQ receptor family member IV	17	23955160	23959841	protein_coding	MGI:1923748	4.51573	4.39354	4.43532	4.54632	4.39595	4.71801	4.60005	4.5834	4.64776	4.71036	4.45874	4.65297	4.65297
ENSMUSG00000028582	0.226619	4.8607	20.0455	0.000526764	0.0218991	Cc2d1b	coiled-coil and C2 domain containing 1B	4	108477137	108491320	protein_coding	MGI:2443076	5.02422	5.19505	5.20242	4.97429	5.26798	4.9849	4.94101	4.90351	4.81313	4.89437	5.13718	4.9085	5.13718
ENSMUSG00000029819	-0.25483	6.13821	19.9681	0.000535549	0.022149	Npy	neuropeptide Y	6	49799690	49806487	protein_coding	MGI:97374	8.42527	8.23424	8.30882	8.39552	8.38952	8.42147	8.59493	8.52048	8.58664	8.68751	8.35235	8.56489	8.56489
ENSMUSG00000027204	0.320279	4.42851	19.9747	0.000534801	0.022149	Fbn1	fibrillin 1	2	125142514	125349913	protein_coding	MGI:95489	2.07872	1.89438	2.2986	1.99161	1.95394	1.572	1.9327	1.69928	1.69587	1.47127	2.05053	1.68263	2.05053
ENSMUSG00000002055	0.283305	3.65898	19.9509	0.000537532	0.0221735	Spag5	sperm associated antigen 5	11	78192355	78213283	protein_coding	MGI:1927470	3.14977	3.32895	3.1271	3.37846	3.20115	2.73601	2.94808	2.94865	2.71007	2.88158	3.24054	2.84851	3.24054
ENSMUSG00000046312	-0.316201	3.03979	19.9009	0.000543315	0.0222969	Myorg	myogenesis regulating glycosidase (putative)	4	41495604	41503076	protein_coding	MGI:2140300	1.69168	1.66664	1.74417	1.35754	1.61434	1.98116	1.89175	1.87155	2.03888	1.82755	1.62099	1.92424	1.92424
ENSMUSG00000117694	0.529287	1.77594	19.9027	0.000543105	0.0222969	Snhg4		18	35686457	35720761	protein_coding	MGI:4937091	5.11222	4.93169	5.2396	5.02125	4.98684	4.7389	4.38635	4.50828	4.4226	4.31642	5.06242	4.48211	5.06242
ENSMUSG00000032011	-0.258057	5.62948	19.7985	0.000555406	0.0227346	Thy1	thymus cell antigen 1, theta	9	43954681	43959876	protein_coding	MGI:98747	6.12073	5.96666	6.17509	6.24283	5.9492	6.43839	6.20493	6.43102	6.32568	6.12198	6.09551	6.30973	6.30973
ENSMUSG00000042182	-0.172497	7.03211	19.7444	0.000561908	0.022942	Bend6	BEN domain containing 6	1	33891133	33946897	protein_coding	MGI:2444572	6.68701	6.59375	6.56211	6.57867	6.50394	6.75407	6.73521	6.77439	6.73271	6.70552	6.58633	6.74056	6.74056
ENSMUSG00000049184	0.185024	5.1759	19.7195	0.000564937	0.0230068	Purg	purine-rich element binding protein G	8	33876353	33907495	protein_coding	MGI:1922279	5.421	5.37346	5.42521	5.25905	5.41559	5.16114	5.13802	5.21735	5.20105	5.07514	5.3802	5.15941	5.3802
ENSMUSG00000027907	-0.31418	3.11265	19.6374	0.00057504	0.0232403	S100a11	S100 calcium binding protein A11	3	93427795	93433594	protein_coding	MGI:1338798	5.65121	5.59419	5.43263	5.53688	5.51734	5.91771	5.68852	5.802	5.76059	5.92148	5.54833	5.82089	5.82089
ENSMUSG00000034807	-0.187211	6.62763	19.655	0.000572854	0.0232403	Colgalt1	collagen beta(1-O)galactosyltransferase 1	8	72063642	72077555	protein_coding	MGI:1924348	5.68705	5.70265	5.78363	5.84445	5.79099	5.89231	6.03792	5.9408	5.89915	5.79021	5.76295	5.9143	5.9143
ENSMUSG00000025878	0.152093	5.14976	19.643	0.000574345	0.0232403	Uimc1	ubiquitin interaction motif containing 1	13	55175693	55248113	protein_coding	MGI:103185	5.92674	5.83646	6.01961	5.74116	5.88447	5.78096	5.7696	5.72183	5.87609	5.74601	5.88465	5.77987	5.88465
ENSMUSG00000047394	-1.41248	-0.909526	19.5788	0.000582385	0.0234778	Odf3b	outer dense fiber of sperm tails 3B	15	89261652	89263790	protein_coding	MGI:1917363	-0.986751	0.310833	-0.689651	-0.0525657	0.199609	1.3885	-0.209381	1.56925	1.11285	1.00302	-0.159187	1.08643	1.08643
ENSMUSG00000027875	-0.38307	2.8512	19.5315	0.00058838	0.0236597	Hmgcs2	3-hydroxy-3-methylglutaryl-Coenzyme A synthase 2	3	98187751	98218054	protein_coding	MGI:101939	1.68006	1.87056	1.82424	1.88994	1.56021	2.26845	2.11008	2.20144	2.10523	1.80574	1.77041	2.10657	2.10657
ENSMUSG00000032482	-0.158361	7.83117	19.4808	0.000594897	0.0238151	Cspg5	chondroitin sulfate proteoglycan 5	9	110072851	110091644	protein_coding	MGI:1352747	7.28717	7.05045	7.27656	7.24833	7.23713	7.36331	7.34421	7.33112	7.37244	7.3122	7.22246	7.34482	7.34482
ENSMUSG00000053552	0.348655	4.61714	19.4782	0.000595228	0.0238151	Ebf4	early B cell factor 4	2	130137089	130212401	protein_coding	MGI:2385972	4.21686	4.24622	4.07355	4.12505	4.15364	3.75198	3.52675	3.79221	3.85774	3.90262	4.1644	3.772	4.1644
ENSMUSG00000028439	-0.189873	6.99451	19.3943	0.000606206	0.0241131	Fam219a	family with sequence similarity 219, member A	4	41517691	41569538	protein_coding	MGI:1919151	6.10936	6.10067	6.1524	6.07283	6.16541	6.28203	6.20223	6.27064	6.32926	6.26753	6.12054	6.27091	6.27091
ENSMUSG00000018379	0.144779	8.83549	19.3926	0.000606421	0.0241131	Srsf1	serine and arginine-rich splicing factor 1	11	87938199	87944581	protein_coding	MGI:98283	8.51504	8.51	8.52598	8.40255	8.33598	8.27423	8.39456	8.37033	8.28542	8.25527	8.45987	8.31704	8.45987
ENSMUSG00000040459	0.158465	8.51554	19.3867	0.000607209	0.0241131	Arglu1	arginine and glutamate rich 1	8	8715075	8740521	protein_coding	MGI:2442985	7.70269	7.73631	7.76377	7.63335	7.60178	7.45383	7.50616	7.5063	7.51853	7.43085	7.68887	7.48354	7.68887
ENSMUSG00000031161	0.145907	6.4351	19.3283	0.00061499	0.0242431	Hdac6	histone deacetylase 6	X	7796359	7814128	protein_coding	MGI:1333752	5.70305	5.76739	5.69224	5.6611	5.66596	5.56543	5.45494	5.51857	5.49484	5.34916	5.69846	5.47842	5.69846
ENSMUSG00000020893	0.194005	5.62059	19.3456	0.00061267	0.0242431	Per1	period circadian clock 1	11	68986043	69000786	protein_coding	MGI:1098283	4.3706	4.47906	4.77951	4.60532	4.48572	4.24181	4.42819	4.30176	4.10732	4.07804	4.55088	4.23719	4.55088
ENSMUSG00000056608	0.206839	6.82486	19.328	0.000615036	0.0242431	Chd9	chromodomain helicase DNA binding protein 9	8	91554980	91781144	protein_coding	MGI:1924001	6.44749	6.77912	6.68077	6.5674	6.61987	6.6211	6.57598	6.57467	6.54816	6.50629	6.62318	6.56573	6.62318
ENSMUSG00000028642	-1.05085	-1.00809	19.2709	0.000622752	0.0244867	Tmem269	transmembrane protein 269	4	119062252	119075414	protein_coding	MGI:1922430	-1.27714	-0.673522	-1.77151	-1.34705	-1.44141	-0.129945	0.00315605	-0.749754	-0.282481	-0.194277	-1.25581	-0.249154	-0.249154
ENSMUSG00000114139	-0.727223	-0.281915	19.2268	0.000628799	0.0246638	Gm20336		12	22879734	22883362	unprocessed_pseudogene	MGI:5012521	0.0693351	-0.320209	-0.309597	0.0358913	0.0468556	0.543096	0.440824	0.600579	0.908555	0.477753	-0.0845923	0.604174	0.604174
ENSMUSG00000026926	0.132293	6.68037	19.2038	0.000631977	0.0247276	Pmpca	peptidase (mitochondrial processing) alpha	2	26279351	26287134	protein_coding	MGI:1918568	6.25478	6.27136	6.30559	6.20419	6.30322	6.14026	6.1553	6.12196	6.10666	5.96081	6.2683	6.09866	6.2683
ENSMUSG00000019027	-0.345078	2.46518	19.1673	0.000637057	0.0248655	Dnah1	dynein, axonemal, heavy chain 1	14	30982332	31045853	protein_coding	MGI:107721	1.06352	0.971739	1.16691	0.986899	0.786853	1.54753	1.27818	1.02909	1.38245	1.25401	1.00054	1.30817	1.30817
ENSMUSG00000029420	0.172015	6.32694	19.0407	0.000655047	0.0255053	Rimbp2	RIMS binding protein 2	5	128834855	129030550	protein_coding	MGI:2443235	4.62756	4.67062	4.50392	4.67683	4.51149	4.34496	4.35636	4.44729	4.31888	4.26257	4.60006	4.34727	4.60006
ENSMUSG00000043313	-0.405267	3.59762	19.0275	0.000656959	0.0255175	Pcdhb19	protocadherin beta 19	18	37630044	37637181	protein_coding	MGI:2136757	1.45297	1.28181	1.37232	1.44774	0.999719	1.80464	1.82085	1.82038	1.5777	1.33587	1.32025	1.68412	1.68412
ENSMUSG00000044948	-0.783187	0.115476	18.9901	0.000662392	0.0256661	Cfap43	cilia and flagella associated protein 43	19	47725296	47907726	protein_coding	MGI:1289258	-1.18226	-2.33608	-0.729287	-1.452	-0.519919	0.0205541	-1.81785	-0.367421	-0.0192376	-0.171227	-1.11726	-0.340806	-0.340806
ENSMUSG00000028456	0.222419	6.07983	18.9404	0.000669714	0.0258244	Unc13b	unc-13 homolog B	4	43058953	43264871	protein_coding	MGI:1342278	5.04697	5.01222	5.0492	4.88661	4.89115	4.80584	4.92779	4.80617	4.70908	4.56966	4.97908	4.76859	4.97908
ENSMUSG00000069601	0.309793	9.14725	18.9416	0.000669539	0.0258244	Ank3	ankyrin 3, epithelial	10	69234603	69863268	protein_coding	MGI:88026	7.8283	7.73083	7.82283	7.64051	7.46896	7.3789	7.53831	7.43778	7.29467	7.06723	7.70435	7.35195	7.70435
ENSMUSG00000070047	0.254776	7.02307	18.9196	0.000672797	0.0258808	Fat1	FAT atypical cadherin 1	8	45388484	45505294	protein_coding	MGI:109168	5.1999	5.19827	5.26373	5.16889	5.03532	4.91325	4.98265	5.06063	4.88019	4.64123	5.17517	4.90234	5.17517
ENSMUSG00000026950	0.301898	4.13682	18.867	0.000680688	0.0261214	Neb	nebulin	2	52026659	52268486	protein_coding	MGI:97292	2.94331	3.01189	3.12428	3.1719	2.94744	2.8053	3.03996	2.71011	2.54808	2.52573	3.04278	2.73836	3.04278
ENSMUSG00000022521	0.185638	6.93409	18.8073	0.000689758	0.026406	Crebbp	CREB binding protein	16	3899192	4031861	protein_coding	MGI:1098280	4.47403	4.66039	4.63724	4.33678	4.27082	4.37054	4.42416	4.48564	4.19015	4.04847	4.48425	4.31264	4.48425
ENSMUSG00000072915	0.16227	5.16992	18.7732	0.000695007	0.0265433	Gm12258	predicted gene 12258	11	58737984	58752782	protein_coding	MGI:3651534	4.38593	4.40234	4.34568	4.29167	4.30825	4.17003	4.11373	4.20606	4.1749	4.11417	4.34741	4.15624	4.34741
ENSMUSG00000038418	-0.319275	3.48819	18.7313	0.000701511	0.0266507	Egr1	early growth response 1	18	34992876	34998037	protein_coding	MGI:95295	2.56871	2.47834	2.40498	2.55497	2.1549	2.66049	2.77631	2.63683	2.85683	2.63526	2.43997	2.7159	2.7159
ENSMUSG00000000915	0.164744	6.41958	18.738	0.000700464	0.0266507	Hip1r	huntingtin interacting protein 1 related	5	124111691	124143621	protein_coding	MGI:1352504	4.95436	4.73591	5.09167	4.99424	5.03962	4.63526	4.8365	4.84861	4.64537	4.42555	4.96822	4.68651	4.96822
ENSMUSG00000096904	0.33718	2.92622	18.7229	0.000702829	0.0266507	Lamtor3-ps	late endosomal/lysosomal adaptor, MAPK and MTOR activator 3, pseudogene	14	16057291	16063946	protein_coding	MGI:3781768	4.48015	3.0734	3.29009	3.03661	3.21241	2.81814	2.76131	2.89407	4.02295	2.73999	3.53586	3.14416	3.53586
ENSMUSG00000029625	-0.232925	5.56442	18.6748	0.000710408	0.0266815	Cpsf4	cleavage and polyadenylation specific factor 4	5	145104023	145118851	protein_coding	MGI:1861602	5.07069	5.26263	5.16119	5.26271	5.30909	5.3869	5.4929	5.30801	5.28189	5.34022	5.2158	5.36392	5.36392
ENSMUSG00000033713	0.175734	6.0637	18.6851	0.000708781	0.0266815	Foxn3	forkhead box N3	12	99156337	99529841	protein_coding	MGI:1918625	4.16117	4.13063	4.21835	3.9958	3.93215	3.962	4.21034	3.96263	3.79288	3.69817	4.09154	3.93595	4.09154
ENSMUSG00000039242	0.197373	4.65772	18.6648	0.000711997	0.0266815	B3galnt2	UDP-GalNAc:betaGlcNAc beta 1,3-galactosaminyltransferase, polypeptide 2	13	14129054	14173688	protein_coding	MGI:2145517	3.83431	4.0015	4.09291	4.02493	3.96244	3.6991	3.92019	3.62209	3.70214	3.65758	3.98573	3.72409	3.98573
ENSMUSG00000046613	0.215607	4.6486	18.6697	0.000711207	0.0266815	Vwa5b2	von Willebrand factor A domain containing 5B2	16	20408221	20424127	protein_coding	MGI:2681859	4.18425	4.01006	4.22353	4.21	4.28966	3.75422	4.21336	3.94685	4.11619	3.57353	4.18646	3.93946	4.18646
ENSMUSG00000048406	0.364395	2.38668	18.6911	0.000707827	0.0266815	B330016D10Rik		4	141273500	141275203	pseudogene	MGI:2444063	2.54235	2.71152	2.88363	2.72029	2.80393	2.2913	2.21309	2.30496	2.4503	2.3652	2.73678	2.32715	2.73678
ENSMUSG00000020723	-0.176651	8.36647	18.638	0.000716264	0.0267785	Cacng4	calcium channel, voltage-dependent, gamma subunit 4	11	107623183	107685383	protein_coding	MGI:1859167	7.33921	7.35963	7.29029	7.24547	7.26176	7.46937	7.40806	7.4423	7.40582	7.43726	7.29994	7.43275	7.43275
ENSMUSG00000004892	-0.267876	5.68857	18.6126	0.00072034	0.026868	Bcan	brevican	3	87894838	87907537	protein_coding	MGI:1096385	4.98141	5.07841	5.32714	5.16377	5.26247	5.42449	5.41308	5.35554	5.41972	5.12611	5.16795	5.3521	5.3521
ENSMUSG00000021257	-0.330634	3.36641	18.5441	0.000731458	0.0270301	Angel1	angel homolog 1	12	86747276	86773234	protein_coding	MGI:1915987	2.33344	2.57059	2.49952	3.27497	2.77689	3.36316	3.4275	3.39658	2.87067	3.39921	2.72984	3.30581	3.30581
ENSMUSG00000054708	-0.201883	5.41688	18.5607	0.000728745	0.0270301	Ankrd24	ankyrin repeat domain 24	10	81464374	81483444	protein_coding	MGI:1890394	5.61337	5.74999	5.59714	5.65707	5.73013	5.8424	5.80549	5.92656	5.8116	5.87309	5.67084	5.85252	5.85252
ENSMUSG00000095295	0.200695	3.95888	18.5518	0.000730205	0.0270301	Gm3488	predicted gene, 3488	14	16946846	16968099	protein_coding	MGI:3781665	4.049	3.89339	4.12666	3.98428	4.00923	3.85483	3.80656	3.76658	3.80982	3.60723	4.01454	3.77149	4.01454
ENSMUSG00000024769	0.332499	3.26096	18.5727	0.0007268	0.0270301	Cdc42bpg	CDC42 binding protein kinase gamma (DMPK-like)	19	6356486	6375682	protein_coding	MGI:2652845	1.89639	1.70881	2.12383	1.59367	1.61785	1.32918	1.39849	1.37609	1.17018	1.11339	1.8022	1.28195	1.8022
ENSMUSG00000069727	-0.455583	2.76033	18.5328	0.00073332	0.0270363	Zfp975	zinc finger protein 975	7	42309529	42342166	protein_coding	MGI:3648690	1.83318	1.98378	1.40344	1.66057	1.63144	2.05663	2.2441	2.26447	1.9776	2.06129	1.71576	2.12528	2.12528
ENSMUSG00000028248	0.224364	8.51012	18.4383	0.000749045	0.0275524	Pnisr	PNN interacting serine/arginine-rich	4	21847583	21876475	protein_coding	MGI:1913875	7.87612	7.77537	7.77608	7.63588	7.55553	7.46085	7.6728	7.6452	7.4419	7.31029	7.72825	7.51255	7.72825
ENSMUSG00000002833	0.173701	6.76054	18.4018	0.000755206	0.0276669	Hdgfl2	HDGF like 2	17	56386634	56407607	protein_coding	MGI:1194492	6.74537	6.79226	6.89821	6.78645	7.04137	6.64812	6.65959	6.58665	6.63621	6.59066	6.85678	6.62456	6.85678
ENSMUSG00000036904	0.224237	4.28077	18.3994	0.000755624	0.0276669	Fzd8	frizzled class receptor 8	18	9212163	9218136	protein_coding	MGI:108460	2.58302	2.65727	2.65307	2.49497	2.58837	2.29319	2.27483	2.28657	2.42388	2.35381	2.59654	2.32755	2.59654
ENSMUSG00000000794	0.24776	4.83965	18.3766	0.000759503	0.0277453	Kcnn3	potassium intermediate/small conductance calcium-activated channel, subfamily N, member 3	3	89427471	89582439	protein_coding	MGI:2153183	2.97013	3.02702	3.0244	2.80442	2.77546	2.696	2.737	2.72431	2.63814	2.34898	2.92435	2.63576	2.92435
ENSMUSG00000024560	0.18686	6.41476	18.2796	0.000776321	0.0282949	Cxxc1	CXXC finger 1 (PHD domain)	18	74349195	74354567	protein_coding	MGI:1921572	6.17599	6.3414	6.2836	6.29688	6.25453	6.06778	6.03414	5.91997	5.96625	6.05071	6.27152	6.00884	6.27152
ENSMUSG00000018474	0.153706	9.99752	18.2358	0.000784034	0.028511	Chd3	chromodomain helicase DNA binding protein 3	11	69234099	69260232	protein_coding	MGI:1344395	8.76347	9.01014	8.91253	8.79374	8.91098	8.72209	8.73781	8.67834	8.74226	8.74645	8.88095	8.72561	8.88095
ENSMUSG00000064373	-0.248868	5.12831	18.1906	0.00079211	0.0286091	Selenop	selenoprotein P	15	3298029	3309990	protein_coding	MGI:894288	5.0366	4.81103	4.91425	4.89311	4.72722	5.21637	5.16553	5.13095	4.96655	4.87537	4.88018	5.07662	5.07662
ENSMUSG00000075590	-0.199252	7.20864	18.203	0.000789881	0.0286091	Nrbp2	nuclear receptor binding protein 2	15	75957367	75963476	protein_coding	MGI:2385017	6.71851	6.87373	6.86661	6.77944	6.96464	7.01704	7.06543	7.12041	7.07923	6.95124	6.84306	7.04783	7.04783
ENSMUSG00000019432	0.183804	8.54634	18.1996	0.000790504	0.0286091	Ddx39b	DEAD box helicase 39b	17	35460722	35472683	protein_coding	MGI:99240	8.70356	8.78817	8.76157	8.79465	8.84659	8.54309	8.6163	8.51877	8.5367	8.57609	8.77966	8.55861	8.77966
ENSMUSG00000027371	-0.454922	2.15271	18.1215	0.000804621	0.028929	Fahd2a	fumarylacetoacetate hydrolase domain containing 2A	2	127278135	127286485	protein_coding	MGI:1915376	2.49588	2.9151	2.53882	2.70028	2.88525	3.12746	3.06121	2.87008	3.22177	3.02696	2.71731	3.06616	3.06616
ENSMUSG00000063317	0.257277	5.87374	18.1118	0.000806401	0.028929	Usp31	ubiquitin specific peptidase 31	7	121241244	121306476	protein_coding	MGI:1923429	3.48504	3.36608	3.59201	3.35565	3.28311	3.07104	3.32793	3.19863	3.05893	2.85771	3.42055	3.11132	3.42055
ENSMUSG00000024598	0.405915	5.60074	18.1135	0.000806087	0.028929	Fbn2	fibrillin 2	18	58141695	58343559	protein_coding	MGI:95490	3.68018	3.65989	3.78765	3.57792	3.32407	3.20802	3.36986	3.20008	2.83754	2.72455	3.61412	3.08835	3.61412
ENSMUSG00000034708	-0.227312	5.00757	18.0249	0.000822504	0.0294405	Grn	granulin	11	102321141	102327874	protein_coding	MGI:95832	4.5343	4.72721	4.73269	4.76855	4.74561	4.97768	4.84709	4.7999	4.87582	4.79765	4.7041	4.86115	4.86115
ENSMUSG00000047123	-0.433638	1.77013	17.989	0.000829267	0.0296161	Ticam1	toll-like receptor adaptor molecule 1	17	56576319	56583786	protein_coding	MGI:2147032	0.640631	0.697256	0.746497	1.09574	0.742616	1.19132	1.19485	1.32469	1.15281	1.04183	0.793867	1.18395	1.18395
ENSMUSG00000039220	0.179723	6.46963	17.9088	0.000844613	0.0300969	Ppp1r10	protein phosphatase 1, regulatory subunit 10	17	36227326	36243175	protein_coding	MGI:1289273	5.89128	5.99798	5.95858	5.82707	5.46022	5.73496	5.67362	5.90724	5.73746	5.52959	5.83919	5.7217	5.83919
ENSMUSG00000030400	0.187457	5.77185	17.8877	0.000848698	0.0301751	Ercc2	excision repair cross-complementing rodent repair deficiency, complementation group 2	7	19115935	19129619	protein_coding	MGI:95413	5.16958	5.23396	5.37796	5.35402	5.32809	5.23375	5.25436	5.03477	5.02038	5.20453	5.29484	5.15306	5.29484
ENSMUSG00000044361	-0.255688	4.03473	17.8551	0.000855053	0.0303311	BC024139	cDNA sequence BC024139	15	76003717	76010796	protein_coding	MGI:2442591	3.44328	3.51604	3.56694	3.35405	3.51668	3.55895	3.87521	3.60605	3.70816	3.71979	3.48128	3.69781	3.69781
ENSMUSG00000045482	0.213106	7.53662	17.8361	0.000858787	0.0303311	Trrap	transformation/transcription domain-associated protein	5	144704542	144796588	protein_coding	MGI:2153272	6.40321	6.54867	6.68	6.40069	6.67423	6.274	6.25195	6.2105	6.33382	6.25816	6.5466	6.26624	6.5466
ENSMUSG00000108815	4.35376	-0.483086	17.8441	0.000857215	0.0303311	Gm49388		7	127384780	127402974	protein_coding	MGI:6121614	-0.561579	0.106465	#NAME?	-0.43642	-0.3032	-2.27473	-0.427318	#NAME?	-1.78173	#NAME?	-0.597904	-2.01028	-0.597904
ENSMUSG00000041889	-0.214646	5.36048	17.7922	0.000867496	0.0305291	Shisa4	shisa family member 4	1	135298795	135302975	protein_coding	MGI:1924802	5.63199	5.66712	5.66472	5.75257	5.82846	5.86774	5.89034	5.87206	5.90741	5.88247	5.71078	5.88407	5.88407
ENSMUSG00000039830	-0.172548	4.97575	17.7885	0.000868218	0.0305291	Olig2	oligodendrocyte transcription factor 2	16	91022345	91025565	protein_coding	MGI:1355331	4.44265	4.3165	4.44855	4.50395	4.3811	4.51134	4.6257	4.58201	4.55933	4.46509	4.41997	4.54977	4.54977
ENSMUSG00000044350	-0.563185	0.663007	17.7783	0.000870255	0.0305335	Lacc1	laccase domain containing 1	14	77261640	77274344	protein_coding	MGI:2445077	-0.121317	-0.118682	-0.24041	-0.13411	0.227767	0.588806	0.524755	0.197716	0.405035	0.471595	-0.0682005	0.443678	0.443678
ENSMUSG00000047021	-0.890672	1.31675	17.7645	0.000873024	0.0305635	Cfap65	cilia and flagella associated protein 65	1	74941230	74974758	protein_coding	MGI:2444274	-0.953548	-0.361466	-0.96561	-1.26823	-0.530618	0.406742	-0.508859	0.303181	-0.188115	0.143934	-0.778817	0.0690133	0.0690133
ENSMUSG00000037475	0.235231	7.04007	17.7486	0.000876231	0.0306086	Thoc2	THO complex 2	X	40883868	41009551	protein_coding	MGI:2442413	5.79878	5.89048	5.80958	5.6984	5.68019	5.60799	5.67601	5.74406	5.55083	5.51619	5.77757	5.6214	5.77757
ENSMUSG00000047205	-0.159759	5.85429	17.7348	0.000879013	0.0306388	Dusp18	dual specificity phosphatase 18	11	3845240	3851296	protein_coding	MGI:1922469	4.33935	4.43432	4.39581	4.30774	4.34711	4.46136	4.48747	4.513	4.49928	4.44692	4.36556	4.48181	4.48181
ENSMUSG00000000901	-0.210909	4.00094	17.7209	0.000881839	0.0306474	Mmp11	matrix metallopeptidase 11	10	75759056	75772330	protein_coding	MGI:97008	3.66137	3.68771	3.78125	3.7936	3.72554	3.84583	4.02907	3.94208	3.88631	3.89505	3.73081	3.92104	3.92104
ENSMUSG00000038759	0.170537	6.53148	17.7052	0.00088502	0.0306474	Nup205	nucleoporin 205	6	35154356	35224531	protein_coding	MGI:2141625	5.17014	5.15218	5.11229	5.07322	5.1004	4.91357	5.04763	4.86204	4.91315	4.74191	5.12207	4.89902	5.12207
ENSMUSG00000020868	0.245496	3.94512	17.7141	0.000883206	0.0306474	Xylt2	xylosyltransferase II	11	94554677	94568341	protein_coding	MGI:2444797	3.36333	3.51644	3.60629	3.62171	3.78716	3.18237	3.36247	3.27428	3.30494	3.03147	3.58564	3.23565	3.58564
ENSMUSG00000024799	-0.245983	4.81985	17.6839	0.000889375	0.0306652	Tm7sf2	transmembrane 7 superfamily member 2	19	6112851	6118403	protein_coding	MGI:1920416	4.66256	4.80261	4.94393	5.01027	5.00762	5.18022	5.2884	5.07629	5.16515	5.09428	4.89154	5.16284	5.16284
ENSMUSG00000025474	0.159088	6.0319	17.6854	0.000889069	0.0306652	Tubgcp2	tubulin, gamma complex associated protein 2	7	139575868	139616582	protein_coding	MGI:1921487	5.39772	5.35287	5.4727	5.51521	5.40326	5.17727	5.34641	5.28349	5.23745	5.13371	5.42952	5.23763	5.42952
ENSMUSG00000075595	0.209239	6.59096	17.6464	0.000897103	0.030865	Zfp652	zinc finger protein 652	11	95603499	95725941	protein_coding	MGI:2442221	4.23922	4.40308	4.4569	4.29637	4.30756	4.04907	4.13705	4.09979	4.08128	3.97036	4.34277	4.0686	4.34277
ENSMUSG00000046240	-0.27998	4.45033	17.6323	0.000900026	0.030899	Hepacam	hepatocyte cell adhesion molecule	9	37278647	37297871	protein_coding	MGI:1920177	3.56765	3.57065	3.47349	3.34952	3.50909	3.82616	3.55122	3.83219	3.88501	3.64193	3.49632	3.7529	3.7529
ENSMUSG00000052557	0.218874	5.85684	17.5756	0.000911897	0.0312393	Gan	giant axonal neuropathy	8	117884874	117942736	protein_coding	MGI:1890619	3.04745	3.00321	3.12008	2.89183	2.7981	2.68703	2.84056	2.77755	2.74415	2.50324	2.97662	2.71498	2.97662
ENSMUSG00000032913	0.178272	5.86008	17.5658	0.000913972	0.0312434	Lrig2	leucine-rich repeats and immunoglobulin-like domains 2	3	104303734	104419234	protein_coding	MGI:2443718	4.0489	4.16789	4.2644	4.02965	4.0305	3.85017	4.0241	3.81751	3.87728	3.73221	4.11134	3.86344	4.11134
ENSMUSG00000026034	0.138239	7.34814	17.5293	0.00092173	0.0314412	Clk1	CDC-like kinase 1	1	58449348	58463225	protein_coding	MGI:107403	7.38623	7.40951	7.36797	7.30467	7.4175	7.23673	7.21217	7.20128	7.21682	7.20455	7.37773	7.21436	7.37773
ENSMUSG00000033253	0.183793	6.28943	17.4995	0.000928126	0.0315919	Szt2	SZT2 subunit of KICSTOR complex	4	118219940	118266470	protein_coding	MGI:3033336	4.68321	4.87292	5.00246	4.64488	4.94277	4.49717	4.71746	4.56774	4.43196	4.44314	4.83614	4.53537	4.83614
ENSMUSG00000073197	-0.888874	-0.17927	17.4444	0.000940079	0.0319307	5730507C01Rik	RIKEN cDNA 5730507C01 gene	12	18564511	18585255	protein_coding	MGI:1917882	-0.89983	-1.93419	-1.06365	-1.21821	-0.939731	-0.0808873	-0.332724	-0.188976	-0.110115	-1.02887	-1.16671	-0.30995	-0.30995
ENSMUSG00000116358	-0.519585	7.30119	17.4342	0.000942313	0.0319386	Gm49450		15	98830018	98851432	protein_coding	MGI:6155101	8.36773	8.62235	8.30738	8.51083	7.83209	8.98312	8.54567	8.94085	8.75938	8.86338	8.35212	8.82671	8.82671
ENSMUSG00000043940	0.277194	7.88291	17.419	0.000945654	0.031984	Wdfy3	WD repeat and FYVE domain containing 3	5	101980822	102217787	protein_coding	MGI:1096875	5.12145	5.02962	5.34056	5.06688	4.87027	4.70836	4.95435	4.78	4.70313	4.36336	5.09391	4.71426	5.09391
ENSMUSG00000029516	0.221126	5.02365	17.3874	0.000952622	0.0321515	Cit	citron	5	115983337	116147006	protein_coding	MGI:105313	3.28021	3.06396	2.98499	2.96902	3.00713	2.68038	2.83882	3.00782	2.93064	2.61623	3.06573	2.82228	3.06573
ENSMUSG00000024524	-0.268904	7.69212	17.3511	0.000960728	0.0323567	Gnal	guanine nucleotide binding protein, alpha stimulating, olfactory type	18	67221287	67359863	protein_coding	MGI:95774	6.24099	5.79203	6.09194	5.89922	5.76244	6.12817	6.2681	6.26724	6.16915	6.09545	5.96911	6.18737	6.18737
ENSMUSG00000028467	0.157886	6.42585	17.3075	0.000970543	0.0326184	Gba2	glucosidase beta 2	4	43566928	43578873	protein_coding	MGI:2654325	5.57333	5.51549	5.64374	5.58607	5.61287	5.3493	5.56171	5.32925	5.39217	5.29298	5.58693	5.38821	5.58693
ENSMUSG00000020721	0.289435	6.18798	17.2684	0.000979457	0.0328488	Helz	helicase with zinc finger domain	11	107438756	107584652	protein_coding	MGI:1925705	3.57631	3.62238	3.6157	3.37317	3.20278	3.11422	3.22109	3.36311	3.04785	3.05606	3.48725	3.16544	3.48725
ENSMUSG00000026103	0.144194	7.70942	17.2332	0.000987558	0.0329819	Gls	glutaminase	1	52202607	52272391	protein_coding	MGI:95752	7.15447	7.07751	7.06221	6.97132	6.92627	6.77464	6.95324	6.91655	6.81699	6.64178	7.04061	6.82481	7.04061
ENSMUSG00000049357	0.415067	1.4733	17.2394	0.000986125	0.0329819	Brd8dc	BRD8 domain containing	18	34712899	34730521	protein_coding	MGI:3045347	1.28251	1.31434	1.32338	1.28888	1.29958	0.828899	0.901599	0.785906	1.12192	0.530594	1.30182	0.846318	1.30182
ENSMUSG00000009687	-0.291838	2.83083	17.2024	0.000994705	0.0330135	Fxyd5	FXYD domain-containing ion transport regulator 5	7	30732147	30741906	protein_coding	MGI:1201785	3.92308	3.95282	3.75133	3.93731	4.06634	4.14588	4.02285	3.92496	3.98869	4.12058	3.92967	4.04294	4.04294
ENSMUSG00000027223	-0.155316	8.06897	17.2069	0.000993666	0.0330135	Mapk8ip1	mitogen-activated protein kinase 8 interacting protein 1	2	92214021	92231608	protein_coding	MGI:1309464	7.27384	7.18119	7.37117	7.36054	7.32884	7.41621	7.47329	7.37269	7.44938	7.36295	7.30478	7.41553	7.41553
ENSMUSG00000031167	0.275794	7.94072	17.2159	0.000991571	0.0330135	Rbm3	RNA binding motif (RNP1, RRM) protein 3	X	8005214	8012119	protein_coding	MGI:1099460	8.62643	8.68877	8.7794	8.93919	8.93881	8.46881	8.49895	8.36721	8.5567	8.50651	8.80016	8.48099	8.80016
ENSMUSG00000026915	0.167536	7.94349	17.1826	0.000999344	0.0330301	Strbp	spermatid perinuclear RNA binding protein	2	37373240	37593871	protein_coding	MGI:104626	6.6748	6.62157	6.61769	6.56546	6.36299	6.51892	6.60126	6.64336	6.55458	6.41188	6.57246	6.54815	6.57246
ENSMUSG00000056394	0.18558	5.27214	17.1912	0.000997332	0.0330301	Lig1	ligase I, DNA, ATP-dependent	7	13011239	13045350	protein_coding	MGI:101789	5.04515	5.19111	4.9455	5.11051	4.97379	4.96735	4.95611	5.07325	4.88356	4.83036	5.05602	4.94449	5.05602
ENSMUSG00000030782	-0.250637	3.76568	17.1637	0.00100378	0.0330397	Tgfb1i1	transforming growth factor beta 1 induced transcript 1	7	127845984	127854871	protein_coding	MGI:102784	3.57125	3.40819	3.68654	3.42547	3.51328	3.84012	3.67283	3.71529	3.74537	3.70739	3.52457	3.73734	3.73734
ENSMUSG00000042388	-0.184015	6.63634	17.1719	0.00100184	0.0330397	Dlgap3	DLG associated protein 3	4	127062997	127130815	protein_coding	MGI:3039563	5.38627	5.36464	5.42563	5.43075	5.49585	5.56536	5.50136	5.52235	5.59909	5.58647	5.42133	5.55541	5.55541
ENSMUSG00000061028	0.190458	6.58005	17.1419	0.00100892	0.0331407	Clasrp	CLK4-associating serine/arginine rich protein	7	19314960	19338411	protein_coding	MGI:1855695	6.37918	6.63832	6.44595	6.45859	6.67123	6.27002	6.38671	6.31687	6.3748	6.36363	6.52325	6.34305	6.52325
ENSMUSG00000038564	0.176913	5.23325	17.1221	0.00101363	0.0332271	Ift172	intraflagellar transport 172	5	31410621	31448460	protein_coding	MGI:2682064	4.86796	4.57909	5.15447	4.43099	5.15999	4.25702	4.61509	4.66502	4.72963	4.67778	4.86833	4.59839	4.86833
ENSMUSG00000020198	0.129474	7.61409	17.1026	0.00101829	0.0333114	Ap3d1	adaptor-related protein complex 3, delta 1 subunit	10	80542790	80578098	protein_coding	MGI:107734	6.45184	6.46629	6.42434	6.46704	6.3762	6.3361	6.41768	6.29784	6.28465	6.14986	6.43755	6.29983	6.43755
ENSMUSG00000038695	-0.207606	4.12672	17.0929	0.00102062	0.0333193	Josd2	Josephin domain containing 2	7	44117404	44121086	protein_coding	MGI:1913374	4.83575	4.8323	5.1305	4.82727	4.88441	4.98799	5.20772	4.96808	5.03104	5.14988	4.90689	5.07201	5.07201
ENSMUSG00000022469	0.408884	3.65481	17.0817	0.00102332	0.0333392	Rapgef3	Rap guanine nucleotide exchange factor (GEF) 3	15	97642651	97665853	protein_coding	MGI:2441741	3.41495	3.3978	3.35839	3.33875	3.62765	2.90778	2.88973	3.2119	2.78771	2.62414	3.43135	2.89732	3.43135
ENSMUSG00000043964	-0.308391	2.8529	17.0232	0.0010375	0.0337326	Orai3	ORAI calcium release-activated calcium modulator 3	7	127368987	127374322	protein_coding	MGI:3039586	2.50772	2.54421	2.60677	2.65278	2.67645	2.97708	2.8907	2.6453	2.88156	2.88843	2.59899	2.86079	2.86079
ENSMUSG00000112160	-0.44281	2.21675	16.9956	0.0010443	0.0338847	BC024063	cDNA sequence BC024063	10	81919187	81947050	protein_coding	MGI:2670978	1.68508	1.37564	1.24428	1.40792	1.13396	1.6714	2.07205	1.72987	1.71618	1.69104	1.38157	1.78422	1.78422
ENSMUSG00000000738	-0.169033	5.20621	16.9488	0.00105589	0.0340922	Spg7	SPG7, paraplegin matrix AAA peptidase subunit	8	123789681	123824499	protein_coding	MGI:2385906	5.10888	5.07543	5.15193	5.12177	5.13181	5.31594	5.48217	5.28524	5.37219	5.16354	5.11819	5.3276	5.3276
ENSMUSG00000062372	0.191179	4.62924	16.944	0.00105711	0.0340922	Otof	otoferlin	5	30524406	30619276	protein_coding	MGI:1891247	2.65078	2.63941	2.7691	2.56763	2.68304	2.39917	2.55929	2.46318	2.32717	2.38424	2.66348	2.4288	2.66348
ENSMUSG00000026596	0.263909	6.16764	16.9501	0.00105558	0.0340922	Abl2	v-abl Abelson murine leukemia viral oncogene 2 (arg, Abelson-related gene)	1	156386356	156477138	protein_coding	MGI:87860	3.89475	3.95132	4.13583	3.96394	3.76383	3.60268	3.76804	3.68711	3.54386	3.229	3.94696	3.57753	3.94696
ENSMUSG00000022421	-0.165508	7.63105	16.9306	0.00106045	0.0341311	Nptxr	neuronal pentraxin receptor	15	79670552	79688967	protein_coding	MGI:1920590	6.03355	5.93393	6.09285	6.05501	6.07225	6.23365	6.14344	6.23692	6.17429	6.01894	6.03857	6.16361	6.16361
ENSMUSG00000024201	0.159947	6.90955	16.9142	0.00106457	0.0341948	Kdm4b	lysine (K)-specific demethylase 4B	17	56633062	56709870	protein_coding	MGI:2442355	5.86449	5.76963	5.94507	5.83396	5.84092	5.63623	5.85015	5.55956	5.64854	5.50424	5.85193	5.64464	5.85193
ENSMUSG00000052798	0.137469	5.30029	16.877	0.00107401	0.0344288	Nup107	nucleoporin 107	10	117586526	117628610	protein_coding	MGI:2143854	5.34291	5.35048	5.30055	5.46744	5.48663	5.30245	5.34203	5.25945	5.25831	5.37653	5.39149	5.3085	5.39149
ENSMUSG00000057789	-0.250598	5.10219	16.8522	0.00108035	0.0345624	Bak1	BCL2-antagonist/killer 1	17	27238784	27247983	protein_coding	MGI:1097161	5.09335	4.87524	4.94253	4.97914	4.97678	5.19507	5.18634	5.20323	5.18243	5.29256	4.97515	5.21251	5.21251
ENSMUSG00000040054	0.196819	6.41232	16.8383	0.0010839	0.0346067	Baz2a	bromodomain adjacent to zinc finger domain, 2A	10	127927446	127965172	protein_coding	MGI:2151152	4.17999	4.29111	4.30481	4.24547	4.18944	3.99958	4.16238	4.02867	4.02443	3.75583	4.24306	4.00008	4.24306
ENSMUSG00000022641	0.25042	4.19977	16.8031	0.00109301	0.0348281	Bbx	bobby sox HMG box containing	16	50012207	50252753	protein_coding	MGI:1917758	2.02367	2.08803	2.0018	1.94929	1.87842	1.71657	1.66392	1.84072	1.78422	1.50635	1.98997	1.70686	1.98997
ENSMUSG00000047307	-0.429418	1.77885	16.7845	0.00109784	0.0349122	Pcdhb13	protocadherin beta 13	18	37575553	37579262	protein_coding	MGI:2136748	0.601084	0.388088	0.299573	0.708984	0.288194	0.818202	1.01019	0.929355	0.876182	0.61595	0.467188	0.855971	0.855971
ENSMUSG00000001119	-0.336425	3.18977	16.7213	0.00111449	0.0353714	Col6a1	collagen, type VI, alpha 1	10	76544626	76562002	protein_coding	MGI:88459	1.90024	1.54596	1.69136	1.82745	1.93704	1.88755	2.19662	2.09035	2.08485	2.12997	1.78749	2.08148	2.08148
ENSMUSG00000024298	0.227486	7.27131	16.699	0.00112045	0.0354898	Zfp871	zinc finger protein 871	17	32984470	33007261	protein_coding	MGI:1921793	4.74467	4.76913	4.86113	4.60717	4.51362	4.4146	4.59369	4.49714	4.38755	4.25856	4.70437	4.43465	4.70437
ENSMUSG00000116594	0.209243	4.13938	16.6782	0.00112601	0.035525	Gm49601		16	18439216	18445177	protein_coding	MGI:6215011	6.01498	6.08431	6.1836	5.99099	6.04405	5.87248	5.90195	5.81553	5.66657	5.76423	6.06519	5.80655	6.06519
ENSMUSG00000049676	0.295558	2.64921	16.6864	0.00112381	0.035525	Catsperg1	cation channel sperm associated auxiliary subunit gamma 1	7	28880746	28913460	protein_coding	MGI:2443617	2.59036	2.74046	2.55446	2.31222	2.48041	2.13137	2.18042	2.16684	2.20094	2.1916	2.54235	2.17444	2.54235
ENSMUSG00000047193	0.233319	4.78104	16.6311	0.00113875	0.0358562	Dync2h1	dynein cytoplasmic 2 heavy chain 1	9	6928503	7184446	protein_coding	MGI:107736	2.23014	1.95942	2.215	2.00743	1.97956	1.82167	1.96708	1.87261	1.91302	1.53534	2.08325	1.82954	2.08325
ENSMUSG00000029208	0.187292	6.33922	16.5981	0.00114778	0.0359985	Guf1	GUF1 homolog, GTPase	5	69714266	69733316	protein_coding	MGI:2140726	5.35163	5.22484	5.37219	5.2743	5.14155	5.00775	5.19737	5.25405	5.08608	4.88262	5.27536	5.09164	5.27536
ENSMUSG00000014778	0.379904	2.0357	16.6058	0.00114567	0.0359985	Fhod1	formin homology 2 domain containing 1	8	106055795	106074585	protein_coding	MGI:2679008	0.857206	1.53241	1.18987	0.861396	1.49	0.895942	0.913506	0.508292	0.724018	0.663583	1.21552	0.748907	1.21552
ENSMUSG00000040829	-0.48112	1.25304	16.5798	0.00115282	0.0360856	Zmynd15	zinc finger, MYND-type containing 15	11	70350259	70357028	protein_coding	MGI:3603821	-0.0236672	-0.0242598	0.375765	-0.323308	0.182228	0.284229	0.647751	0.432786	0.419564	0.253603	0.0561534	0.414466	0.414466
ENSMUSG00000069808	-0.168223	4.39072	16.5661	0.0011566	0.0361331	Tlcd3a	TLC domain containing 3A	11	76070497	76105653	protein_coding	MGI:2151840	4.02311	3.97395	4.04664	3.94431	3.90852	4.17533	4.15953	4.12109	4.17386	3.95989	3.98019	4.12018	4.12018
ENSMUSG00000051652	-0.191046	5.02095	16.5515	0.00116068	0.0361896	Lrrc3	leucine rich repeat containing 3	10	77733409	77738370	protein_coding	MGI:2447899	3.70204	3.55206	3.66156	3.56617	3.66194	3.89073	3.71055	3.81619	3.81689	3.64335	3.62995	3.77818	3.77818
ENSMUSG00000031399	-0.186195	3.91075	16.538	0.00116444	0.0362362	Fam3a	FAM3 metabolism regulating signaling molecule A	X	73428325	73436878	protein_coding	MGI:1913544	4.02304	4.04124	4.12512	4.04008	4.07639	4.26003	4.21346	4.17761	4.18618	4.10874	4.06163	4.19005	4.19005
ENSMUSG00000037415	0.151188	5.62906	16.5101	0.00117225	0.0364082	Ranbp10	RAN binding protein 10	8	106494940	106553982	protein_coding	MGI:1921584	4.04856	4.10372	4.14597	4.08797	4.08478	3.91572	4.01536	3.92566	3.84233	3.78808	4.09455	3.89952	4.09455
ENSMUSG00000063663	0.251523	5.08608	16.4557	0.00118769	0.0368159	Brwd3	bromodomain and WD repeat domain containing 3	X	107780622	107877978	protein_coding	MGI:3029414	2.51582	2.45858	2.61111	2.36681	2.18606	2.1637	2.29753	2.198	2.0911	1.96534	2.43479	2.14737	2.43479
ENSMUSG00000035504	-0.19446	3.54636	16.4155	0.00119924	0.036959	Reep6	receptor accessory protein 6	10	80165787	80172275	protein_coding	MGI:1917585	3.29164	3.31404	3.42495	3.35029	3.35023	3.41577	3.54705	3.53428	3.53278	3.4431	3.34694	3.4956	3.4956
ENSMUSG00000091418	0.289245	2.8906	16.4192	0.00119817	0.036959	Gm3164		14	18025934	18054325	protein_coding	MGI:3781343	3.03007	3.04049	2.94217	2.81798	3.07024	2.7035	2.68858	2.71702	2.73113	2.39928	2.98305	2.6531	2.98305
ENSMUSG00000030209	0.376242	8.62038	16.4285	0.00119549	0.036959	Grin2b	glutamate receptor, ionotropic, NMDA2B (epsilon 2)	6	135690231	136150509	protein_coding	MGI:95821	5.15751	4.99078	5.13815	4.88692	4.65145	4.55688	4.8193	4.70875	4.45255	4.21236	4.97657	4.56502	4.97657
ENSMUSG00000042632	-0.208297	4.71164	16.4025	0.00120301	0.0370035	Pla2g6	phospholipase A2, group VI	15	79170428	79212590	protein_coding	MGI:1859152	4.60328	4.6725	4.87811	4.61355	4.69948	4.74882	4.90974	4.82392	4.84918	4.76656	4.69687	4.82082	4.82082
ENSMUSG00000098134	-0.236548	3.2265	16.379	0.00120984	0.0370106	Rnf113a2	ring finger protein 113A2	12	84463970	84465352	protein_coding	MGI:1913631	3.5877	3.65151	3.60556	3.55778	3.76719	3.78124	3.86674	3.84083	3.85901	3.80195	3.63583	3.83033	3.83033
ENSMUSG00000027365	0.188088	6.16758	16.3778	0.00121019	0.0370106	Trpm7	transient receptor potential cation channel, subfamily M, member 7	2	126633485	126718150	protein_coding	MGI:1929996	5.17613	5.18363	5.09863	5.03386	5.09945	4.99826	4.99312	4.86102	4.91801	4.65944	5.11941	4.89117	5.11941
ENSMUSG00000037103	0.203083	5.49577	16.3881	0.00120718	0.0370106	Dcaf15	DDB1 and CUL4 associated factor 15	8	84823701	84831397	protein_coding	MGI:2684420	5.27502	5.21703	5.41847	5.34041	5.47067	5.06304	5.17784	5.0473	5.15519	5.08969	5.34726	5.10752	5.34726
ENSMUSG00000027245	0.236896	3.84875	16.3602	0.00121534	0.037097	Hypk	huntingtin interacting protein K	2	121283771	121289153	protein_coding	MGI:1914943	5.07332	4.83777	5.14937	4.78321	5.06809	4.94027	4.83336	4.63991	4.75195	4.69962	4.98948	4.77688	4.98948
ENSMUSG00000026649	-0.932182	0.256411	16.2661	0.00124331	0.0378783	Cfap126	cilia and flagella associated protein 126	1	170941487	170954536	protein_coding	MGI:1922722	1.01006	1.08195	0.873605	0.384798	1.45516	2.49376	1.63562	1.93339	2.43416	1.93804	1.00154	2.12403	2.12403
ENSMUSG00000025332	0.225764	6.39196	16.2573	0.00124596	0.0378866	Kdm5c	lysine (K)-specific demethylase 5C	X	151016016	151057531	protein_coding	MGI:99781	4.7973	4.82934	5.01579	4.81761	4.71046	4.51762	4.64642	4.66204	4.54517	4.2805	4.83763	4.53665	4.83763
ENSMUSG00000042066	-0.159787	7.08447	16.2329	0.00125335	0.0380301	Tmcc2	transmembrane and coiled-coil domains 2	1	132284053	132319019	protein_coding	MGI:1916125	6.03802	5.97843	6.10861	6.10861	6.14349	6.21406	6.25872	6.08424	6.19939	6.17092	6.07665	6.18662	6.18662
ENSMUSG00000033618	0.20244	5.24359	16.2182	0.00125782	0.0380301	Map3k13	mitogen-activated protein kinase kinase kinase 13	16	21613096	21752189	protein_coding	MGI:2444243	3.03726	3.03607	3.16438	2.95316	2.84635	2.74841	2.88821	2.83168	2.75493	2.5851	3.01126	2.76524	3.01126
ENSMUSG00000062901	0.229774	6.89007	16.2222	0.00125661	0.0380301	Klhl24	kelch-like 24	16	19916292	19947971	protein_coding	MGI:1923035	5.02445	4.90919	5.1761	4.8946	4.67578	4.66789	4.90826	4.79749	4.60192	4.42472	4.94537	4.68951	4.94537
ENSMUSG00000103310	-0.269748	4.68732	16.1793	0.00126977	0.0382709	Pcdha12	protocadherin alpha 12	18	37153202	37320710	protein_coding	MGI:1298370	2.90771	2.8327	3.01952	2.94202	2.91609	3.27772	3.23664	3.30864	3.06894	2.82067	2.92487	3.15345	3.15345
ENSMUSG00000025738	-0.17798	7.22733	16.1767	0.00127058	0.0382709	Fbxl16	F-box and leucine-rich repeat protein 16	17	26028059	26040229	protein_coding	MGI:2448488	6.08176	6.27974	6.20646	6.2179	6.26156	6.3716	6.34679	6.34257	6.34119	6.36589	6.21112	6.35366	6.35366
ENSMUSG00000031066	-0.15091	6.95858	16.16	0.00127574	0.0383539	Usp11	ubiquitin specific peptidase 11	X	20570145	20586778	protein_coding	MGI:2384312	5.90795	5.93301	5.92937	5.80284	5.88079	6.01268	5.95877	6.0204	6.01959	5.96255	5.89157	5.99507	5.99507
ENSMUSG00000047557	-0.230539	4.67933	16.1323	0.00128438	0.0384686	Lxn	latexin	3	67365331	67371259	protein_coding	MGI:107633	5.4642	5.48929	5.36631	5.52598	5.60496	5.62489	5.65649	5.66204	5.77977	5.67614	5.49226	5.68084	5.68084
ENSMUSG00000024301	0.337028	2.34012	16.135	0.00128351	0.0384686	Kifc5b	kinesin family member C5B	17	27136065	27151557	protein_coding	MGI:2137414	2.30551	2.3286	2.46668	2.30158	2.48371	1.65116	1.97977	2.02893	2.07239	1.85626	2.37949	1.92544	2.37949
ENSMUSG00000056724	0.214868	4.24039	16.1094	0.00129155	0.038611	Nbeal2	neurobeachin-like 2	9	110453857	110483229	protein_coding	MGI:2448554	3.02843	3.35391	3.40033	3.23817	3.35964	2.96227	2.91843	2.902	3.00513	2.89897	3.28222	2.93794	3.28222
ENSMUSG00000103092	-0.253636	5.14636	16.0788	0.00130121	0.0387186	Pcdha5	protocadherin alpha 5	18	37093493	37320710	protein_coding	MGI:1298371	3.63625	3.30466	3.52905	3.20093	3.43945	3.63525	3.61719	3.73816	3.64041	3.5631	3.43038	3.63995	3.63995
ENSMUSG00000024507	0.149138	6.13601	16.0824	0.00130007	0.0387186	Hsd17b4	hydroxysteroid (17-beta) dehydrogenase 4	18	50261268	50329336	protein_coding	MGI:105089	5.75296	5.63624	5.84968	5.71104	5.63916	5.50693	5.58814	5.54727	5.53622	5.39261	5.72002	5.51573	5.72002
ENSMUSG00000002020	0.668695	0.0448252	16.075	0.00130242	0.0387186	Ltbp2	latent transforming growth factor beta binding protein 2	12	84829986	84923306	protein_coding	MGI:99502	-0.344579	-1.44433	-1.48206	-1.37508	-1.41075	-0.586181	-2.11065	-2.22804	-0.291972	-2.97898	-1.1363	-1.28299	-1.1363
ENSMUSG00000037428	-0.264155	5.02524	16.0258	0.00131816	0.0387534	Vgf	VGF nerve growth factor inducible	5	137055246	137062205	protein_coding	MGI:1343180	4.37954	4.1844	4.342	4.39743	4.56397	4.57137	4.5099	4.62238	4.71398	4.58365	4.37857	4.60184	4.60184
ENSMUSG00000031169	-0.225655	5.48245	16.0259	0.00131813	0.0387534	Porcn	porcupine O-acyltransferase	X	8060087	8072764	protein_coding	MGI:1890212	5.18074	5.39634	5.46873	5.36596	5.48203	5.50922	5.62983	5.52939	5.45611	5.56414	5.38272	5.5389	5.5389
ENSMUSG00000031508	0.141341	6.75478	16.0492	0.00131065	0.0387534	Ankrd10	ankyrin repeat domain 10	8	11661583	11685757	protein_coding	MGI:1921840	5.9909	5.90889	6.09901	6.03435	6.02522	5.78672	5.9922	5.79387	5.87495	5.75065	6.01301	5.84231	6.01301
ENSMUSG00000051166	0.176834	6.45471	16.0397	0.0013137	0.0387534	Eml5	echinoderm microtubule associated protein like 5	12	98753064	98867743	protein_coding	MGI:2442513	5.76743	5.73936	5.70579	5.54278	5.42931	5.53163	5.67967	5.6028	5.58968	5.21957	5.64267	5.53312	5.64267
ENSMUSG00000034156	0.20056	7.36779	16.0447	0.00131209	0.0387534	Tspoap1	TSPO associated protein 1	11	87651367	87676754	protein_coding	MGI:2450877	6.41204	6.33117	6.57181	6.43376	6.70594	6.17347	6.31368	6.16256	6.1395	6.02775	6.49712	6.16629	6.49712
ENSMUSG00000016150	0.346052	6.05597	16.0376	0.00131435	0.0387534	Tenm1	teneurin transmembrane protein 1	X	41616743	42518003	protein_coding	MGI:1345185	3.74104	3.32526	3.66541	3.43865	3.19606	3.06759	3.19795	3.35524	3.1282	2.9046	3.48773	3.13834	3.48773
ENSMUSG00000034032	0.162829	4.60329	16.0129	0.00132231	0.0388041	Rpap1	RNA polymerase II associated protein 1	2	119593785	119618018	protein_coding	MGI:1916175	3.19496	3.21369	3.36799	3.27883	3.24691	3.06247	3.12613	3.02913	3.06915	2.93127	3.26178	3.04505	3.26178
ENSMUSG00000042500	0.20856	5.32214	15.9948	0.00132817	0.0389045	Ago4	argonaute RISC catalytic subunit 4	4	126383334	126427265	protein_coding	MGI:1924100	3.53697	3.47275	3.64918	3.47039	3.40216	3.18161	3.49583	3.35399	3.26371	3.08393	3.50872	3.28281	3.50872
ENSMUSG00000029863	0.146809	5.71125	15.98	0.001333	0.0389745	Casp2	caspase 2	6	42241919	42259442	protein_coding	MGI:97295	5.05582	5.22296	5.21474	5.14984	5.09446	4.96356	5.09023	4.92967	5.01961	4.92244	5.14905	4.98648	5.14905
ENSMUSG00000024097	0.125246	7.97775	15.9657	0.00133766	0.0390392	Srsf7	serine and arginine-rich splicing factor 7	17	80507509	80514736	protein_coding	MGI:1926232	8.06764	7.97036	8.06923	7.9879	7.90938	7.8158	7.91564	7.83246	7.83578	7.73166	8.00219	7.82746	8.00219
ENSMUSG00000027577	-0.321303	4.42093	15.8828	0.00136515	0.0397688	Chrna4	cholinergic receptor, nicotinic, alpha polypeptide 4	2	180660173	180685339	protein_coding	MGI:87888	3.06411	2.7868	2.97356	2.73839	2.94368	3.19759	3.0271	3.34857	3.34315	2.90447	2.90636	3.17466	3.17466
ENSMUSG00000095199	-0.628477	0.359994	15.8547	0.0013746	0.0398261	Zfp967	zinc finger protein 967	2	176212793	176225578	protein_coding	MGI:3709638	1.58119	1.88087	1.3881	1.75242	1.42589	2.51534	2.36643	2.2648	1.90315	1.87794	1.6181	2.20762	2.20762
ENSMUSG00000026155	-0.147363	6.78494	15.8554	0.00137438	0.0398261	Smap1	small ArfGAP 1	1	23883927	23961398	protein_coding	MGI:2138261	7.01961	7.12385	7.07775	7.09955	7.01088	7.28765	7.17808	7.3062	7.27301	7.17593	7.06701	7.24525	7.24525
ENSMUSG00000027569	0.206327	5.45266	15.8569	0.00137387	0.0398261	Mrgbp	MRG/MORF4L binding protein	2	180223097	180228097	protein_coding	MGI:1920497	5.55421	5.56824	5.52936	5.6019	5.67629	5.26541	5.31405	5.29446	5.40239	5.47321	5.5869	5.35196	5.5869
ENSMUSG00000003363	-0.200095	6.67801	15.829	0.00138332	0.040006	Pld3	phospholipase D family, member 3	7	27231425	27252643	protein_coding	MGI:1333782	6.40652	6.22105	6.36756	6.44607	6.45511	6.59688	6.48742	6.52737	6.56155	6.53301	6.38172	6.54171	6.54171
ENSMUSG00000053368	-1.06564	-1.95687	15.8118	0.00138921	0.0400835	Rxfp2	relaxin/insulin-like family peptide receptor 2	5	149942140	150005649	protein_coding	MGI:2153463	-2.10103	-2.72186	-2.78322	-2.99802	-2.31892	-2.29908	-2.04052	-1.46091	-1.40331	-2.01274	-2.54704	-1.80048	-1.80048
ENSMUSG00000099689	0.175611	4.43168	15.8065	0.00139102	0.0400835	Zfp383	zinc finger protein 383	7	29607648	29616238	protein_coding	MGI:1920979	3.94213	3.94751	3.95366	3.85871	3.81361	3.70169	3.82077	3.63409	3.70971	3.61946	3.90423	3.69893	3.90423
ENSMUSG00000028698	0.191191	6.89864	15.7842	0.00139867	0.0402314	Pik3r3	phosphoinositide-3-kinase regulatory subunit 3	4	116078815	116160253	protein_coding	MGI:109277	5.73816	5.57599	5.68672	5.53659	5.32704	5.38401	5.40407	5.36885	5.35085	5.20342	5.57983	5.34398	5.57983
ENSMUSG00000025875	-0.299047	2.89291	15.7643	0.00140557	0.0403569	Tspan17	tetraspanin 17	13	54937190	54944589	protein_coding	MGI:1921507	4.07986	3.39972	3.61736	3.7742	3.78714	4.05553	3.96715	4.12916	4.16843	3.8999	3.74898	4.04745	4.04745
ENSMUSG00000006675	0.283941	3.70422	15.7406	0.0014138	0.0405204	P4htm	prolyl 4-hydroxylase, transmembrane (endoplasmic reticulum)	9	108456061	108474866	protein_coding	MGI:1921693	4.03119	3.76422	4.07693	4.01767	4.21504	3.58959	3.81089	3.74528	3.71364	3.67448	4.02826	3.70865	4.02826
ENSMUSG00000078897	-0.269261	3.4026	15.7002	0.00142796	0.0408531	Gm4724	predicted gene 4724	2	175264093	175277600	protein_coding	MGI:3782904	4.45064	4.1938	4.04065	4.16634	4.13667	4.4433	4.37857	4.49105	4.55541	4.37721	4.20428	4.45073	4.45073
ENSMUSG00000036057	0.196144	7.20798	15.6893	0.00143184	0.0408908	Ptpn23	protein tyrosine phosphatase, non-receptor type 23	9	110214150	110237281	protein_coding	MGI:2144837	5.82921	6.04604	6.03107	5.89012	6.02616	5.7709	5.75282	5.76174	5.72008	5.69931	5.96717	5.74122	5.96717
ENSMUSG00000027333	0.197741	5.17817	15.6313	0.00145256	0.0413344	Smox	spermine oxidase	2	131333416	131367842	protein_coding	MGI:2445356	5.42426	5.4279	5.42802	5.39313	5.64305	5.32554	5.23413	5.22477	5.20591	5.34457	5.46622	5.2681	5.46622
ENSMUSG00000007080	0.208049	4.02347	15.6371	0.00145044	0.0413344	Pole	polymerase (DNA directed), epsilon	5	110434172	110485340	protein_coding	MGI:1196391	2.64947	3.02835	2.91236	2.67509	3.02389	2.64806	2.69217	2.6134	2.59033	2.66312	2.86718	2.64186	2.86718
ENSMUSG00000034297	0.253127	7.40115	15.6045	0.00146222	0.0415353	Med13	mediator complex subunit 13	11	86157859	86248428	protein_coding	MGI:3029632	5.11334	4.95968	5.19989	4.87589	4.72712	4.64358	4.84828	4.76172	4.56531	4.44917	4.98492	4.66048	4.98492
ENSMUSG00000005043	-0.397974	1.45681	15.5953	0.00146557	0.0415567	Sgsh	N-sulfoglucosamine sulfohydrolase (sulfamidase)	11	119234251	119246362	protein_coding	MGI:1350341	-0.107757	-0.0224944	0.00553653	-0.150441	-0.138524	0.412748	0.459254	0.853065	0.197259	-0.0819726	-0.0813613	0.401339	0.401339
ENSMUSG00000002546	0.12462	6.51241	15.578	0.00147189	0.0416619	Golga2	golgi autoantigen, golgin subfamily a, 2	2	32177396	32197933	protein_coding	MGI:2139395	5.5088	5.51976	5.53091	5.49337	5.47761	5.36917	5.48526	5.41924	5.36113	5.14425	5.50621	5.36025	5.50621
ENSMUSG00000039621	0.157808	6.5212	15.5677	0.00147564	0.041694	Prex1	phosphatidylinositol-3,4,5-trisphosphate-dependent Rac exchange factor 1	2	166408262	166555752	protein_coding	MGI:3040696	4.85288	4.94892	5.0171	4.89117	4.99965	4.73051	4.86811	4.66494	4.86438	4.72028	4.94329	4.77198	4.94329
ENSMUSG00000042417	-0.761994	-0.106857	15.5563	0.00147984	0.0417388	Ccno	cyclin O	13	113124336	113127311	protein_coding	MGI:2145534	-0.867157	-0.425263	-0.813659	-0.790784	0.665873	0.35915	-0.247875	-0.112068	0.180908	0.211209	-0.312429	0.0952688	0.0952688
ENSMUSG00000039347	-0.170184	7.39383	15.5314	0.00148903	0.0418719	Atp6v0e2	ATPase, H+ transporting, lysosomal V0 subunit E2	6	48514549	48518735	protein_coding	MGI:1923502	7.45604	7.28507	7.48484	7.38666	7.5068	7.52887	7.56878	7.50016	7.59349	7.55722	7.42609	7.55007	7.55007
ENSMUSG00000025921	0.240753	3.80026	15.5242	0.0014917	0.0418719	Rdh10	retinol dehydrogenase 10 (all-trans)	1	16175998	16203958	protein_coding	MGI:1924238	3.14021	3.09611	3.15757	2.99982	3.33238	2.81373	3.06012	2.85884	2.89913	2.8464	3.14934	2.89831	3.14934
ENSMUSG00000094628	0.331941	2.85599	15.5222	0.00149243	0.0418719	Gm3252	predicted gene 3252	14	17722280	17742998	protein_coding	MGI:3781430	3.0516	2.96899	2.96517	2.92239	2.91194	2.64356	2.67929	2.77486	2.62729	2.1636	2.96487	2.5925	2.96487
ENSMUSG00000017721	-0.216196	6.9448	15.4865	0.00150578	0.0420554	Pigt	phosphatidylinositol glycan anchor biosynthesis, class T	2	164339440	164350221	protein_coding	MGI:1926178	6.30324	6.3628	6.30711	6.41915	6.51084	6.57039	6.50652	6.50613	6.57538	6.57379	6.38274	6.54681	6.54681
ENSMUSG00000023192	-0.155718	5.12609	15.4915	0.00150388	0.0420554	Grm2	glutamate receptor, metabotropic 2	9	106520294	106533281	protein_coding	MGI:1351339	3.90161	3.80828	4.03517	3.84623	3.65184	4.07867	4.02059	4.00355	4.04331	3.81491	3.85401	3.99507	3.99507
ENSMUSG00000016028	0.30945	5.23185	15.4836	0.00150687	0.0420554	Celsr1	cadherin, EGF LAG seven-pass G-type receptor 1	15	85783130	85918404	protein_coding	MGI:1100883	3.11128	3.35907	3.7309	3.3229	3.09613	3.10788	2.96867	2.69736	3.1139	2.58772	3.34306	2.91089	3.34306
ENSMUSG00000046807	-0.159685	6.22332	15.4658	0.00151355	0.0421681	Lrrc75b	leucine rich repeat containing 75B	10	75385957	75396164	protein_coding	MGI:2143657	4.82557	4.76204	4.69531	4.74785	4.69909	4.8863	4.8657	4.90913	4.84508	4.83085	4.74676	4.86768	4.86768
ENSMUSG00000039205	0.170306	6.86154	15.4131	0.00153359	0.0426521	Ciz1	CDKN1A interacting zinc finger protein 1	2	32242339	32270982	protein_coding	MGI:1920234	7.22824	7.55528	7.23445	7.25205	7.27288	7.01364	7.09425	7.10097	7.0238	6.99629	7.31416	7.04644	7.31416
ENSMUSG00000022840	-0.149054	6.49796	15.3886	0.00154304	0.0428402	Adcy5	adenylate cyclase 5	16	34975247	35126108	protein_coding	MGI:99673	4.4018	4.28504	4.51557	4.35138	4.43261	4.51	4.57318	4.5117	4.56939	4.35387	4.39936	4.50578	4.50578
ENSMUSG00000052102	-0.199298	3.80019	15.3759	0.00154792	0.0428997	Gnpda1	glucosamine-6-phosphate deaminase 1	18	38460588	38472056	protein_coding	MGI:1347054	3.58003	3.53558	3.45757	3.46923	3.56407	3.66617	3.59368	3.74298	3.66961	3.60871	3.52214	3.6572	3.6572
ENSMUSG00000069227	-0.14272	8.14844	15.3691	0.00155056	0.0428997	Gprin1	G protein-regulated inducer of neurite outgrowth 1	13	54884484	54897687	protein_coding	MGI:1349455	6.82258	6.6807	6.92477	6.83628	6.82582	6.91216	7.0237	6.88481	6.94346	6.83158	6.82013	6.92057	6.92057
ENSMUSG00000009216	-0.157099	5.1276	15.355	0.00155604	0.0429767	Fam163b	family with sequence similarity 163, member B	2	27000392	27032503	protein_coding	MGI:1926106	4.28393	4.23762	4.39245	4.35352	4.38702	4.4444	4.44691	4.49394	4.47182	4.37001	4.33217	4.44602	4.44602
ENSMUSG00000032446	0.311217	5.91475	15.2829	0.00158445	0.0436859	Eomes	eomesodermin	9	118307280	118315200	protein_coding	MGI:1201683	4.90732	5.41096	5.12143	5.11613	5.02737	4.87219	4.83032	4.73872	4.81692	4.57483	5.12648	4.77034	5.12648
ENSMUSG00000005410	0.195097	4.70696	15.2751	0.00158754	0.0436956	Mcm5	minichromosome maintenance complex component 5	8	75836197	75855067	protein_coding	MGI:103197	4.23872	4.30057	4.21445	4.21699	4.33978	4.06682	4.03264	3.99046	3.99359	4.06136	4.26296	4.02934	4.26296
ENSMUSG00000043621	-0.600537	0.957263	15.2548	0.00159567	0.0437686	Ubxn10	UBX domain protein 10	4	138437148	138464478	protein_coding	MGI:2443123	0.0144239	-0.0862638	-0.455663	-0.236293	0.197771	0.395271	0.0854913	0.60716	0.643125	0.520283	-0.0963351	0.463715	0.463715
ENSMUSG00000029283	0.162629	5.57054	15.2555	0.00159537	0.0437686	Cdc7	cell division cycle 7 (S. cerevisiae)	5	107112188	107132298	protein_coding	MGI:1309511	4.973	4.85489	5.05276	4.90459	4.7818	4.67516	4.9149	4.77782	4.72037	4.61598	4.91645	4.7445	4.91645
ENSMUSG00000033685	-0.39102	3.95917	15.2017	0.00161713	0.0441298	Ucp2	uncoupling protein 2 (mitochondrial, proton carrier)	7	100142544	100151227	protein_coding	MGI:109354	3.64183	3.32956	3.22987	3.58579	3.82797	3.87262	3.77678	3.91436	3.96207	3.70602	3.53918	3.84935	3.84935
ENSMUSG00000026270	0.189054	5.2618	15.2029	0.00161665	0.0441298	Capn10	calpain 10	1	92862098	92875663	protein_coding	MGI:1344392	5.12201	5.2067	5.20947	5.33627	5.31662	5.10921	5.11158	4.98227	5.07355	5.03307	5.24036	5.06276	5.24036
ENSMUSG00000046574	0.190282	7.53818	15.211	0.00161334	0.0441298	Prr12	proline rich 12	7	44676987	44702305	protein_coding	MGI:2679002	5.59747	5.78205	5.65219	5.57868	5.83515	5.43008	5.44684	5.35641	5.37812	5.39121	5.69273	5.40092	5.69273
ENSMUSG00000029629	0.165622	7.30783	15.1752	0.00162798	0.0443365	Phf14	PHD finger protein 14	6	11907808	12081204	protein_coding	MGI:1923539	6.43589	6.29395	6.34069	6.2726	6.20646	6.14938	6.33195	6.20209	6.232	5.98363	6.31195	6.18431	6.31195
ENSMUSG00000096793	0.391055	3.76962	15.1696	0.00163026	0.0443365	Gm3002		14	18639088	18659699	protein_coding	MGI:3781180	4.03226	4.03215	3.72725	3.80243	3.90993	3.48889	3.46775	3.80104	3.41578	3.08524	3.90593	3.46958	3.90593
ENSMUSG00000037971	-0.283821	4.14233	15.1481	0.00163912	0.0445015	1110032A03Rik	RIKEN cDNA 1110032A03 gene	9	50674128	50686820	protein_coding	MGI:1915971	4.9427	5.11827	4.82985	4.93615	4.98508	5.3094	5.04406	5.21001	5.28848	5.31346	4.96544	5.23657	5.23657
ENSMUSG00000051678	-0.53786	1.44839	15.0917	0.00166265	0.0447598	Pcdhb6	protocadherin beta 6	18	37466974	37470727	protein_coding	MGI:2136740	0.271956	0.117162	0.657563	0.195092	-0.0397715	0.507039	0.0517716	1.00823	0.699324	0.511287	0.259921	0.588455	0.588455
ENSMUSG00000059714	-0.173083	5.5162	15.0953	0.00166114	0.0447598	Flot1	flotillin 1	17	36134122	36143683	protein_coding	MGI:1100500	5.85461	5.72452	5.83357	5.85157	5.95011	5.91266	5.92465	5.88929	5.9524	5.95988	5.84466	5.92801	5.92801
ENSMUSG00000033545	0.132218	8.26245	15.0988	0.00165968	0.0447598	Znrf1	zinc and ring finger 1	8	112262729	112352662	protein_coding	MGI:2177308	7.19657	7.1776	7.27078	7.21416	7.24706	7.05663	7.15686	7.03562	7.03684	6.96534	7.22163	7.05159	7.22163
ENSMUSG00000013236	0.171549	9.92603	15.1088	0.00165549	0.0447598	Ptprs	protein tyrosine phosphatase, receptor type, S	17	56719426	56783483	protein_coding	MGI:97815	9.60167	9.90292	9.83912	9.74181	9.67479	9.62938	9.63868	9.61063	9.55742	9.48016	9.75615	9.58443	9.75615
ENSMUSG00000028180	0.188294	7.27575	15.1011	0.00165872	0.0447598	Zranb2	zinc finger, RAN-binding domain containing 2	3	157239797	157254047	protein_coding	MGI:1858211	6.92923	6.72099	6.91982	6.71052	6.64116	6.56495	6.65516	6.69892	6.52981	6.35433	6.78917	6.56551	6.78917
ENSMUSG00000064367	-0.319325	11.3041	15.0837	0.00166602	0.044775	mt-Nd5	NADH dehydrogenase subunit 5	MT	11742	13565	protein_coding	MGI:102496	11.2991	11.3839	11.2037	10.9963	11.0942	11.3208	11.3559	11.6862	11.5151	11.4766	11.2021	11.4768	11.4768
ENSMUSG00000018102	-0.403223	2.69286	15.0698	0.0016719	0.0447821	H2bc4	H2B clustered histone 4	13	23868182	23876891	protein_coding	MGI:1915274	3.46223	3.61084	3.00584	3.27527	3.20884	3.79084	3.70632	3.7609	3.58178	3.59593	3.32766	3.68964	3.68964
ENSMUSG00000078881	-0.36198	3.52281	15.076	0.00166928	0.0447821	Gm14434	predicted gene 14434	2	176165071	176178576	protein_coding	MGI:3702417	4.13394	3.87289	3.67277	3.6614	3.5674	4.13557	4.11557	4.04748	4.30532	3.96686	3.79635	4.11859	4.11859
ENSMUSG00000114041	-1.0778	-1.15209	15.0591	0.00167641	0.0448104	Gm9269		12	20325040	20328029	unprocessed_pseudogene	MGI:3646451	0.948566	0.0957273	-0.395452	0.878347	0.24389	1.745	1.58245	1.73232	1.43299	0.711593	0.439624	1.48615	1.48615
ENSMUSG00000009145	-0.922922	-1.58575	15.0343	0.00168699	0.0448104	Dqx1	DEAQ RNA-dependent ATPase	6	83034825	83044299	protein_coding	MGI:2136388	-3.29979	-2.30058	-3.20764	-3.16323	-2.95479	-1.8813	-1.96613	-1.76671	-2.16342	-2.12526	-2.93594	-1.97291	-1.97291
ENSMUSG00000035126	-0.315667	3.25557	15.0517	0.00167957	0.0448104	Dnai4	dynein axonemal intermediate chain 4	4	102895262	102971752	protein_coding	MGI:2385328	2.1757	2.0499	2.13239	1.91905	1.84613	2.30682	2.19747	2.43418	2.3336	2.08129	2.03001	2.27571	2.27571
ENSMUSG00000036686	0.128692	6.1367	15.0432	0.0016832	0.0448104	Cc2d1a	coiled-coil and C2 domain containing 1A	8	84859457	84874565	protein_coding	MGI:2384831	5.31979	5.25999	5.32197	5.3231	5.35553	5.16185	5.16444	5.16469	5.15467	5.1286	5.31641	5.15491	5.31641
ENSMUSG00000111619	0.624409	0.592952	15.0406	0.0016843	0.0448104	Gm48348		9	36001216	36003655	processed_pseudogene	MGI:6097812	0.433704	0.193927	0.677082	0.347718	0.510752	-0.840118	-0.114031	0.0838097	-0.267278	-0.167518	0.441656	-0.229831	0.441656
ENSMUSG00000026289	0.141125	5.69335	14.9887	0.00170661	0.0452563	Atg16l1	autophagy related 16-like 1 (S. cerevisiae)	1	87683592	87720150	protein_coding	MGI:1924290	5.58789	5.43768	5.6881	5.59798	5.36807	5.4122	5.45857	5.27355	5.25377	5.19488	5.54059	5.32207	5.54059
ENSMUSG00000028060	0.12993	6.94107	14.97	0.00171473	0.0453964	Khdc4	KH domain containing 4, pre-mRNA splicing factor	3	88593110	88620231	protein_coding	MGI:1921450	6.19903	6.27446	6.28389	6.32867	6.20079	6.08372	6.1438	6.13492	6.10256	6.02115	6.25825	6.09789	6.25825
ENSMUSG00000034891	-0.228817	6.63116	14.9462	0.00172513	0.0455406	Sncb	synuclein, beta	13	54906673	54914408	protein_coding	MGI:1889011	7.11474	7.07649	7.06189	7.13934	7.15535	7.32284	7.10907	7.28807	7.36297	7.36178	7.11	7.29194	7.29194
ENSMUSG00000022687	0.165841	4.65219	14.9445	0.00172589	0.0455406	Boc	biregional cell adhesion molecule-related/down-regulated by oncogenes (Cdon) binding protein	16	44305412	44379260	protein_coding	MGI:2151153	3.41148	3.35432	3.48782	3.35349	3.3228	3.20737	3.33517	3.12598	3.1784	3.03046	3.38718	3.17895	3.38718
ENSMUSG00000042599	0.185468	4.80111	14.9371	0.00172914	0.0455511	Kdm7a	lysine (K)-specific demethylase 7A	6	39113557	39183723	protein_coding	MGI:2443388	2.42023	2.42592	2.4695	2.41391	2.27275	2.26971	2.24689	2.22242	2.13172	1.9874	2.40198	2.17525	2.40198
ENSMUSG00000024962	-0.183298	5.39843	14.9134	0.00173961	0.0456217	Vegfb	vascular endothelial growth factor B	19	6959841	6965019	protein_coding	MGI:106199	6.06749	6.06529	6.04325	6.00145	6.13597	6.16645	6.23456	6.09409	6.24898	6.26781	6.06335	6.20378	6.20378
ENSMUSG00000014496	0.193374	6.12327	14.9205	0.00173646	0.0456217	Ankrd28	ankyrin repeat domain 28	14	31420725	31552608	protein_coding	MGI:2145661	4.55162	4.49686	4.7124	4.50905	4.39217	4.33231	4.43577	4.38485	4.27735	4.09522	4.53623	4.30978	4.53623
ENSMUSG00000089789	1.47019	-2.41794	14.9116	0.00174039	0.0456217	Rdh1	retinol dehydrogenase 1 (all trans)	10	127595590	127604166	protein_coding	MGI:1195275	-3.59113	-3.09308	-2.66068	-3.56964	-3.32772	-5.75703	-3.8044	-4.33815	-5.58319	-5.32464	-3.2052	-4.75385	-3.2052
ENSMUSG00000024151	0.142642	5.5736	14.903	0.00174422	0.0456471	Msh2	mutS homolog 2	17	87979758	88031141	protein_coding	MGI:101816	4.81278	4.76647	4.79727	4.838	4.72753	4.59739	4.67855	4.58364	4.61617	4.53487	4.78892	4.60288	4.78892
ENSMUSG00000095403	-0.479351	2.96396	14.8902	0.00174992	0.0456623	Gm21092		8	21107613	21122787	unprocessed_pseudogene	MGI:5434447	4.08343	3.92055	3.90228	4.0784	3.52171	4.19541	4.64309	4.55298	4.3713	3.88623	3.91506	4.35423	4.35423
ENSMUSG00000032452	0.252653	6.73486	14.8888	0.00175052	0.0456623	Clstn2	calsyntenin 2	9	97326448	97915234	protein_coding	MGI:1929897	5.56615	5.55051	5.66362	5.49913	5.44208	5.2415	5.51082	5.30071	5.24592	4.9082	5.5462	5.25412	5.5462
ENSMUSG00000054715	-0.224062	4.01623	14.873	0.00175761	0.0457725	Zscan22	zinc finger and SCAN domain containing 22	7	12631742	12643010	protein_coding	MGI:2443312	3.19029	3.31724	3.20649	3.23571	3.10646	3.33647	3.37974	3.48037	3.37486	3.43832	3.21285	3.40285	3.40285
ENSMUSG00000037217	-0.187665	7.97753	14.8617	0.00176266	0.0458292	Syn1	synapsin I	X	20726750	20787243	protein_coding	MGI:98460	7.03663	7.12504	7.00353	6.9454	7.01297	7.19807	7.09539	7.19538	7.16668	7.19304	7.02591	7.17023	7.17023
ENSMUSG00000045532	-0.36284	1.63829	14.8222	0.00178052	0.0460564	C1ql1	complement component 1, q subcomponent-like 1	11	102830090	102837514	protein_coding	MGI:1344400	1.9977	1.74139	1.91945	1.89832	1.72231	2.22508	2.01571	2.15636	2.23169	2.25022	1.85976	2.17833	2.17833
ENSMUSG00000004558	-0.194809	6.92075	14.8169	0.00178294	0.0460564	Ndrg2	N-myc downstream regulated gene 2	14	52142728	52151615	protein_coding	MGI:1352498	7.59206	7.48368	7.36642	7.44715	7.47525	7.81542	7.57989	7.71622	7.77148	7.68666	7.47474	7.71615	7.71615
ENSMUSG00000034194	-0.177878	4.92251	14.8354	0.00177455	0.0460564	R3hcc1	R3H domain and coiled-coil containing 1	14	69934756	69945033	protein_coding	MGI:1919093	4.98114	4.99327	5.10957	5.0474	5.08815	5.13939	5.06518	5.10766	5.20062	5.15201	5.04479	5.13368	5.13368
ENSMUSG00000032295	0.237414	6.01801	14.8189	0.00178202	0.0460564	Man2c1	mannosidase, alpha, class 2C, member 1	9	57037974	57050006	protein_coding	MGI:1920994	6.60659	6.7611	6.88961	6.83055	6.9954	6.48378	6.91876	6.66049	6.71327	6.43429	6.82246	6.65265	6.82246
ENSMUSG00000001229	0.145752	5.7995	14.7978	0.00179168	0.0462074	Dpp9	dipeptidylpeptidase 9	17	56493807	56525905	protein_coding	MGI:2443967	4.82889	4.89554	5.02733	4.86401	4.93699	4.70014	4.80793	4.71467	4.71952	4.62526	4.91219	4.71468	4.91219
ENSMUSG00000025144	-0.286925	4.0699	14.7774	0.00180103	0.0462989	Cenpx	centromere protein X	11	120601768	120604564	protein_coding	MGI:894324	5.84482	5.91599	5.72888	5.95771	5.91814	6.06226	5.992	5.9447	6.07646	6.27961	5.87533	6.07567	6.07567
ENSMUSG00000025647	-0.170239	5.03056	14.7775	0.00180099	0.0462989	Shisa5	shisa family member 5	9	108867633	108886845	protein_coding	MGI:1915044	6.03672	5.99343	5.68452	6.01214	5.82655	6.20629	6.16555	6.36082	6.18721	6.28404	5.91685	6.2426	6.2426
ENSMUSG00000014039	0.190972	4.94577	14.7709	0.00180403	0.0463016	Prdm15	PR domain containing 15	16	97592667	97653050	protein_coding	MGI:1930121	3.68247	3.77475	3.65706	3.48925	3.55756	3.22205	3.52114	3.68662	3.26291	3.33092	3.63564	3.41548	3.63564
ENSMUSG00000027176	0.139488	5.96923	14.754	0.00181186	0.0463535	Cstf3	cleavage stimulation factor, 3' pre-RNA, subunit 3	2	104420868	104495774	protein_coding	MGI:1351825	5.90926	5.92714	5.83478	5.87958	5.87817	5.71164	5.81417	5.72358	5.74203	5.63421	5.88613	5.72628	5.88613
ENSMUSG00000038462	0.183574	5.87745	14.7561	0.00181087	0.0463535	Uqcrfs1	ubiquinol-cytochrome c reductase, Rieske iron-sulfur polypeptide 1	13	30724291	30729345	protein_coding	MGI:1913944	6.49125	6.39651	6.6047	6.53332	6.61084	6.31666	6.33231	6.18498	6.40118	6.2718	6.52948	6.30315	6.52948
ENSMUSG00000021594	-0.177455	4.02405	14.7183	0.0018285	0.04638	Srd5a1	steroid 5 alpha-reductase 1	13	69721568	69759561	protein_coding	MGI:98400	3.35926	3.38036	3.85549	3.32292	3.44428	3.46828	3.54027	3.59439	3.54769	3.51835	3.48652	3.53438	3.53438
ENSMUSG00000051351	-0.134354	6.88152	14.7372	0.00181969	0.04638	Zfp46	zinc finger protein 46	4	136011994	136021253	protein_coding	MGI:99192	5.82087	5.68069	5.9235	5.85845	5.66462	5.92411	6.03624	5.87026	5.82699	5.65935	5.79316	5.86864	5.86864
ENSMUSG00000027950	-0.115132	6.30115	14.7266	0.00182465	0.04638	Chrnb2	cholinergic receptor, nicotinic, beta polypeptide 2 (neuronal)	3	89653502	89671939	protein_coding	MGI:87891	4.39263	4.38813	4.427	4.39173	4.34461	4.49252	4.48997	4.47318	4.48954	4.3606	4.38906	4.46204	4.46204
ENSMUSG00000045409	0.157075	5.77727	14.7271	0.0018244	0.04638	Trim39	tripartite motif-containing 39	17	36569765	36583139	protein_coding	MGI:1890659	4.9114	4.97337	4.98846	4.76636	4.87602	4.69844	4.82275	4.72478	4.67713	4.64322	4.90529	4.71456	4.90529
ENSMUSG00000032607	0.217204	4.73637	14.7318	0.00182219	0.04638	Amt	aminomethyltransferase	9	108174052	108179501	protein_coding	MGI:3646700	5.32641	5.23816	5.50781	5.15579	5.34499	5.0709	5.20545	5.14036	5.07268	4.94327	5.31949	5.08915	5.31949
ENSMUSG00000033004	0.300327	8.42777	14.7107	0.0018321	0.04638	Mycbp2	MYC binding protein 2, E3 ubiquitin protein ligase	14	103350847	103584250	protein_coding	MGI:2179432	7.00054	6.8179	7.04366	6.8018	6.64148	6.53128	6.70011	6.71062	6.57608	6.22913	6.86841	6.55959	6.86841
ENSMUSG00000026785	0.457778	0.713168	14.7083	0.00183323	0.04638	Pkn3	protein kinase N3	2	29967696	29981034	protein_coding	MGI:2388285	0.912549	0.634498	0.934364	0.122446	0.092888	0.151912	0.0906123	1.00697	0.311138	1.06241	0.585135	0.587778	0.587778
ENSMUSG00000029104	0.224781	6.42449	14.689	0.00184232	0.0465361	Htt	huntingtin	5	34919084	35069878	protein_coding	MGI:96067	3.93909	3.89664	4.04853	3.88913	3.66721	3.5453	3.80768	3.69177	3.52497	3.34315	3.89337	3.59119	3.89337
ENSMUSG00000037270	0.283311	7.12525	14.6445	0.00186353	0.0469974	4932438A13Rik	RIKEN cDNA 4932438A13 gene	3	36917253	37107182	protein_coding	MGI:2444631	5.57274	5.40653	5.52704	5.28811	5.2571	5.15644	5.20233	5.20648	5.07063	4.90447	5.41574	5.11238	5.41574
ENSMUSG00000042185	0.16049	5.80454	14.632	0.00186951	0.0470739	Nfrkb	nuclear factor related to kappa B binding protein	9	31297488	31332629	protein_coding	MGI:2442410	4.48961	4.41961	4.59151	4.37761	4.32322	4.19082	4.39437	4.27161	4.19993	4.10644	4.44334	4.23589	4.44334
ENSMUSG00000035382	0.194747	4.78856	14.6154	0.00187753	0.0472014	Pcsk7	proprotein convertase subtilisin/kexin type 7	9	45817795	45841024	protein_coding	MGI:107421	4.10105	4.11634	4.12788	4.15203	4.39377	3.87579	4.02804	3.85909	3.91216	3.85734	4.18248	3.90792	4.18248
ENSMUSG00000020063	0.154993	4.88553	14.5999	0.00188502	0.0472408	Sirt1	sirtuin 1	10	63154784	63217483	protein_coding	MGI:2135607	3.8973	4.00529	4.06597	4.00426	3.94021	3.82738	3.86084	3.73064	3.72631	3.60075	3.98378	3.75204	3.98378
ENSMUSG00000037652	0.240887	6.32528	14.6045	0.00188278	0.0472408	Phc3	polyhomeotic 3	3	30953520	31023564	protein_coding	MGI:2181434	3.95575	3.81217	3.93181	3.73292	3.60477	3.49981	3.68736	3.64955	3.48395	3.24403	3.81325	3.52123	3.81325
ENSMUSG00000009035	-0.155022	5.67312	14.566	0.00190159	0.0475506	Tmem184b	transmembrane protein 184b	15	79244884	79287769	protein_coding	MGI:2445179	5.06615	4.92934	4.96014	4.97007	4.90686	5.14369	5.18406	5.17504	5.07233	5.23971	4.96756	5.16401	5.16401
ENSMUSG00000022974	0.152333	7.25717	14.5624	0.00190334	0.0475506	Paxbp1	PAX3 and PAX7 binding protein 1	16	90810925	90841431	protein_coding	MGI:1914617	6.97568	7.0208	7.00552	6.88008	6.77539	6.72066	6.88992	6.79041	6.669	6.58497	6.93439	6.73475	6.93439
ENSMUSG00000041328	0.14661	5.95465	14.4784	0.00194512	0.0484974	Pcf11	PCF11 cleavage and polyadenylation factor subunit	7	92292751	92319142	protein_coding	MGI:1919579	4.8999	4.94853	5.01325	4.93961	4.89686	4.62263	4.70324	4.7338	4.6687	4.55002	4.94025	4.65711	4.94025
ENSMUSG00000055866	0.186	4.44798	14.474	0.00194731	0.0484974	Per2	period circadian clock 2	1	91343704	91387046	protein_coding	MGI:1195265	2.70775	2.83424	2.89458	2.74855	2.71957	2.54968	2.62636	2.65417	2.5397	2.3829	2.78275	2.55361	2.78275
ENSMUSG00000014418	0.141888	4.83228	14.4571	0.00195586	0.0485588	Hps5	HPS5, biogenesis of lysosomal organelles complex 2 subunit 2	7	46409890	46445488	protein_coding	MGI:2180307	4.0038	4.1792	4.1524	4.14702	4.01873	3.95231	3.97404	3.90898	3.85401	3.80121	4.1021	3.8995	4.1021
ENSMUSG00000034471	0.218251	4.19398	14.4574	0.00195571	0.0485588	Caskin2	CASK-interacting protein 2	11	115690009	115704465	protein_coding	MGI:2157062	2.83926	2.70427	2.95532	2.82664	2.98815	2.6615	2.61083	2.51165	2.63524	2.66762	2.86626	2.61846	2.86626
ENSMUSG00000036862	0.166916	7.90468	14.4333	0.00196797	0.04872	Dchs1	dachsous cadherin related 1	7	105402197	105436861	protein_coding	MGI:2685011	5.42914	5.49362	5.64243	5.50127	5.44605	5.32343	5.4073	5.28257	5.25162	5.10625	5.5045	5.27759	5.5045
ENSMUSG00000003660	0.170612	7.45186	14.4324	0.00196845	0.04872	Snrnp200	small nuclear ribonucleoprotein 200 (U5)	2	127050306	127082371	protein_coding	MGI:2444401	5.74902	5.72323	5.93383	5.67733	5.68533	5.50426	5.63624	5.50904	5.55517	5.28315	5.75687	5.50222	5.75687
ENSMUSG00000043458	-0.43003	2.00047	14.4158	0.00197691	0.048778	Pcdhb12	protocadherin beta 12	18	37568674	37571707	protein_coding	MGI:2136747	0.956084	0.675353	1.15066	1.21308	0.969051	1.55554	1.29345	1.3238	1.6222	1.10533	1.00476	1.39218	1.39218
ENSMUSG00000029439	-0.136944	7.43107	14.4164	0.00197661	0.048778	Sfswap	splicing factor SWAP	5	129578285	129648448	protein_coding	MGI:101760	6.87246	7.09288	6.92154	6.83419	7.0005	7.18945	7.07581	7.12419	7.14349	6.97478	6.94732	7.10338	7.10338
ENSMUSG00000001569	-0.148469	4.7726	14.4074	0.00198123	0.0488092	Nom1	nucleolar protein with MIF4G domain 1	5	29639662	29662841	protein_coding	MGI:1861749	3.38507	3.46068	3.27302	3.27678	3.43867	3.24257	3.81959	3.43582	3.67707	3.40957	3.369	3.53164	3.53164
ENSMUSG00000039977	-0.757243	0.247417	14.3741	0.00199844	0.0490816	Deup1	deuterosome assembly protein 1	9	15471160	15539229	protein_coding	MGI:2443026	-0.665313	-0.56762	-1.21513	-1.12948	-0.553769	0.410773	-0.170818	0.0122669	-0.494727	-0.170305	-0.7987	-0.0515107	-0.0515107
ENSMUSG00000026019	0.215409	5.08427	14.3759	0.00199751	0.0490816	Wdr12	WD repeat domain 12	1	60108944	60137804	protein_coding	MGI:1927241	3.84024	3.8654	4.23284	3.85382	3.83793	3.89228	4.06081	3.90469	3.79763	4.00871	3.93467	3.93579	3.93579
ENSMUSG00000034543	0.150477	6.96145	14.3571	0.00200729	0.0492234	Morc2a	microrchidia 2A	11	3599191	3640477	protein_coding	MGI:1921772	5.68259	5.77704	5.83807	5.65744	5.66841	5.50172	5.68694	5.64099	5.5941	5.37424	5.72646	5.56381	5.72646
ENSMUSG00000068876	0.235514	4.37281	14.3377	0.00201744	0.0493964	Cgn	cingulin	3	94667376	94693826	protein_coding	MGI:1927237	3.27138	2.935	2.99833	2.96795	3.01237	2.76791	2.75077	2.86837	2.86452	2.63017	3.04219	2.77898	3.04219
ENSMUSG00000030866	0.707004	-0.379406	14.329	0.00202203	0.0494328	Ern2	endoplasmic reticulum (ER) to nucleus signalling 2	7	121769116	121785430	protein_coding	MGI:1349436	-0.477388	-1.37517	-0.811095	-0.953202	-0.609161	-1.70539	-1.26056	-1.58912	-1.61863	-1.70001	-0.813096	-1.56506	-0.813096
ENSMUSG00000083833	1.1354	-2.52348	14.3217	0.00202586	0.0494508	Gm13841		5	115939736	115940218	processed_pseudogene	MGI:3650890	0.859411	0.359645	0.289568	0.608269	0.0826277	-0.309143	-0.926788	-1.23985	-0.680759	-0.58014	0.465307	-0.713449	0.465307
ENSMUSG00000026473	-0.121278	7.63697	14.2987	0.00203809	0.0496734	Glul	glutamate-ammonia ligase (glutamine synthetase)	1	153775690	153785469	protein_coding	MGI:95739	7.03648	6.93079	7.04064	6.96807	6.91019	7.09755	7.04484	7.06143	7.09486	6.97102	6.97822	7.05467	7.05467
ENSMUSG00000024392	0.15731	8.52238	14.2861	0.00204479	0.0497607	Bag6	BCL2-associated athanogene 6	17	35354154	35366298	protein_coding	MGI:1919439	8.05317	8.14829	8.25822	8.17687	8.16059	7.9263	8.04354	7.89214	7.88248	7.88959	8.16091	7.92809	8.16091
ENSMUSG00000109882	0.779928	-0.908951	14.2763	0.00204998	0.049811	Gm18706		7	45741320	45742385	processed_pseudogene	MGI:5010891	0.581141	-0.0668232	0.540525	0.470974	0.203229	-0.22378	-0.25368	-0.954887	-0.336652	-0.633437	0.365712	-0.455032	0.365712
ENSMUSG00000111559	0.389106	1.76749	14.2611	0.00205813	0.0499332	NA	NA	NA	NA	NA	NA	NA	2.51589	2.456	2.77293	2.78556	2.48815	2.09019	2.4847	2.15998	2.09605	2.01858	2.61103	2.17961	2.61103
ENSMUSG00000027284	0.198514	4.86597	14.2461	0.00206623	0.0500536	Cdan1	congenital dyserythropoietic anemia, type I (human)	2	120546635	120680609	protein_coding	MGI:1916218	3.73979	3.64069	3.66468	3.63066	3.9452	3.58822	3.6765	3.54115	3.33127	3.29308	3.72909	3.49368	3.72909
ENSMUSG00000078439	-0.513316	0.321838	14.2177	0.00208159	0.0503343	Smim24	small integral membrane protein 24	10	81228885	81231226	protein_coding	MGI:1919523	1.58131	1.29492	1.05732	1.06622	1.48511	1.83777	1.66148	1.60138	1.71758	1.80656	1.31271	1.72764	1.72764
ENSMUSG00000026003	-0.187238	4.18318	14.2007	0.0020909	0.0503343	Acadl	acyl-Coenzyme A dehydrogenase, long-chain	1	66869998	66902436	protein_coding	MGI:87866	4.17903	4.07234	4.01007	4.02524	4.06311	4.2771	4.16077	4.25796	4.20795	4.19656	4.07119	4.22068	4.22068
ENSMUSG00000020898	0.130604	6.79905	14.1843	0.00209989	0.0503343	Ctc1	CTS telomere maintenance complex component 1	11	68906737	68927299	protein_coding	MGI:1916214	6.73006	7.0945	7.17295	6.87884	7.13195	6.87243	6.75919	6.77473	6.8623	6.92739	7.01139	6.84059	7.01139
ENSMUSG00000023191	0.18171	5.58036	14.2051	0.00208847	0.0503343	P3h3	prolyl 3-hydroxylase 3	6	124818052	124834715	protein_coding	MGI:1315208	5.85992	5.74701	5.84582	5.86085	5.84697	5.74357	5.82435	5.72445	5.64913	5.54098	5.83275	5.69964	5.83275
ENSMUSG00000049804	0.187004	7.15671	14.2121	0.00208468	0.0503343	Armcx4	armadillo repeat containing, X-linked 4	X	133587268	133597506	protein_coding	MGI:2147887	5.06891	5.0725	5.09424	4.93928	4.92084	4.78976	4.94994	4.83198	4.82363	4.53877	5.02101	4.79299	5.02101
ENSMUSG00000013415	0.246948	4.55304	14.1868	0.00209852	0.0503343	Igf2bp1	insulin-like growth factor 2 mRNA binding protein 1	11	95847989	95896766	protein_coding	MGI:1890357	2.28508	2.66054	2.57794	2.76982	2.36324	2.25379	2.58861	2.20472	2.22695	2.24151	2.54265	2.31061	2.54265
ENSMUSG00000089922	0.508776	2.97562	14.1936	0.00209479	0.0503343	Gm43517		12	49431957	49440910	protein_coding	MGI:5663654	2.2146	1.96852	2.3993	1.94629	1.68292	1.2979	1.87626	1.73488	1.39809	1.10733	2.06318	1.5108	2.06318
ENSMUSG00000032580	0.147509	8.49989	14.1739	0.00210562	0.0503948	Rbm5	RNA binding motif protein 5	9	107617570	107648195	protein_coding	MGI:1933204	7.81048	7.89845	7.89081	7.72767	7.79648	7.64192	7.67444	7.6299	7.5845	7.5182	7.82617	7.6108	7.82617
ENSMUSG00000040407	0.258805	8.34073	14.1683	0.00210873	0.0503948	Akap9	A kinase (PRKA) anchor protein (yotiao) 9	5	3978054	4131310	protein_coding	MGI:2178217	6.7099	6.73094	6.82377	6.52455	6.6338	6.43681	6.37917	6.49728	6.43355	6.28828	6.68806	6.40871	6.68806
ENSMUSG00000096775	0.238768	3.10313	14.1547	0.00211627	0.0504994	Gm5796	predicted gene 5796	14	18428403	18445832	protein_coding	MGI:3779522	3.34275	3.26196	3.3722	3.12042	3.32262	2.92352	3.04743	3.15342	3.03151	2.85191	3.2867	3.00533	3.2867
ENSMUSG00000060568	-0.176806	6.66239	14.1456	0.00212131	0.0505441	Fam78b	family with sequence similarity 78, member B	1	166828986	166918871	protein_coding	MGI:2443050	5.35099	5.45805	5.3937	5.26714	5.17756	5.45418	5.54126	5.49998	5.43976	5.37062	5.3328	5.46231	5.46231
ENSMUSG00000044285	0.154191	6.65366	14.1325	0.00212861	0.0506426	Ubb-ps	ubiquitin B, pseudogene	14	46321483	46322457	transcribed_processed_pseudogene	MGI:3037679	8.60388	8.50259	8.75223	8.57283	8.64949	8.4611	8.43179	8.39907	8.47363	8.34517	8.61861	8.42289	8.61861
ENSMUSG00000008690	0.183475	6.42234	14.1172	0.00213714	0.0507697	Ncaph2	non-SMC condensin II complex, subunit H2	15	89239922	89257029	protein_coding	MGI:1289164	5.80207	5.72802	5.80005	5.88122	5.96233	5.62608	5.76116	5.59159	5.58103	5.55438	5.83698	5.62472	5.83698
ENSMUSG00000031639	-0.461252	1.00066	14.0965	0.00214883	0.0509716	Tlr3	toll-like receptor 3	8	45848702	45864117	protein_coding	MGI:2156367	0.227858	-0.199752	-0.127297	-0.694335	-0.449657	-0.0437902	0.289995	0.204733	0.352726	-0.290189	-0.21506	0.121673	0.121673
ENSMUSG00000028622	-0.149878	5.56608	14.0624	0.00216814	0.0513534	Mrpl37	mitochondrial ribosomal protein L37	4	106913071	106924065	protein_coding	MGI:1926268	5.9148	5.84673	5.7954	5.92326	5.80968	5.98036	6.03478	5.95099	5.97952	5.95727	5.85894	5.98089	5.98089
ENSMUSG00000027438	-0.156538	6.42388	14.0467	0.00217715	0.0514903	Napb	N-ethylmaleimide sensitive fusion protein attachment protein beta	2	148535905	148574387	protein_coding	MGI:104562	5.15377	4.94405	5.13651	4.95143	4.92547	5.1196	5.16219	5.19569	5.17833	5.0162	5.0258	5.13581	5.13581
ENSMUSG00000039556	0.200827	3.96808	14.0382	0.00218201	0.0515291	Ppp1r3f	protein phosphatase 1, regulatory subunit 3F	X	7423535	7440522	protein_coding	MGI:1859617	4.01375	3.66933	3.80411	3.94573	4.04032	3.7198	3.64318	3.88391	3.95767	3.74836	3.90125	3.79513	3.90125
ENSMUSG00000070306	-1.39047	-2.03065	14.0301	0.00218668	0.0515631	Ccdc153	coiled-coil domain containing 153	9	44151973	44158603	protein_coding	MGI:2448587	-2.00037	-1.665	-0.760822	-2.13489	-1.30503	1.24567	-0.310202	0.222948	-1.55343	-0.301687	-1.48371	0.1367	0.1367
ENSMUSG00000040249	0.200695	8.82132	14.0104	0.00219807	0.0517552	Lrp1	low density lipoprotein receptor-related protein 1	10	127374030	127457017	protein_coding	MGI:96828	7.89081	8.11839	7.91023	7.77989	8.03702	7.78925	7.81922	7.75821	7.83499	7.85187	7.95213	7.81109	7.95213
ENSMUSG00000039917	-0.143233	5.30525	13.9714	0.00222077	0.0520593	Rhbdd2	rhomboid domain containing 2	5	135661472	135675302	protein_coding	MGI:1915612	4.02095	4.1106	4.12343	4.0197	4.05822	4.23458	4.30641	4.2998	4.2256	4.0395	4.06724	4.22433	4.22433
ENSMUSG00000035900	0.148197	6.64891	13.9746	0.00221889	0.0520593	Gramd4	GRAM domain containing 4	15	85941896	86021835	protein_coding	MGI:2676308	5.41	5.39624	5.60543	5.46895	5.44389	5.25398	5.40216	5.24785	5.32897	5.13382	5.46688	5.27613	5.46688
ENSMUSG00000022212	0.22973	4.36032	13.9725	0.00222015	0.0520593	Cpne6	copine VI	14	55747902	55754888	protein_coding	MGI:1334445	4.18368	3.79118	4.18559	4.17175	4.11279	3.70389	3.84951	3.93848	3.71055	3.68272	4.09654	3.78054	4.09654
ENSMUSG00000012126	-0.464247	2.39283	13.9336	0.00224308	0.0523579	Ubxn11	UBX domain protein 11	4	133829881	133854904	protein_coding	MGI:1914836	2.52935	2.78068	2.0159	2.78022	2.88932	3.10739	2.96263	2.77479	2.97853	3.05418	2.63078	2.97986	2.97986
ENSMUSG00000079487	0.175497	6.45662	13.9331	0.00224335	0.0523579	Med12	mediator complex subunit 12	X	100317636	100341071	protein_coding	MGI:1926212	5.49499	5.96196	5.96216	5.6123	5.70151	5.51101	5.61234	5.72692	5.52332	5.60852	5.7588	5.59853	5.7588
ENSMUSG00000116024	1.03586	-1.49951	13.9429	0.00223757	0.0523579	Gm49527		15	76763520	76785483	protein_coding	MGI:6155227	-0.336207	-1.34837	-0.345992	-0.550733	-0.629383	-1.81414	-1.47491	-1.16547	-2.2572	-2.26606	-0.599134	-1.73023	-0.599134
ENSMUSG00000022296	-0.208445	4.65171	13.922	0.00224999	0.0523599	Baalc	brain and acute leukemia, cytoplasmic	15	38740784	38816307	protein_coding	MGI:1928704	4.18475	3.90423	4.09075	3.96178	4.07729	4.14925	4.13884	4.30705	4.27121	4.18792	4.04718	4.21241	4.21241
ENSMUSG00000032058	0.152151	5.41138	13.9254	0.00224794	0.0523599	Ppp2r1b	protein phosphatase 2, regulatory subunit A, beta	9	50756601	50805529	protein_coding	MGI:1920949	4.82028	4.86661	4.74676	4.69369	4.78241	4.68848	4.74729	4.61859	4.55623	4.54765	4.78317	4.6337	4.78317
ENSMUSG00000028843	-0.222212	5.96576	13.9157	0.0022537	0.0523653	Sh3bgrl3	SH3 domain binding glutamic acid-rich protein-like 3	4	133854717	133856100	protein_coding	MGI:1920973	7.53284	7.61153	7.67842	7.61114	7.72179	7.79384	7.76007	7.72652	7.78783	7.94234	7.63259	7.80405	7.80405
ENSMUSG00000021948	-0.161815	4.85267	13.9106	0.00225679	0.0523653	Prkcd	protein kinase C, delta	14	30317311	30348167	protein_coding	MGI:97598	4.69701	4.63554	4.91332	4.67896	4.63701	4.80774	4.8992	4.75688	4.85606	4.72353	4.71618	4.8101	4.8101
ENSMUSG00000045071	0.202024	4.55336	13.9046	0.00226033	0.0523715	E130308A19Rik	RIKEN cDNA E130308A19 gene	4	59626211	59761439	protein_coding	MGI:2442164	3.14443	2.8568	3.25256	2.77037	2.91778	2.90355	2.89059	3.15678	2.76325	2.90152	2.99988	2.92896	2.99988
ENSMUSG00000092465	-1.06366	-1.42699	13.8852	0.002272	0.0524915	Gm20472		12	23271228	23365359	unprocessed_pseudogene	MGI:5141937	-1.44961	-2.39523	-1.84744	-1.26576	-0.831456	-0.410411	-0.711001	0.0491038	-0.655431	-0.527743	-1.46439	-0.424125	-0.424125
ENSMUSG00000022150	-0.267572	3.3315	13.8815	0.00227425	0.0524915	Dab2	disabled 2, mitogen-responsive phosphoprotein	15	6329269	6470193	protein_coding	MGI:109175	2.32165	2.4527	2.04122	2.19492	2.18056	2.60383	2.58143	2.64876	2.41262	2.39647	2.24497	2.53232	2.53232
ENSMUSG00000039187	0.419253	1.99473	13.8796	0.00227538	0.0524915	Fanci	Fanconi anemia, complementation group I	7	79041677	79100012	protein_coding	MGI:2384790	0.577569	1.17333	0.776024	0.846517	0.71709	0.00895437	0.332574	0.548821	0.458124	0.162005	0.832214	0.315211	0.832214
ENSMUSG00000041592	0.197016	4.83619	13.8706	0.00228078	0.0525403	Sdk2	sidekick cell adhesion molecule 2	11	113667200	113957872	protein_coding	MGI:2443847	2.3242	2.27717	2.28647	2.10285	2.13261	2.02966	2.0218	2.17657	1.98359	1.85716	2.2274	2.01739	2.2274
ENSMUSG00000027350	-0.198988	6.55704	13.8511	0.00229263	0.0526541	Chgb	chromogranin B	2	132623198	132636999	protein_coding	MGI:88395	6.00134	5.89123	5.83334	5.76334	5.80469	6.01586	5.92738	6.13493	6.09568	5.89701	5.86118	6.01712	6.01712
ENSMUSG00000116235	0.170557	4.50029	13.8554	0.00229	0.0526541	NA	NA	NA	NA	NA	NA	NA	3.5945	3.6077	3.60597	3.53935	3.42693	3.27092	3.45452	3.36611	3.3537	3.25985	3.5565	3.34277	3.5565
ENSMUSG00000042625	0.174987	6.81479	13.8462	0.00229562	0.0526541	Safb2	scaffold attachment factor B2	17	56867965	56891585	protein_coding	MGI:2146808	6.74035	6.95874	6.83941	6.64626	6.83155	6.66336	6.75147	6.69236	6.61458	6.55013	6.80706	6.656	6.80706
ENSMUSG00000069917	-0.476998	7.22098	13.8311	0.0023048	0.0527704	Hba-a2	hemoglobin alpha, adult chain 2	11	32246489	32247298	protein_coding	MGI:96016	9.13601	9.46908	9.31627	9.42374	9.43549	9.8776	9.47649	9.64807	9.64088	10.2054	9.36109	9.79262	9.79262
ENSMUSG00000004933	-0.268257	5.35785	13.8217	0.00231061	0.0527704	Matk	megakaryocyte-associated tyrosine kinase	10	81088769	81099199	protein_coding	MGI:99259	5.02449	4.70602	5.08894	5.14385	5.26268	5.28675	5.47509	5.2668	5.48481	5.23981	5.05684	5.35463	5.35463
ENSMUSG00000005533	0.185876	7.19896	13.826	0.00230794	0.0527704	Igf1r	insulin-like growth factor I receptor	7	67602575	67883416	protein_coding	MGI:96433	4.70173	4.71957	4.7558	4.57527	4.46971	4.38432	4.53535	4.37266	4.37553	4.18512	4.64828	4.37484	4.64828
ENSMUSG00000028909	0.166747	5.47218	13.7813	0.00233555	0.0532639	Ptpru	protein tyrosine phosphatase, receptor type, U	4	131495768	131565599	protein_coding	MGI:1321151	4.3897	4.22527	4.31055	4.29534	4.50357	4.04511	4.04608	4.39346	4.07717	3.77815	4.34805	4.08139	4.34805
ENSMUSG00000042766	0.148926	7.20811	13.7638	0.00234643	0.0534358	Trim46	tripartite motif-containing 46	3	89141484	89153616	protein_coding	MGI:2673000	6.6041	6.66449	6.77082	6.70098	6.74852	6.52587	6.56919	6.45158	6.49581	6.5676	6.69901	6.5227	6.69901
ENSMUSG00000030201	0.183556	6.32932	13.7366	0.00236352	0.0537483	Lrp6	low density lipoprotein receptor-related protein 6	6	134423439	134543928	protein_coding	MGI:1298218	4.41996	4.4188	4.6184	4.37966	4.30386	4.17284	4.37173	4.37168	4.16544	4.08642	4.43197	4.23837	4.43197
ENSMUSG00000030532	-0.224117	3.28528	13.7139	0.00237785	0.0538689	Hddc3	HD domain containing 3	7	79992852	80000295	protein_coding	MGI:1915945	4.23298	4.49574	4.79478	4.35557	4.42401	4.51422	4.73266	4.79165	4.566	4.60922	4.47327	4.6465	4.6465
ENSMUSG00000026447	0.165749	6.34722	13.7122	0.00237895	0.0538689	Pik3c2b	phosphatidylinositol-4-phosphate 3-kinase catalytic subunit type 2 beta	1	132973405	133036425	protein_coding	MGI:2685045	4.21571	4.33473	4.42868	4.20722	4.22482	4.04554	4.218	4.09123	4.01633	3.94401	4.28487	4.06593	4.28487
ENSMUSG00000031862	0.171142	6.5362	13.7171	0.00237582	0.0538689	Atp13a1	ATPase type 13A1	8	70243813	70260399	protein_coding	MGI:2180801	6.14978	6.16226	6.22604	6.19522	6.31408	5.96465	6.14185	5.92639	6.01356	5.88137	6.21068	5.98837	6.21068
ENSMUSG00000047153	0.207612	4.55846	13.7028	0.00238488	0.0539267	Khnyn	KH and NYN domain containing	14	56122404	56136232	protein_coding	MGI:2451333	2.88371	2.92683	3.17112	2.92855	2.99158	2.8655	2.83693	2.6615	2.65703	2.57244	2.98401	2.72313	2.98401
ENSMUSG00000056342	0.216328	7.81537	13.6754	0.00240242	0.0542465	Usp34	ubiquitin specific peptidase 34	11	23256895	23440560	protein_coding	MGI:109473	6.50842	6.51283	6.49713	6.37988	6.26657	6.30115	6.28418	6.33928	6.32886	6.07077	6.43615	6.26814	6.43615
ENSMUSG00000113691	-0.472666	1.95617	13.6335	0.00242948	0.0544374	Gm38699		12	23830858	23834132	unprocessed_pseudogene	MGI:5621584	2.16987	1.47668	1.95516	1.82305	1.61901	2.25517	2.42114	2.47877	2.22828	1.85206	1.82948	2.26303	2.26303
ENSMUSG00000027230	-0.332771	2.04612	13.6367	0.00242739	0.0544374	Creb3l1	cAMP responsive element binding protein 3-like 1	2	91812673	91854847	protein_coding	MGI:1347062	1.19377	1.27259	1.3553	1.45527	1.44691	1.81798	1.70871	1.59048	1.66709	1.38039	1.34826	1.64018	1.64018
ENSMUSG00000030249	-0.216225	4.19581	13.631	0.00243112	0.0544374	Abcc9	ATP-binding cassette, sub-family C (CFTR/MRP), member 9	6	142533588	142648041	protein_coding	MGI:1352630	2.13902	2.10715	1.93968	1.91309	1.89922	2.1523	2.27647	2.24048	2.17501	2.04521	2.00328	2.18009	2.18009
ENSMUSG00000062785	-0.205802	5.7022	13.6143	0.00244197	0.0544374	Kcnc3	potassium voltage gated channel, Shaw-related subfamily, member 3	7	44240088	44254178	protein_coding	MGI:96669	4.323	4.5386	4.54486	4.35759	4.32492	4.59959	4.55868	4.58937	4.5418	4.53761	4.42142	4.56563	4.56563
ENSMUSG00000030098	0.142871	6.34882	13.6102	0.00244467	0.0544374	Grip2	glutamate receptor interacting protein 2	6	91738490	91804231	protein_coding	MGI:2681173	4.9187	4.90302	5.03837	4.92681	4.83198	4.66293	4.89417	4.72118	4.71573	4.60653	4.92531	4.72339	4.92531
ENSMUSG00000036270	0.144323	6.26079	13.6435	0.00242297	0.0544374	Edc4	enhancer of mRNA decapping 4	8	106607513	106621540	protein_coding	MGI:2446249	5.2344	5.30938	5.2638	5.34672	5.27922	5.01428	5.26979	5.10132	5.1737	4.97268	5.28722	5.11037	5.28722
ENSMUSG00000030811	0.145703	7.91653	13.6227	0.00243652	0.0544374	Fbxl19	F-box and leucine-rich repeat protein 19	7	127343715	127368655	protein_coding	MGI:3039600	6.96913	7.07495	7.07541	7.06618	7.10852	6.8703	6.91629	6.82471	6.88548	6.8429	7.0596	6.86829	7.0596
ENSMUSG00000042197	0.148511	7.23013	13.6247	0.00243523	0.0544374	Zfp451	zinc finger protein 451	1	33800626	33853676	protein_coding	MGI:2137896	5.09401	5.15606	5.13227	4.98127	4.99996	4.82367	5.11211	4.92062	4.9081	4.79336	5.07441	4.91596	5.07441
ENSMUSG00000047412	0.180062	5.17423	13.5995	0.00245172	0.0544374	Zbtb44	zinc finger and BTB domain containing 44	9	30941940	30987181	protein_coding	MGI:1925123	2.95311	2.99867	3.12567	2.92584	2.81781	2.76205	2.88152	2.64419	2.80011	2.59153	2.96772	2.7397	2.96772
ENSMUSG00000039069	0.186799	4.13143	13.5986	0.00245228	0.0544374	Mtg2	mitochondrial ribosome associated GTPase 2	2	179712381	179727695	protein_coding	MGI:106565	4.34271	4.37097	4.44805	4.39125	4.44519	4.14854	4.21705	4.10185	4.18954	4.23842	4.40023	4.1799	4.40023
ENSMUSG00000032119	0.218002	5.05025	13.5963	0.00245381	0.0544374	Hinfp	histone H4 transcription factor	9	44203737	44216968	protein_coding	MGI:2429620	4.22589	4.1981	4.16139	4.19654	4.01093	3.81096	4.15655	3.88529	3.72795	3.71792	4.16056	3.86898	4.16056
ENSMUSG00000062248	0.287716	3.03766	13.6081	0.00244608	0.0544374	Cks2	CDC28 protein kinase regulatory subunit 2	13	51799268	51804696	protein_coding	MGI:1913447	4.89056	5.05924	5.16274	5.04501	5.0824	4.57067	4.66109	4.69545	4.895	4.75701	5.05068	4.71992	5.05068
ENSMUSG00000027967	0.35792	5.06354	13.5942	0.00245521	0.0544374	Neurog2	neurogenin 2	3	127426784	127429280	protein_coding	MGI:109619	4.65999	5.30992	4.94946	4.98002	4.86747	4.63496	4.67084	4.42984	4.60744	4.49081	4.96901	4.56964	4.96901
ENSMUSG00000008333	0.115556	5.4526	13.5667	0.00247337	0.0547641	Snrpb2	U2 small nuclear ribonucleoprotein B	2	142904959	142914773	protein_coding	MGI:104805	6.27072	6.07062	6.10109	6.17905	6.02827	6.04508	6.0536	5.90973	6.05777	5.8995	6.13253	5.99494	6.13253
ENSMUSG00000026958	0.204672	3.44169	13.5371	0.00249305	0.0550701	Dpp7	dipeptidylpeptidase 7	2	25242288	25246371	protein_coding	MGI:1933213	3.72481	3.62391	3.58079	3.97086	3.74176	3.5466	3.60045	3.54949	3.46506	3.54524	3.73494	3.54202	3.73494
ENSMUSG00000026923	0.222139	6.16967	13.5253	0.00250099	0.0550701	Notch1	notch 1	2	26347915	26406675	protein_coding	MGI:97363	3.67085	4.0008	3.91598	4.00756	3.75292	3.66766	3.71768	3.51406	3.62198	3.88975	3.87589	3.68759	3.87589
ENSMUSG00000063564	0.250326	3.63996	13.5266	0.00250012	0.0550701	Col23a1	collagen, type XXIII, alpha 1	11	51180747	51474745	protein_coding	MGI:2653243	2.13824	1.84984	2.07785	2.07668	2.17814	1.65607	1.90929	1.88015	1.76206	1.54043	2.06851	1.75614	2.06851
ENSMUSG00000025188	0.262425	5.01839	13.527	0.00249988	0.0550701	Hps1	HPS1, biogenesis of lysosomal organelles complex 3 subunit 1	19	42743544	42768417	protein_coding	MGI:2177763	3.84017	4.19412	4.03488	4.23426	4.15319	3.7656	3.81131	3.71716	3.79899	3.80341	4.09814	3.77971	4.09814
ENSMUSG00000009551	-0.499739	0.747102	13.4896	0.00252514	0.0553726	6330409D20Rik	RIKEN cDNA 6330409D20 gene	2	32622632	32631028	protein_coding	MGI:1917980	1.2821	1.28335	1.43801	1.47338	1.60763	1.74147	1.7012	1.94777	1.8119	2.20115	1.42219	1.89241	1.89241
ENSMUSG00000027641	0.17785	3.96553	13.4945	0.00252181	0.0553726	Rbl1	RB transcriptional corepressor like 1	2	156987813	157046454	protein_coding	MGI:103300	2.80392	2.57699	2.79125	2.67342	2.66094	2.42179	2.62209	2.60557	2.4843	2.28405	2.70383	2.48888	2.70383
ENSMUSG00000079391	0.309844	3.78725	13.4963	0.00252055	0.0553726	Gm2974	predicted gene 2974	14	18264878	18287197	protein_coding	MGI:3781152	3.98203	3.72425	3.84532	3.79002	3.92947	3.61954	3.55936	3.72456	3.43946	3.10196	3.85721	3.50421	3.85721
ENSMUSG00000027411	0.138207	5.75855	13.4784	0.00253274	0.0554633	Vps16	VSP16 CORVET/HOPS core subunit	2	130266259	130286189	protein_coding	MGI:2136772	6.37014	6.40436	6.48273	6.379	6.63421	6.22099	6.36151	6.26238	6.26765	6.26516	6.45752	6.27629	6.45752
ENSMUSG00000079018	-0.434841	1.53162	13.4599	0.00254542	0.0555979	Ly6c1	lymphocyte antigen 6 complex, locus C1	15	74915867	74920679	protein_coding	MGI:96882	3.1453	3.03015	2.86296	2.92953	3.03966	3.44767	2.961	3.47711	3.52509	2.98109	3.0048	3.29986	3.29986
ENSMUSG00000018593	-0.164919	6.915	13.4592	0.00254586	0.0555979	Sparc	secreted acidic cysteine rich glycoprotein	11	55285326	55314009	protein_coding	MGI:98373	6.50793	6.53295	6.65105	6.61969	6.67056	6.69647	6.71506	6.70697	6.84728	6.64556	6.59788	6.72385	6.72385
ENSMUSG00000026873	0.317834	1.99439	13.4115	0.00257887	0.0561652	Phf19	PHD finger protein 19	2	34783769	34804038	protein_coding	MGI:1921266	1.19559	1.5014	1.38623	1.29628	1.78272	1.25515	1.73179	0.945498	1.09997	1.45118	1.44702	1.32331	1.44702
ENSMUSG00000027070	0.408344	1.81151	13.413	0.00257782	0.0561652	Lrp2	low density lipoprotein receptor-related protein 2	2	69254684	69416409	protein_coding	MGI:95794	-0.941224	-1.60012	-1.20091	-1.27555	-1.09145	-1.63242	-1.70456	-1.49655	-1.62739	-1.22852	-1.20556	-1.52767	-1.20556
ENSMUSG00000029328	0.131239	8.92843	13.3831	0.00259872	0.0565204	Hnrnpdl	heterogeneous nuclear ribonucleoprotein D-like	5	100181436	100187523	protein_coding	MGI:1355299	8.70331	8.77155	8.76689	8.66918	8.6233	8.55488	8.62899	8.5699	8.46751	8.48218	8.70797	8.54192	8.70797
ENSMUSG00000024754	0.122026	5.86852	13.3478	0.00262363	0.0569846	Cemip2	cell migration inducing hyaluronidase 2	19	21755706	21835724	protein_coding	MGI:1890373	3.98756	4.01523	4.07012	3.92563	3.92961	3.81895	3.88887	3.8304	3.81145	3.75044	3.98665	3.8207	3.98665
ENSMUSG00000107877	-0.233487	5.05039	13.3418	0.00262791	0.0569999	4933427D14Rik	RIKEN cDNA 4933427D14 gene	11	72044923	72097852	protein_coding	MGI:1921727	3.08536	3.38642	3.35627	3.24881	3.52994	3.69474	3.45001	3.31571	3.67086	3.3825	3.3289	3.51094	3.51094
ENSMUSG00000001323	-0.181077	5.97097	13.3227	0.00264157	0.0571408	Srr	serine racemase	11	74797185	74816774	protein_coding	MGI:1351636	5.10937	5.15614	5.31821	5.07846	4.82844	5.21208	5.19948	5.22262	5.14154	5.07669	5.10665	5.17151	5.17151
ENSMUSG00000070509	-0.168744	7.33562	13.3231	0.00264122	0.0571408	Rgma	repulsive guidance molecule family member A	7	73025257	73069647	protein_coding	MGI:2679262	6.22254	6.30654	6.32811	6.31873	6.20033	6.48127	6.30401	6.42396	6.42388	6.3695	6.27622	6.40176	6.40176
ENSMUSG00000071658	-0.247972	8.40024	13.2995	0.00265817	0.0573446	Gng3	guanine nucleotide binding protein (G protein), gamma 3	19	8814297	8816558	protein_coding	MGI:102704	8.48434	8.54825	8.42837	8.50165	8.58896	8.73615	8.57509	8.66314	8.70566	8.87407	8.51136	8.71418	8.71418
ENSMUSG00000043998	-0.15068	5.10143	13.304	0.00265495	0.0573446	Mgat2	mannoside acetylglucosaminyltransferase 2	12	69230931	69233544	protein_coding	MGI:2384966	4.55534	4.48967	4.53275	4.51992	4.42552	4.73334	4.62802	4.60561	4.58936	4.50092	4.50533	4.61339	4.61339
ENSMUSG00000090035	-0.447241	1.8942	13.2695	0.00267993	0.0575817	Galnt4	polypeptide N-acetylgalactosaminyltransferase 4	10	98944021	98949109	protein_coding	MGI:894692	0.00261324	0.207164	-0.322543	0.264063	0.218676	0.453408	0.696396	0.601573	0.457401	0.239893	0.0896093	0.497958	0.497958
ENSMUSG00000030030	-0.303984	2.90693	13.2553	0.00269031	0.0575817	1700003E16Rik	RIKEN cDNA 1700003E16 gene	6	83133386	83139927	protein_coding	MGI:1919087	2.6707	2.49802	2.45636	2.57452	2.83131	2.90995	2.74666	2.94485	2.94405	2.81687	2.61253	2.87458	2.87458
ENSMUSG00000031616	-0.265362	2.63817	13.2586	0.00268785	0.0575817	Ednra	endothelin receptor type A	8	78389660	78451093	protein_coding	MGI:105923	1.57654	1.43701	1.55942	1.39008	1.37874	1.62217	1.68483	1.84644	1.58587	1.70203	1.47081	1.69109	1.69109
ENSMUSG00000029817	0.140433	7.55137	13.2546	0.0026908	0.0575817	Tra2a	transformer 2 alpha	6	49220858	49240967	protein_coding	MGI:1933972	7.58038	7.59465	7.57985	7.42439	7.4699	7.35706	7.36844	7.36175	7.32821	7.34194	7.53148	7.35155	7.53148
ENSMUSG00000008682	0.24609	6.56465	13.2607	0.00268637	0.0575817	Rpl10	ribosomal protein L10	X	73314418	73316741	protein_coding	MGI:105943	8.16735	7.98893	8.44451	8.33153	8.20782	7.86745	8.03303	7.87357	8.07613	7.86142	8.23622	7.94533	8.23622
ENSMUSG00000055761	0.469826	2.87989	13.2736	0.00267693	0.0575817	Nkain3	Na+/K+ transporting ATPase interacting 3	4	20118874	20778866	protein_coding	MGI:2444830	2.14331	1.52818	2.02921	1.58133	1.52288	1.34159	1.66637	1.27249	1.10681	1.05923	1.78658	1.30588	1.78658
ENSMUSG00000046321	-0.223173	4.55744	13.2365	0.0027041	0.0577115	Hs3st2	heparan sulfate (glucosamine) 3-O-sulfotransferase 2	7	120991082	121100993	protein_coding	MGI:1333802	4.39968	4.00779	4.17374	4.11933	4.0976	4.26716	4.42413	4.28348	4.40849	4.31944	4.16577	4.34198	4.34198
ENSMUSG00000002908	-0.179806	3.80328	13.2394	0.00270193	0.0577115	Kcnn1	potassium intermediate/small conductance calcium-activated channel, subfamily N, member 1	8	71294693	71315902	protein_coding	MGI:1933993	3.4774	3.54788	3.45635	3.40461	3.43809	3.64929	3.69352	3.59924	3.59251	3.59487	3.46567	3.62644	3.62644
ENSMUSG00000055302	-0.13232	7.54152	13.2051	0.00272727	0.0580633	Mrfap1	Morf4 family associated protein 1	5	36952211	36954116	protein_coding	MGI:1914818	7.70989	7.63016	7.75563	7.67196	7.77967	7.79607	7.81505	7.7578	7.84622	7.78073	7.71048	7.79949	7.79949
ENSMUSG00000036894	-0.126361	5.6283	13.2003	0.00273082	0.0580633	Rap2b	RAP2B, member of RAS oncogene family	3	61269059	61275851	protein_coding	MGI:1921262	3.56767	3.60078	3.59545	3.59202	3.54026	3.68297	3.7646	3.65096	3.63859	3.57263	3.57941	3.66331	3.66331
ENSMUSG00000113880	0.827084	-0.211304	13.1994	0.00273149	0.0580633	A030005L19Rik		1	82891046	82891851	protein_coding	MGI:1925172	1.57702	2.18021	1.23465	1.11539	1.94699	1.01388	0.41613	0.722461	0.821418	0.947692	1.66823	0.79902	1.66823
ENSMUSG00000034616	-0.227656	4.75639	13.1895	0.00273891	0.0581435	Ssh3	slingshot protein phosphatase 3	19	4311696	4319208	protein_coding	MGI:2683546	4.29633	4.58271	4.36233	4.42078	4.68417	4.67968	4.72636	4.63409	4.60616	4.44601	4.47646	4.62156	4.62156
ENSMUSG00000058897	0.253631	4.79051	13.1843	0.00274279	0.0581485	Col25a1	collagen, type XXV, alpha 1	3	129925150	130393526	protein_coding	MGI:1924268	3.41297	2.97927	3.21674	2.93147	2.96151	2.78281	2.79231	2.88405	2.80127	2.7615	3.11278	2.805	3.11278
ENSMUSG00000022957	0.210079	8.46757	13.1651	0.00275714	0.0583752	Itsn1	intersectin 1 (SH3 domain protein 1A)	16	91526169	91717485	protein_coding	MGI:1338069	6.81952	6.87675	6.9848	6.84162	6.71165	6.62586	6.77427	6.74651	6.64598	6.38265	6.84957	6.64149	6.84957
ENSMUSG00000061981	-0.146011	6.81249	13.1578	0.00276269	0.0584153	Flot2	flotillin 2	11	77928757	77951260	protein_coding	MGI:103309	6.14841	6.22718	6.21247	6.24786	6.27852	6.36448	6.3142	6.33464	6.31968	6.29419	6.22354	6.32563	6.32563
ENSMUSG00000031729	0.110794	7.18974	13.132	0.00278217	0.0587495	Ist1	increased sodium tolerance 1 homolog (yeast)	8	110397957	110419892	protein_coding	MGI:1919205	6.42721	6.41887	6.55549	6.40395	6.52731	6.3324	6.39505	6.29644	6.38628	6.31531	6.46792	6.34562	6.46792
ENSMUSG00000078517	-0.139831	5.87449	13.0951	0.00281038	0.0592224	Emc1	ER membrane protein complex subunit 1	4	139079898	139106041	protein_coding	MGI:2443696	4.40331	4.38222	4.58342	4.42918	4.5204	4.52022	4.76858	4.58609	4.65792	4.55174	4.46573	4.61967	4.61967
ENSMUSG00000039936	0.151907	5.85108	13.093	0.00281199	0.0592224	Pik3cd	phosphatidylinositol-4,5-bisphosphate 3-kinase catalytic subunit delta	4	149733625	149787028	protein_coding	MGI:1098211	4.56822	4.49632	4.69981	4.72343	4.58926	4.44544	4.66061	4.4373	4.48295	4.34608	4.61789	4.47825	4.61789
ENSMUSG00000017774	0.148747	4.74585	13.053	0.00284294	0.0597953	Myo1c	myosin IC	11	75541330	75564736	protein_coding	MGI:106612	3.71001	3.62135	3.84262	3.56255	3.5579	3.3742	3.55092	3.44526	3.42568	3.46086	3.66292	3.45255	3.66292
ENSMUSG00000109946	-0.202543	4.43753	13.0272	0.00286314	0.0599885	Brd3os	bromodomain containing 3, opposite strand	2	27332336	27334233	protein_coding	MGI:106557	4.37492	4.31811	4.36158	4.55154	4.53533	4.62464	4.64243	4.56582	4.73842	4.65629	4.43151	4.6466	4.6466
ENSMUSG00000078899	0.155071	5.54674	13.0269	0.00286339	0.0599885	Gm4631	predicted gene 14430	2	175163748	175179990	protein_coding	MGI:3782813	4.37217	4.33825	4.38634	4.13878	4.21918	4.12069	4.13505	4.1179	4.12371	3.97525	4.29411	4.09574	4.29411
ENSMUSG00000061859	0.23328	3.15308	13.0321	0.00285932	0.0599885	Patj	PATJ, crumbs cell polarity complex component	4	98284022	98607840	protein_coding	MGI:1277960	2.23263	2.13366	2.10913	2.32162	2.15027	1.75367	1.8519	1.76855	1.96382	1.71696	2.1916	1.81372	2.1916
ENSMUSG00000019326	-1.0998	-2.22565	13.0137	0.00287372	0.0601258	Aoc3	amine oxidase, copper containing 3	11	101221431	101232764	protein_coding	MGI:1306797	-4.30403	-4.26529	-4.89102	-3.86731	-5.00213	-3.19065	-2.92201	-3.43213	-3.84821	-3.49683	-4.40475	-3.34481	-3.34481
ENSMUSG00000051495	0.147623	5.72701	12.9672	0.00291072	0.0608203	Irf2bp2	interferon regulatory factor 2 binding protein 2	8	127315035	127320725	protein_coding	MGI:2443921	4.13961	4.2977	4.28309	4.26739	4.26645	4.09646	4.0752	4.05006	4.08918	3.99357	4.25195	4.06137	4.25195
ENSMUSG00000035547	-0.137413	6.02392	12.942	0.00293097	0.0610835	Capn5	calpain 5	7	97770766	97827481	protein_coding	MGI:1100859	4.7019	4.58036	4.5606	4.59484	4.54175	4.70202	4.70785	4.73584	4.69934	4.60537	4.59699	4.69076	4.69076
ENSMUSG00000030924	0.339983	1.675	12.9432	0.00292995	0.0610835	Rexo5	RNA exonuclease 5	7	119393229	119448166	protein_coding	MGI:1919402	3.01718	2.45916	2.24695	2.79326	3.11426	2.49999	2.32781	2.79379	2.9983	2.48894	2.76268	2.64228	2.76268
ENSMUSG00000053783	-0.463778	1.13444	12.9355	0.00293622	0.0611132	1700016K19Rik	RIKEN cDNA 1700016K19 gene	11	75890738	75894395	protein_coding	MGI:1921480	2.19408	2.22647	1.98491	2.11266	2.22184	2.67162	2.18644	2.52423	2.69976	2.70868	2.15082	2.57095	2.57095
ENSMUSG00000038828	0.136874	5.84255	12.8921	0.00297151	0.0617672	Tmem214	transmembrane protein 214	5	31025356	31036524	protein_coding	MGI:1916046	5.29992	5.38607	5.40086	5.48157	5.42849	5.21626	5.27479	5.29087	5.21666	5.12772	5.4006	5.22639	5.4006
ENSMUSG00000068284	0.243598	5.90212	12.8848	0.0029775	0.0618112	Usf3	upstream transcription factor family member 3	16	43993609	44047828	protein_coding	MGI:2685454	3.23665	3.15363	3.3551	3.0229	2.92966	2.80608	3.01389	2.95934	2.78384	2.63607	3.14746	2.84608	3.14746
ENSMUSG00000030303	-0.208096	4.53764	12.8727	0.00298746	0.0619004	Far2	fatty acyl CoA reductase 2	6	147948757	148084256	protein_coding	MGI:2687035	3.63946	3.36063	3.50961	3.45487	3.37291	3.64901	3.52278	3.72576	3.68086	3.57369	3.47114	3.63227	3.63227
ENSMUSG00000035623	0.180349	6.55688	12.8702	0.00298955	0.0619004	Rsf1	remodeling and spacing factor 1	7	97229096	97341985	protein_coding	MGI:2682305	4.31863	4.28668	4.27922	4.20483	4.06294	4.0963	4.16212	4.25227	4.14537	3.89731	4.23331	4.11539	4.23331
ENSMUSG00000020212	0.200674	4.62816	12.8452	0.00301021	0.0622475	Mdm1	transformed mouse 3T3 cell double minute 1	10	117977716	118004902	protein_coding	MGI:96951	4.80524	4.99631	4.91115	4.93093	4.87764	4.53062	4.68463	4.65211	4.5944	4.42642	4.90562	4.58054	4.90562
ENSMUSG00000044906	0.20503	4.54682	12.8361	0.00301778	0.0623231	4930503L19Rik	RIKEN cDNA 4930503L19 gene	18	70585283	70605580	protein_coding	MGI:1922045	4.66384	4.50234	4.5393	4.48156	4.41207	4.372	4.17051	4.3428	4.21662	4.21624	4.52224	4.2658	4.52224
ENSMUSG00000029999	-0.165182	5.87756	12.7588	0.0030831	0.0635899	Tgfa	transforming growth factor alpha	6	86172205	86252701	protein_coding	MGI:98724	4.56257	4.33024	4.522	4.34401	4.35869	4.51136	4.54181	4.57661	4.52574	4.5567	4.42688	4.54263	4.54263
ENSMUSG00000027890	-0.28429	2.65342	12.7338	0.00310452	0.0639491	Gstm4	glutathione S-transferase, mu 4	3	107947724	107952210	protein_coding	MGI:95862	2.73127	2.83929	2.70964	2.96357	2.91086	2.98006	3.01458	2.85083	3.17155	3.16673	2.8343	3.0418	3.0418
ENSMUSG00000027699	0.187799	3.81669	12.7234	0.0031135	0.0639756	Ect2	ect2 oncogene	3	27151371	27208027	protein_coding	MGI:95281	2.71435	2.84284	2.81596	2.70082	2.63812	2.61642	2.52628	2.47329	2.51023	2.50142	2.74442	2.52636	2.74442
ENSMUSG00000074899	0.722314	-1.1626	12.7231	0.00311382	0.0639756	Sptbn5	spectrin beta, non-erythrocytic 5	2	119871974	119916159	protein_coding	MGI:2685200	-3.79646	-3.76971	-3.4389	-4.14117	-3.52065	-4.44848	-4.67536	-4.43706	-4.25804	-4.63343	-3.71291	-4.48257	-3.71291
ENSMUSG00000046191	-0.258034	4.08607	12.7155	0.0031204	0.0640284	Pcdhb20	protocadherin beta 20	18	37637317	37640875	protein_coding	MGI:2136758	3.10059	3.08384	2.81677	2.88724	2.81448	3.14543	3.21614	3.30327	3.18089	2.94641	2.94618	3.16318	3.16318
ENSMUSG00000020899	0.165234	5.39657	12.7001	0.00313377	0.0642202	Pfas	phosphoribosylformylglycinamidine synthase (FGAR amidotransferase)	11	68876523	68899286	protein_coding	MGI:2684864	4.06203	4.07095	4.29096	4.0097	4.04909	3.93007	4.0755	3.78465	3.92115	3.73685	4.10008	3.89463	4.10008
ENSMUSG00000030105	-0.130438	7.08515	12.6793	0.00315196	0.06451	Arl8b	ADP-ribosylation factor-like 8B	6	108760060	108802239	protein_coding	MGI:1914416	6.06213	5.83851	6.05817	5.96529	5.57675	5.91722	6.10592	5.98656	5.97697	5.72383	5.91111	5.94743	5.94743
ENSMUSG00000038119	0.21289	5.77428	12.6632	0.00316612	0.0647169	Cdon	cell adhesion molecule-related/down-regulated by oncogenes	9	35332424	35418948	protein_coding	MGI:1926387	3.71663	3.91922	3.95321	3.74934	3.66712	3.56458	3.70476	3.57846	3.57732	3.30289	3.80563	3.55144	3.80563
ENSMUSG00000022876	-0.501946	-0.00996313	12.6256	0.00319946	0.0653149	Samsn1	SAM domain, SH3 domain and nuclear localization signals, 1	16	75655681	75819169	protein_coding	MGI:1914992	-0.143142	-0.502501	-0.367315	-0.412149	-0.231818	0.153773	0.238058	0.0303389	0.00411446	0.248841	-0.325642	0.138615	0.138615
ENSMUSG00000029730	0.152728	6.37173	12.6028	0.00321981	0.0656462	Mcm7	minichromosome maintenance complex component 7	5	138162845	138170684	protein_coding	MGI:1298398	6.40004	6.45318	6.5407	6.50434	6.46262	6.25119	6.41662	6.18508	6.22457	6.16381	6.47296	6.25109	6.47296
ENSMUSG00000047284	0.117725	7.3095	12.5979	0.00322429	0.0656537	Neurl4	neuralized E3 ubiquitin protein ligase 4	11	69791898	69804646	protein_coding	MGI:1921092	6.33709	6.20773	6.43933	6.32291	6.3184	6.0691	6.32294	6.0944	6.16192	6.03475	6.32697	6.14031	6.32697
ENSMUSG00000052533	0.149015	5.8446	12.5803	0.00324016	0.0658929	Nup188	nucleoporin 188	2	30176409	30234278	protein_coding	MGI:2446190	4.26823	4.24313	4.40808	4.53032	4.39996	4.23428	4.32244	4.26096	4.17802	4.08815	4.37374	4.21893	4.37374
ENSMUSG00000025949	0.217776	5.78867	12.5736	0.00324624	0.0659325	Pikfyve	phosphoinositide kinase, FYVE type zinc finger containing	1	65225842	65317854	protein_coding	MGI:1335106	3.61458	3.47031	3.55575	3.37984	3.29599	3.15953	3.4594	3.25711	3.13489	2.89837	3.46788	3.19332	3.46788
ENSMUSG00000046854	-0.462244	1.40914	12.5663	0.00325283	0.0659506	Pip5kl1	phosphatidylinositol-4-phosphate 5-kinase-like 1	2	32464809	32473794	protein_coding	MGI:2448520	1.95472	2.19483	1.19332	2.01977	2.30508	1.95943	1.89771	2.30279	2.27085	2.223	1.98103	2.14039	2.14039
ENSMUSG00000102742	-0.272216	5.70462	12.5526	0.00326533	0.0659506	Pcdhga11	protocadherin gamma subfamily A, 11	18	37888784	37974926	protein_coding	MGI:1935228	4.22099	4.06081	4.26657	4.11312	3.89419	4.3201	4.55636	4.51133	4.26495	4.02375	4.117	4.34767	4.34767
ENSMUSG00000024480	-0.116323	6.62506	12.5539	0.00326418	0.0659506	Ap3s1	adaptor-related protein complex 3, sigma 1 subunit	18	46874943	46923893	protein_coding	MGI:1337062	7.12119	7.03023	7.08209	7.03461	7.02444	7.13654	7.14305	7.16142	7.16014	7.12634	7.059	7.14556	7.14556
ENSMUSG00000021916	0.138838	5.54837	12.5555	0.0032627	0.0659506	Glt8d1	glycosyltransferase 8 domain containing 1	14	30723357	30733948	protein_coding	MGI:1923735	6.2538	6.2879	6.21744	6.21848	6.35188	6.01119	6.12487	6.07054	6.09775	6.05879	6.26678	6.07314	6.26678
ENSMUSG00000025241	0.233227	5.08012	12.5499	0.00326779	0.0659506	Fyco1	FYVE and coiled-coil domain containing 1	9	123618565	123680964	protein_coding	MGI:107277	3.18605	3.21527	3.422	2.99644	2.87199	2.91406	3.05718	2.93838	2.80199	2.62783	3.15081	2.87505	3.15081
ENSMUSG00000048920	-0.183813	4.76165	12.5329	0.00328336	0.0661812	Fkrp	fukutin related protein	7	16543171	16550657	protein_coding	MGI:2447586	4.19959	4.02974	3.94055	4.05271	4.27815	4.27182	4.16463	4.33475	4.22002	4.22408	4.10533	4.24419	4.24419
ENSMUSG00000074881	0.804898	-0.850446	12.5204	0.00329488	0.0663297	Mageb3	MAGE family member B3	2	121784233	121786573	protein_coding	MGI:105109	-0.868893	-0.550683	-1.13768	-0.725887	-1.31734	-2.20654	-2.04751	-1.60776	-1.48531	-1.5561	-0.893972	-1.75253	-0.893972
ENSMUSG00000026179	-0.138833	6.30195	12.5138	0.00330096	0.0663685	Pnkd	paroxysmal nonkinesiogenic dyskinesia	1	74324089	74392853	protein_coding	MGI:1930773	6.00668	5.95586	6.01678	6.09901	6.01025	6.10805	6.05669	6.02638	6.1238	5.97982	6.01845	6.05991	6.05991
ENSMUSG00000041975	-0.205087	3.50909	12.5051	0.00330902	0.0664151	Mettl8	methyltransferase like 8	2	70794905	70885927	protein_coding	MGI:2385142	3.4318	3.50659	3.34612	3.35634	3.49789	3.65644	3.6904	3.60664	3.40142	3.35965	3.42933	3.54924	3.54924
ENSMUSG00000020277	0.155058	6.2701	12.5024	0.0033116	0.0664151	Pfkl	phosphofructokinase, liver, B-type	10	77822781	77845917	protein_coding	MGI:97547	5.63938	5.5569	5.75941	5.60739	5.69606	5.40009	5.37517	5.4052	5.47268	5.36419	5.65354	5.40397	5.65354
ENSMUSG00000026199	0.165453	4.57848	12.4552	0.00335568	0.067208	Ankzf1	ankyrin repeat and zinc finger domain containing 1	1	75168795	75176031	protein_coding	MGI:1098746	4.47123	4.45236	4.41889	4.42615	4.40636	4.24784	4.28444	4.0439	4.13437	4.18111	4.43519	4.18082	4.43519
ENSMUSG00000074221	0.290906	3.15842	12.4511	0.00335956	0.067208	Zfp568	zinc finger protein 568	7	29683380	29727707	protein_coding	MGI:2142347	1.2556	1.30559	1.62892	1.28164	1.21463	1.23582	1.3547	1.03957	0.868603	0.979899	1.34532	1.10654	1.34532
ENSMUSG00000017697	-0.373942	1.2233	12.4386	0.00337136	0.0672755	Ada	adenosine deaminase	2	163568504	163592159	protein_coding	MGI:87916	1.25602	1.26044	0.98166	1.3169	1.163	1.61693	1.65431	1.57684	1.52111	1.30873	1.20029	1.54057	1.54057
ENSMUSG00000026879	-0.256567	2.85397	12.4409	0.00336922	0.0672755	Gsn	gelsolin	2	35146392	35197904	protein_coding	MGI:95851	2.39395	2.03774	2.44401	2.36787	2.3442	2.5222	2.51587	2.51912	2.55467	2.32719	2.32441	2.49005	2.49005
ENSMUSG00000055560	-0.416407	0.849541	12.4096	0.00339904	0.0674166	Zfp459	zinc finger protein 459	13	67553828	67569537	protein_coding	MGI:3040701	-0.0508625	-0.00703294	-0.350778	-0.0693429	-0.219581	0.419821	0.600588	0.914031	1.17224	0.286238	-0.133988	0.715711	0.715711
ENSMUSG00000039801	0.174177	6.56186	12.4229	0.0033863	0.0674166	Cplane1	ciliogenesis and planar polarity effector 1	15	8198590	8300642	protein_coding	MGI:1920942	4.30843	4.27301	4.44806	4.20747	4.1355	3.93307	4.13721	4.0916	4.05277	3.83673	4.27835	4.01443	4.27835
ENSMUSG00000025199	0.181955	5.86258	12.4134	0.00339534	0.0674166	Chuk	conserved helix-loop-helix ubiquitous kinase	19	44061774	44095919	protein_coding	MGI:99484	5.90734	5.74686	6.04347	5.80984	5.78299	5.63519	5.81939	5.69366	5.56319	5.49441	5.86213	5.64551	5.86213
ENSMUSG00000032589	0.191554	7.39921	12.409	0.00339954	0.0674166	Bsn	bassoon	9	107973221	108067583	protein_coding	MGI:1277955	4.98256	5.04317	5.07678	4.87824	4.93378	4.79173	4.89358	4.76846	4.77214	4.56622	4.98469	4.76227	4.98469
ENSMUSG00000052133	0.234002	5.45484	12.414	0.00339478	0.0674166	Sema5b	sema domain, seven thrombospondin repeats (type 1 and type 1-like), transmembrane domain (TM) and short cytoplasmic domain, (semaphorin) 5B	16	35361515	35485102	protein_coding	MGI:107555	5.16096	5.58688	5.54534	5.36062	5.39765	5.21266	5.18722	5.13687	5.21304	5.34927	5.41808	5.22156	5.41808
ENSMUSG00000024033	-0.740243	0.978594	12.3821	0.00342541	0.0677994	Rsph1	radial spoke head 1 homolog (Chlamydomonas)	17	31473993	31496357	protein_coding	MGI:1194909	1.40044	1.57083	0.868092	0.851489	1.76981	2.25685	1.43886	2.32576	1.99196	2.04783	1.33917	2.04379	2.04379
ENSMUSG00000064341	-0.286013	12.3877	12.3801	0.00342734	0.0677994	mt-Nd1	NADH dehydrogenase subunit 1	MT	2751	3707	protein_coding	MGI:101787	13.4685	13.6427	13.3086	13.334	13.4637	13.6703	13.5311	13.7565	13.6359	13.8375	13.4485	13.6901	13.6901
ENSMUSG00000021613	-0.607808	0.307584	12.3519	0.00345468	0.0682556	Hapln1	hyaluronan and proteoglycan link protein 1	13	89687915	89759771	protein_coding	MGI:1337006	-0.417369	-0.44765	-1.02451	-1.30366	-1.21726	-0.690824	-0.379875	-0.639258	-0.325478	-1.15311	-0.831976	-0.609228	-0.609228
ENSMUSG00000071847	-0.121438	6.4399	12.3412	0.00346515	0.0683778	Apcdd1	adenomatosis polyposis coli down-regulated 1	18	63055302	63094250	protein_coding	MGI:3513977	5.41821	5.45916	5.54726	5.48634	5.23279	5.51185	5.56859	5.56788	5.48728	5.38668	5.4326	5.50599	5.50599
ENSMUSG00000001123	-0.328024	1.94883	12.3274	0.00347868	0.0683927	Lgals9	lectin, galactose binding, soluble 9	11	78853800	78875772	protein_coding	MGI:109496	2.3837	2.12792	2.02867	1.96601	2.1426	2.35567	2.56449	2.29964	2.58093	2.2996	2.137	2.42565	2.42565
ENSMUSG00000034898	-0.326196	2.6127	12.3273	0.00347876	0.0683927	Filip1	filamin A interacting protein 1	9	79712376	79920133	protein_coding	MGI:1917848	1.94911	1.15647	1.13132	1.46073	1.43641	1.60344	1.66352	1.92882	1.87689	1.62831	1.45838	1.7466	1.7466
ENSMUSG00000002395	0.193636	5.15786	12.3285	0.00347759	0.0683927	Use1	unconventional SNARE in the ER 1 homolog (S. cerevisiae)	8	71819492	71822376	protein_coding	MGI:1914273	6.61738	6.57388	6.72183	6.70158	6.79522	6.44804	6.52813	6.33222	6.48452	6.51373	6.6841	6.463	6.6841
ENSMUSG00000028782	0.132124	7.8871	12.3115	0.00349437	0.0686151	Adgrb2	adhesion G protein-coupled receptor B2	4	129878663	129916426	protein_coding	MGI:2451244	7.08273	7.25652	7.3054	7.27366	7.33653	7.17956	7.17809	7.11435	7.09626	7.1292	7.25362	7.13989	7.25362
ENSMUSG00000074529	-1.29455	-2.21666	12.286	0.00351962	0.0688906	Zfp972	zinc finger protein 972	2	177545133	177567406	protein_coding	MGI:1925953	-1.71397	2.19124	-1.5075	-0.748689	-0.578103	0.6941	1.11252	0.333368	-0.222409	0.0263567	0.37596	0.467931	0.467931
ENSMUSG00000040463	0.121561	6.81834	12.2908	0.00351487	0.0688906	Mybbp1a	MYB binding protein (P160) 1a	11	72332181	72342594	protein_coding	MGI:106181	5.67102	5.80291	5.76279	5.78356	5.64713	5.66814	5.63759	5.48772	5.52972	5.59111	5.73483	5.58439	5.73483
ENSMUSG00000075054	0.187957	5.93676	12.2843	0.00352134	0.0688906	Yae1d1	Yae1 domain containing 1	13	18155915	18167934	protein_coding	MGI:1914258	4.366	4.24289	4.29205	4.19323	4.08943	4.28849	4.42975	4.42362	4.19792	4.31901	4.23971	4.33438	4.33438
ENSMUSG00000113623	-0.875503	-1.15299	12.263	0.0035426	0.0692215	Gm48691		13	62550307	62564857	transcribed_processed_pseudogene	MGI:6098320	-0.299234	-0.319083	-2.07907	-0.967611	-1.27147	0.58537	0.0422941	0.646124	-0.0217692	-0.665169	-0.84865	0.191757	0.191757
ENSMUSG00000029833	0.138187	6.53087	12.1929	0.00361372	0.0704692	Trim24	tripartite motif-containing 24	6	37847746	37943231	protein_coding	MGI:109275	5.79917	5.76626	5.82135	5.74473	5.62665	5.57304	5.64177	5.63252	5.53079	5.36467	5.7532	5.55198	5.7532
ENSMUSG00000028514	0.198291	6.72225	12.1914	0.00361528	0.0704692	Usp24	ubiquitin specific peptidase 24	4	106173410	106298519	protein_coding	MGI:1919936	4.34499	4.18947	4.39097	4.14203	4.0728	3.95942	4.21897	4.11572	3.92499	3.8103	4.23315	4.01315	4.23315
ENSMUSG00000048330	0.130277	5.49694	12.1776	0.00362952	0.0706605	Ric3	RIC3 acetylcholine receptor chaperone	7	108633519	108682538	protein_coding	MGI:2443887	4.34375	4.24668	4.28124	4.12734	4.15001	4.03344	4.13184	4.09938	4.05285	3.87667	4.23208	4.04148	4.23208
ENSMUSG00000117819	-0.461388	2.45186	12.1458	0.00366249	0.0712157	Gm50253		17	27192191	27255352	protein_coding	MGI:6303071	0.27023	0.645656	0.470691	0.920486	0.923043	0.840668	1.03903	1.20394	1.15136	1.16093	0.668135	1.08497	1.08497
ENSMUSG00000058135	-0.202838	5.14071	12.1328	0.00367601	0.0713729	Gstm1	glutathione S-transferase, mu 1	3	107919571	107925289	protein_coding	MGI:95860	5.7404	5.87249	5.87503	5.61528	6.08707	6.10363	5.88632	6.09492	6.04435	6.09337	5.84668	6.04678	6.04678
ENSMUSG00000016921	0.110668	8.21294	12.1252	0.00368399	0.0713729	Srsf6	serine and arginine-rich splicing factor 6	2	162773448	162779041	protein_coding	MGI:1915246	7.47788	7.53788	7.57316	7.46215	7.51119	7.40143	7.45021	7.38756	7.36938	7.33953	7.51301	7.39009	7.51301
ENSMUSG00000061578	0.189274	5.43898	12.1276	0.00368146	0.0713729	Ksr2	kinase suppressor of ras 2	5	117552036	117913068	protein_coding	MGI:3610315	2.65042	2.63689	2.68975	2.44943	2.41898	2.35933	2.35411	2.43591	2.40741	2.13353	2.57339	2.34189	2.57339
ENSMUSG00000027544	-0.274829	2.3673	12.1203	0.00368911	0.0713854	Nfatc2	nuclear factor of activated T cells, cytoplasmic, calcineurin dependent 2	2	168318330	168443577	protein_coding	MGI:102463	0.841142	0.707145	1.14395	1.10477	0.802235	0.957668	1.14043	0.825925	0.985334	1.06319	0.930298	0.998358	0.998358
ENSMUSG00000066721	-0.282285	4.56111	12.1128	0.00369702	0.0714518	Zfp575	zinc finger protein 575	7	24283263	24287066	protein_coding	MGI:2141921	3.58528	3.98611	3.73511	3.81361	3.92971	4.1057	3.94721	4.0376	4.06137	4.11837	3.81692	4.05532	4.05532
ENSMUSG00000109061	-0.868399	1.15776	12.1025	0.00370789	0.0715653	Gm49320		8	4288865	4301423	protein_coding	MGI:6121499	-0.560924	0.414361	-0.613909	0.624641	-0.469556	0.961031	0.446626	1.17462	0.568616	0.706271	-0.0209217	0.796027	0.796027
ENSMUSG00000055629	0.141964	7.22033	12.0985	0.00371213	0.0715653	B4galnt4	beta-1,4-N-acetyl-galactosaminyl transferase 4	7	140641017	140652313	protein_coding	MGI:2652891	6.6811	6.79933	6.79369	6.78592	6.92145	6.6064	6.63192	6.52178	6.48096	6.558	6.79832	6.56085	6.79832
ENSMUSG00000018765	0.166352	6.99276	12.0946	0.00371634	0.0715653	Fxr2	FMR1 autosomal homolog 2	11	69523816	69544123	protein_coding	MGI:1346074	6.94211	7.09077	7.10068	7.0334	7.16078	6.83178	6.84886	6.68799	6.77129	6.80552	7.06742	6.7902	7.06742
ENSMUSG00000087303	-0.743008	-1.45321	12.0395	0.0037752	0.0718323	Lipo2	lipase, member O2	19	33697070	33728759	protein_coding	MGI:3644466	-1.58078	-2.01957	-1.35882	-2.47666	-1.85274	-1.02807	-1.18179	-1.35084	-1.27541	-1.1883	-1.80858	-1.2008	-1.2008
ENSMUSG00000060224	-0.403789	1.12094	12.0398	0.00377487	0.0718323	Pyroxd2	pyridine nucleotide-disulphide oxidoreductase domain 2	19	42714297	42741214	protein_coding	MGI:1921830	-0.0721581	0.366354	0.107589	-0.0871463	0.158228	0.482216	0.498494	0.529742	0.296966	0.485297	0.104345	0.460843	0.460843
ENSMUSG00000078896	-0.378946	2.05128	12.0427	0.00377173	0.0718323	Zfp965	zinc finger protein 965	2	175311778	175323964	protein_coding	MGI:3779822	2.95527	2.24831	2.69038	2.4519	2.28683	2.94916	2.85032	2.9953	2.74959	2.74168	2.55154	2.86085	2.86085
ENSMUSG00000031375	-0.267317	3.93178	12.0755	0.00373663	0.0718323	Bgn	biglycan	X	72527208	72539539	protein_coding	MGI:88158	3.34196	3.53789	3.28088	3.31595	3.50272	3.60078	3.81115	3.44783	3.55734	3.69363	3.39966	3.62743	3.62743
ENSMUSG00000040010	-0.173444	6.78771	12.0538	0.00375984	0.0718323	Slc7a5	solute carrier family 7 (cationic amino acid transporter, y+ system), member 5	8	122607889	122634433	protein_coding	MGI:1298205	5.65757	5.63925	5.78919	5.82649	5.76037	5.82328	5.98288	5.75471	5.92983	5.89403	5.73645	5.87916	5.87916
ENSMUSG00000029454	0.137722	5.60001	12.05	0.00376394	0.0718323	Mapkapk5	MAP kinase-activated protein kinase 5	5	121663101	121683968	protein_coding	MGI:1333110	6.6062	6.68537	6.50738	6.59585	6.63039	6.45744	6.43338	6.40599	6.40227	6.28511	6.60619	6.39804	6.60619
ENSMUSG00000029504	0.208221	4.48403	12.055	0.0037585	0.0718323	Ddx51	DEAD box helicase 51	5	110801317	110808362	protein_coding	MGI:1916913	3.29679	3.26504	3.49998	3.65141	3.38983	3.35241	3.4618	3.46096	3.25944	3.15475	3.42765	3.3427	3.42765
ENSMUSG00000090100	0.214267	6.84598	12.0531	0.00376055	0.0718323	Ttbk2	tau tubulin kinase 2	2	120563297	120681085	protein_coding	MGI:2155779	4.40324	4.23722	4.42936	4.24648	4.0607	3.98245	4.21322	4.0798	4.03082	3.76403	4.28146	4.02141	4.28146
ENSMUSG00000042029	0.237225	4.14883	12.0558	0.00375763	0.0718323	Ncapg2	non-SMC condensin II complex, subunit G2	12	116369022	116427351	protein_coding	MGI:1923294	3.32254	3.37856	3.63741	3.20831	3.17011	2.96412	3.27556	3.12431	3.24485	2.72382	3.35312	3.08042	3.35312
ENSMUSG00000055216	0.420684	0.285579	12.0533	0.00376032	0.0718323	9430025C20Rik		4	3806635	3808751	pseudogene	MGI:3045277	0.35497	0.312389	0.382293	0.109402	0.205277	-0.135185	-0.18703	-0.138626	-0.266698	-0.216329	0.276395	-0.18793	0.276395
ENSMUSG00000000628	0.270857	2.55847	12.0175	0.00379907	0.0722004	Hk2	hexokinase 2	6	82702006	82751435	protein_coding	MGI:1315197	0.88712	1.18882	1.04902	0.981112	0.946357	0.723766	0.704299	0.840971	0.666458	0.54767	1.01425	0.699728	1.01425
ENSMUSG00000034218	0.425187	4.69734	12.0058	0.00381185	0.0723571	Atm	ataxia telangiectasia mutated	9	53350449	53448040	protein_coding	MGI:107202	2.85475	2.39549	2.81102	2.50525	2.1143	1.97258	2.59244	2.61107	2.29179	1.4163	2.56171	2.24069	2.56171
ENSMUSG00000021259	-0.183731	4.73188	11.9949	0.00382371	0.0724101	Cyp46a1	cytochrome P450, family 46, subfamily a, polypeptide 1	12	108300640	108328493	protein_coding	MGI:1341877	4.56873	4.66463	4.71611	4.6408	4.86123	4.76904	4.92036	4.81675	4.84092	4.81317	4.69366	4.83292	4.83292
ENSMUSG00000021614	0.23625	8.00171	11.998	0.00382027	0.0724101	Vcan	versican	13	89803431	89890628	protein_coding	MGI:102889	5.73436	5.5653	6.12803	5.52383	5.4451	5.35269	5.59285	5.45583	5.37417	5.1171	5.701	5.38678	5.701
ENSMUSG00000020926	0.159751	6.37648	11.9866	0.00383279	0.072496	Adam11	a disintegrin and metallopeptidase domain 11	11	102652265	102671088	protein_coding	MGI:1098667	5.34691	5.22421	5.46462	5.35908	5.48988	5.09666	5.37682	5.07468	5.14452	5.0992	5.38003	5.16284	5.38003
ENSMUSG00000025232	-0.138043	4.95756	11.9775	0.00384278	0.0725302	Hexa	hexosaminidase A	9	59446823	59472392	protein_coding	MGI:96073	4.81625	4.80046	4.75501	4.85107	4.78894	4.91857	4.94399	4.86977	4.90492	4.85283	4.80269	4.89839	4.89839
ENSMUSG00000033615	-0.135102	6.96192	11.9726	0.00384823	0.0725302	Cplx1	complexin 1	5	108666420	108697890	protein_coding	MGI:104727	6.72263	6.5268	6.76331	6.67669	6.60133	6.75454	6.79102	6.73698	6.72484	6.7508	6.66063	6.75181	6.75181
ENSMUSG00000106416	0.597799	-0.68325	11.9741	0.00384653	0.0725302	Gm5857		3	144132941	144133433	processed_pseudogene	MGI:3644956	2.30043	2.42154	2.1367	2.20566	2.07255	1.47383	1.90975	1.69828	1.45067	1.35549	2.23267	1.59191	2.23267
ENSMUSG00000061118	-0.19324	4.65651	11.9527	0.00387027	0.0728597	Dnajc30	DnaJ heat shock protein family (Hsp40) member C30	5	135093056	135094716	protein_coding	MGI:1913364	4.79361	4.74183	4.66472	4.84459	4.834	4.96534	4.89314	4.88926	4.91	4.97779	4.77726	4.92759	4.92759
ENSMUSG00000092178	-1.881	-1.29907	11.9485	0.00387493	0.0728615	Gm45351	predicted gene 45351	7	9602807	9610893	unprocessed_pseudogene	MGI:5791187	-3.91005	-2.09076	-4.0433	-2.38102	-4.73643	-1.12002	-2.82524	-0.305414	-1.09703	-2.55689	-3.07968	-1.28784	-1.28784
ENSMUSG00000103472	-0.23352	4.47288	11.9349	0.00389009	0.0730191	Pcdhga7	protocadherin gamma subfamily A, 7	18	37847817	37974926	protein_coding	MGI:1935219	2.94974	2.6885	3.07959	2.96803	2.88561	2.95931	3.08365	3.25257	3.09917	3.14273	2.91995	3.11059	3.11059
ENSMUSG00000028568	0.109788	6.9888	11.9328	0.00389246	0.0730191	Btf3l4	basic transcription factor 3-like 4	4	108671492	108690811	protein_coding	MGI:1915312	6.86629	6.83367	6.84838	6.85926	6.7391	7.01251	6.98481	6.95353	6.89602	6.91813	6.83008	6.95363	6.95363
ENSMUSG00000040009	-0.159295	6.22701	11.9128	0.00391488	0.0731817	Gnaz	guanine nucleotide binding protein, alpha z subunit	10	74803009	74852739	protein_coding	MGI:95780	5.4311	5.24187	5.20428	5.34689	5.26023	5.40907	5.38706	5.44253	5.45642	5.4157	5.29922	5.42236	5.42236
ENSMUSG00000021115	0.150987	5.25685	11.9129	0.00391475	0.0731817	Vrk1	vaccinia related kinase 1	12	105976487	106043685	protein_coding	MGI:1261847	4.81084	4.90675	4.94716	4.80584	4.95195	4.65992	4.8281	4.73143	4.78056	4.66925	4.88593	4.73529	4.88593
ENSMUSG00000001128	0.27555	3.36568	11.9188	0.00390813	0.0731817	Cfp	complement factor properdin	X	20791693	20797794	protein_coding	MGI:97545	3.86371	4.09047	4.30998	3.82491	4.20809	3.68391	3.85172	3.5182	3.59106	3.96756	4.0718	3.73208	4.0718
ENSMUSG00000042286	0.343764	3.10184	11.8995	0.00392984	0.0732897	Stab1	stabilin 1	14	30860970	30890598	protein_coding	MGI:2178742	1.29087	1.83451	1.79994	1.59509	2.31105	1.53747	1.78333	1.50976	1.68213	1.50634	1.80561	1.60811	1.80561
ENSMUSG00000025019	0.556651	3.51391	11.9031	0.00392576	0.0732897	Lcor	ligand dependent nuclear receptor corepressor	19	41471076	41574975	protein_coding	MGI:2443930	2.53325	2.09254	2.63809	2.39112	1.68542	1.77325	2.07133	1.85196	1.52646	1.01446	2.30689	1.68991	2.30689
ENSMUSG00000059834	0.180865	4.11723	11.8831	0.00394841	0.0735501	Sclt1	sodium channel and clathrin linker 1	3	41581155	41696949	protein_coding	MGI:1914411	3.89046	3.94395	3.99953	3.67614	3.68542	3.61019	3.57665	3.78956	3.74253	3.56293	3.84526	3.65933	3.84526
ENSMUSG00000051054	-0.965003	-2.02324	11.8452	0.00399186	0.0739351	1700014D04Rik	RIKEN cDNA 1700014D04 gene	13	59888656	59894566	protein_coding	MGI:1921474	-3.28726	-3.20453	-3.83263	-4.0438	-3.94231	-2.39487	-2.50112	-2.62003	-3.28021	-2.77316	-3.61961	-2.68286	-2.68286
ENSMUSG00000029826	-0.454154	0.912594	11.8446	0.00399246	0.0739351	Zc3hav1	zinc finger CCCH type, antiviral 1	6	38282221	38331538	protein_coding	MGI:1926031	-0.471671	-0.848461	-0.965874	-1.01124	-0.897874	-0.23832	-0.366506	-0.323088	-0.380187	-0.792664	-0.825584	-0.40799	-0.40799
ENSMUSG00000027428	-0.121153	5.24745	11.8418	0.00399572	0.0739351	Rbbp9	retinoblastoma binding protein 9, serine hydrolase	2	144384185	144392789	protein_coding	MGI:1347074	5.02408	5.03219	5.01154	4.97273	4.93866	5.06156	5.15117	5.07249	5.03256	5.00443	4.99627	5.06529	5.06529
ENSMUSG00000027011	-0.120628	6.91672	11.8439	0.0039933	0.0739351	Ube2e3	ubiquitin-conjugating enzyme E2E 3	2	78698468	78751637	protein_coding	MGI:107412	6.91637	6.76923	6.93363	6.94129	6.89705	6.95612	7.0347	7.00342	6.99865	6.90063	6.89287	6.97944	6.97944
ENSMUSG00000049252	0.36712	4.23415	11.8408	0.00399687	0.0739351	Lrp1b	low density lipoprotein-related protein 1B	2	40485258	42543636	protein_coding	MGI:2151136	3.45672	3.14535	3.42616	3.14686	3.06997	2.736	2.73873	3.10711	2.76948	2.60022	3.25796	2.80058	3.25796
ENSMUSG00000097187	0.581337	-0.262352	11.8597	0.00397511	0.0739351	Gm19426		2	84572513	84573999	protein_coding	MGI:5011611	1.42383	1.65512	1.59185	1.9524	1.98402	1.14564	1.31022	0.910732	1.19862	0.972712	1.73751	1.11503	1.73751
ENSMUSG00000015672	0.167952	4.93512	11.8358	0.00400262	0.0739558	Mrpl32	mitochondrial ribosomal protein L32	13	14782769	14787750	protein_coding	MGI:2137226	5.69828	5.62672	5.70867	5.54714	5.65288	5.63186	5.548	5.60388	5.65999	5.72758	5.6479	5.63549	5.6479
ENSMUSG00000074165	0.131087	5.7096	11.8305	0.00400878	0.0739839	Zfp788	zinc finger protein 788	7	41282627	41300954	protein_coding	MGI:1914857	4.92834	4.84944	4.92379	4.89982	4.65573	4.71053	4.72487	4.80848	4.77413	4.48544	4.85491	4.70499	4.85491
ENSMUSG00000061778	0.214639	3.99089	11.8054	0.00403789	0.0744352	Mospd2	motile sperm domain containing 2	X	163719165	163763371	protein_coding	MGI:1924013	3.93633	3.79742	3.73453	3.72228	3.61847	3.51318	3.63032	3.75355	3.45977	3.25492	3.76562	3.53199	3.76562
ENSMUSG00000022965	-0.122488	6.49935	11.7957	0.00404921	0.0744719	Ifngr2	interferon gamma receptor 2	16	91343960	91362511	protein_coding	MGI:107654	5.47943	5.2849	5.61457	5.53666	5.45132	5.54832	5.58333	5.46473	5.49189	5.39988	5.47747	5.49905	5.49905
ENSMUSG00000021318	0.32004	4.31006	11.7966	0.00404816	0.0744719	Gli3	GLI-Kruppel family member GLI3	13	15637820	15904611	protein_coding	MGI:95729	2.20034	2.38833	2.50071	2.24898	1.90216	2.00864	1.98492	1.97224	1.97659	1.48576	2.26196	1.89859	2.26196
ENSMUSG00000035673	0.189507	4.91961	11.7819	0.00406543	0.0745984	Sbno2	strawberry notch 2	10	79892826	79941405	protein_coding	MGI:2448490	3.6403	3.82171	3.92457	3.76562	3.75227	3.50378	3.71728	3.43254	3.50548	3.45185	3.78389	3.52587	3.78389
ENSMUSG00000056476	0.215034	5.01139	11.7842	0.00406273	0.0745984	Med12l	mediator complex subunit 12-like	3	58913246	59226103	protein_coding	MGI:2139916	2.67702	2.48084	2.56912	2.34358	2.34545	2.20161	2.17203	2.3419	2.27885	2.06818	2.48902	2.21553	2.48902
ENSMUSG00000019518	0.144353	5.54208	11.764	0.00408655	0.0748998	Ap4m1	adaptor-related protein complex AP-4, mu 1	5	138170264	138178691	protein_coding	MGI:1337063	5.0796	5.29338	5.05486	5.19265	5.20727	4.98589	5.15188	5.01498	5.02585	4.98821	5.16822	5.03468	5.16822
ENSMUSG00000074527	-0.194188	4.4462	11.756	0.00409598	0.0749866	Gm14296	predicted gene 14296	2	176584302	176619602	protein_coding	MGI:3708667	3.18501	3.14737	3.03661	3.14857	2.97261	3.26134	3.4325	3.29748	3.19228	3.11396	3.10023	3.2635	3.2635
ENSMUSG00000028563	-0.1706	4.40798	11.7439	0.00411042	0.0751075	Tm2d1	TM2 domain containing 1	4	98243607	98271543	protein_coding	MGI:2137022	5.51489	5.29469	5.49416	5.32405	5.42553	5.55846	5.56285	5.42672	5.56969	5.55023	5.41336	5.53457	5.53457
ENSMUSG00000057003	1.35069	-2.23064	11.7425	0.004112	0.0751075	Myh4	myosin, heavy polypeptide 4, skeletal muscle	11	67128855	67151272	protein_coding	MGI:1339713	-3.68908	-4.25479	-2.75335	-4.07509	-4.1547	-4.96272	-4.40318	-4.95854	-5.20338	-6.90695	-3.66678	-5.08838	-3.66678
ENSMUSG00000055373	0.234988	6.65091	11.7324	0.00412408	0.0752421	Fut9	fucosyltransferase 9	4	25609332	25800244	protein_coding	MGI:1330859	4.1614	3.84577	4.05531	3.87293	3.73401	3.64965	3.76533	3.76885	3.72749	3.39795	3.94212	3.66827	3.94212
ENSMUSG00000093910	-0.432014	1.15615	11.7213	0.0041374	0.075399	Zfp853	zinc finger protein 853	5	143272793	143279378	protein_coding	MGI:2685638	0.267541	0.0437588	0.202394	0.241373	0.109374	0.734343	0.094482	0.7086	0.673839	0.609901	0.17531	0.582461	0.582461
ENSMUSG00000102644	-0.471383	1.3278	11.7117	0.00414892	0.0755016	Thap6		5	92110248	92119925	transcribed_unitary_pseudogene	MGI:1922436	0.660353	0.77072	0.192839	0.537026	0.350002	0.983034	0.843139	1.20941	0.83072	0.766812	0.517052	0.935546	0.935546
ENSMUSG00000002804	-0.270434	2.30256	11.7083	0.00415302	0.0755016	Nudt14	nudix (nucleoside diphosphate linked moiety X)-type motif 14	12	112897911	112905744	protein_coding	MGI:1913424	3.50554	3.75155	3.78459	3.48087	4.01982	3.86223	4.09623	3.77433	3.85934	3.71509	3.72231	3.86742	3.86742
ENSMUSG00000079445	-0.215149	3.0766	11.7048	0.00415722	0.0755016	B3gnt7	UDP-GlcNAc:betaGal beta-1,3-N-acetylglucosaminyltransferase 7	1	86230554	86235027	protein_coding	MGI:2384394	2.54958	2.37022	2.45979	2.63225	2.45529	2.60717	2.66402	2.74016	2.72703	2.59624	2.49623	2.66814	2.66814
ENSMUSG00000033902	-0.104697	6.44338	11.6753	0.00419301	0.0760651	Mapkbp1	mitogen-activated protein kinase binding protein 1	2	119803180	119857889	protein_coding	MGI:1347004	4.55685	4.56275	4.6323	4.58605	4.54607	4.63079	4.77506	4.65898	4.67637	4.56161	4.57713	4.66223	4.66223
ENSMUSG00000044167	-0.156591	5.12446	11.669	0.00420071	0.0761181	Foxo1	forkhead box O1	3	52175757	52260642	protein_coding	MGI:1890077	2.78922	2.71677	2.76135	2.66311	2.5442	2.83491	2.84043	2.86984	2.74797	2.75278	2.69749	2.81003	2.81003
ENSMUSG00000050382	0.197509	3.19875	11.6505	0.00422337	0.076442	Kif7	kinesin family member 7	7	79347846	79365468	protein_coding	MGI:1098239	1.83509	1.91142	2.07216	1.9346	1.79296	1.65684	1.8085	1.6782	1.68591	1.52519	1.91249	1.67374	1.91249
ENSMUSG00000031893	-1.23213	-2.04012	11.6314	0.00424689	0.0766938	Tsnaxip1	translin-associated factor X (Tsnax) interacting protein 1	8	106554363	106571312	protein_coding	MGI:1919486	-3.68247	-4.4315	-0.663774	-3.33503	-2.61203	-1.35444	-1.98874	-1.04494	-2.50792	-2.54778	-2.29602	-1.76166	-1.76166
ENSMUSG00000026814	-0.210886	4.65393	11.6319	0.00424629	0.0766938	Eng	endoglin	2	32536607	32572681	protein_coding	MGI:95392	3.71729	3.57616	3.69264	3.76831	3.81159	3.84999	3.71107	3.90703	4.01067	3.95361	3.71539	3.89006	3.89006
ENSMUSG00000034850	-0.104045	7.0522	11.5995	0.00428655	0.0772027	Tmem127	transmembrane protein 127	2	127089828	127103027	protein_coding	MGI:1916720	5.6568	5.53533	5.5716	5.57827	5.50969	5.68212	5.66801	5.72897	5.6098	5.55057	5.57121	5.64921	5.64921
ENSMUSG00000030816	0.108823	6.46857	11.597	0.00428958	0.0772027	Rnf40	ring finger protein 40	7	127187939	127203971	protein_coding	MGI:2142048	5.34739	5.31188	5.55346	5.41062	5.44754	5.26981	5.33097	5.24604	5.27135	5.16313	5.41666	5.25728	5.41666
ENSMUSG00000040136	0.230822	4.8893	11.5974	0.00428914	0.0772027	Abcc8	ATP-binding cassette, sub-family C (CFTR/MRP), member 8	7	45753947	45829457	protein_coding	MGI:1352629	3.87269	4.13568	3.99816	4.01301	3.95282	3.68787	4.00528	3.63679	3.70825	3.64281	3.99704	3.743	3.99704
ENSMUSG00000087403	0.178095	5.64616	11.5906	0.00429759	0.0772599	Kantr		X	151077824	151110491	protein_coding	MGI:1920247	4.78671	4.90327	4.72939	4.61057	4.63503	4.56792	4.51355	4.69509	4.54049	4.46047	4.73694	4.55766	4.73694
ENSMUSG00000033581	0.175399	5.27256	11.5827	0.00430751	0.0773511	Igf2bp2	insulin-like growth factor 2 mRNA binding protein 2	16	21877759	21982049	protein_coding	MGI:1890358	4.60692	4.67952	4.66402	4.55408	4.6056	4.36025	4.31869	4.30554	4.33674	4.44055	4.62273	4.35315	4.62273
ENSMUSG00000025939	-0.126214	5.54997	11.5747	0.00431759	0.077445	Ube2w	ubiquitin-conjugating enzyme E2W (putative)	1	16611014	16689713	protein_coding	MGI:1914049	5.85127	5.57217	5.62365	5.64715	5.34947	5.73826	5.76348	5.90206	5.88361	5.63905	5.61763	5.78856	5.78856
ENSMUSG00000046329	-0.147974	8.30266	11.5653	0.0043294	0.0774827	Slc25a23	solute carrier family 25 (mitochondrial carrier; phosphate carrier), member 23	17	57350711	57366863	protein_coding	MGI:1914222	7.29854	7.43146	7.36002	7.34185	7.32647	7.4897	7.44652	7.48242	7.40357	7.43015	7.35237	7.45083	7.45083
ENSMUSG00000013593	0.134704	6.70782	11.5664	0.00432811	0.0774827	Ndufs2	NADH:ubiquinone oxidoreductase core subunit S2	1	171062422	171078957	protein_coding	MGI:2385112	7.05911	6.92485	7.16391	7.11622	7.08149	6.88188	6.99434	6.81129	6.88219	6.86707	7.07132	6.88859	7.07132
ENSMUSG00000081944	0.666327	-0.303382	11.5563	0.0043408	0.0775998	Gm12276		11	62222247	62222547	processed_pseudogene	MGI:3649700	3.82162	4.42863	4.25727	3.74592	4.3905	3.5496	3.62207	3.51602	3.01721	3.5291	4.15684	3.46212	4.15684
ENSMUSG00000024383	0.251707	5.81885	11.5262	0.00437919	0.0781984	Map3k2	mitogen-activated protein kinase kinase kinase 2	18	32296142	32369804	protein_coding	MGI:1346873	3.45876	3.2767	3.48934	3.19896	3.03855	3.01634	3.22746	3.01073	2.9459	2.7598	3.30206	2.99984	3.30206
ENSMUSG00000028453	0.150609	4.60032	11.4933	0.00442162	0.0788679	Fancg	Fanconi anemia, complementation group G	4	43002343	43010506	protein_coding	MGI:1926471	4.4425	4.61505	4.60139	4.58886	4.50112	4.50159	4.50368	4.41299	4.43375	4.26059	4.55132	4.42519	4.55132
ENSMUSG00000036256	-0.306605	4.18743	11.488	0.00442846	0.0789017	Igfbp7	insulin-like growth factor binding protein 7	5	77497087	77555888	protein_coding	MGI:1352480	5.02839	4.83792	4.7528	4.92694	5.13868	5.04281	5.08953	5.1957	5.30067	5.37415	4.94341	5.20595	5.20595
ENSMUSG00000026276	0.193222	4.44015	11.4695	0.00445255	0.0792425	Septin2	septin 2	1	93406686	93437982	protein_coding	MGI:97298	4.55076	4.59488	4.80123	4.54515	4.33498	4.43637	4.64726	4.41307	4.39099	4.11	4.57305	4.40957	4.57305
ENSMUSG00000022512	-0.350816	2.46204	11.456	0.00447013	0.0793085	Cldn1	claudin 1	16	26175392	26190591	protein_coding	MGI:1276109	1.50992	1.13869	1.55202	1.63493	1.09924	1.57962	1.79375	1.71858	1.85012	1.55917	1.40383	1.70481	1.70481
ENSMUSG00000074922	-0.339137	3.88032	11.4499	0.00447823	0.0793085	Fam122a	family with sequence similarity 122, member A	19	24453866	24454720	protein_coding	MGI:1915284	5.05828	5.3994	4.89693	5.2861	4.95701	5.52171	5.27734	5.4772	5.34778	5.49741	5.13257	5.42738	5.42738
ENSMUSG00000003824	0.172473	4.06172	11.4477	0.0044811	0.0793085	Syce2	synaptonemal complex central element protein 2	8	85598740	85614850	protein_coding	MGI:1919096	5.55151	5.55444	5.57609	5.68768	5.75435	5.39765	5.34952	5.37382	5.42544	5.3196	5.62716	5.37367	5.62716
ENSMUSG00000041147	0.184318	3.66672	11.4495	0.00447863	0.0793085	Brca2	breast cancer 2, early onset	5	150446095	150493794	protein_coding	MGI:109337	2.84279	3.208	3.50922	3.21787	3.09312	2.89777	3.21089	3.13719	3.24947	2.95509	3.19025	3.09677	3.19025
ENSMUSG00000055296	0.236056	6.08524	11.4581	0.00446743	0.0793085	Tmem245	transmembrane protein 245	4	56866923	56947437	protein_coding	MGI:2445107	3.07715	2.93913	3.11554	2.86507	2.79317	2.64612	2.87026	2.82663	2.63139	2.36573	2.96322	2.67881	2.96322
ENSMUSG00000027878	0.250366	5.42112	11.4346	0.00449828	0.0795244	Notch2	notch 2	3	97920843	98057677	protein_coding	MGI:97364	2.69918	2.96263	3.13803	2.86379	2.86206	2.6337	2.79332	2.60181	2.7327	2.30249	2.91237	2.62241	2.91237
ENSMUSG00000029862	0.225071	3.31022	11.4265	0.00450903	0.0796263	Clcn1	chloride channel, voltage-sensitive 1	6	42263619	42292690	protein_coding	MGI:88417	2.93214	2.9701	2.85117	2.75694	2.88071	2.62417	2.76039	2.73809	2.49655	2.41995	2.88005	2.6139	2.88005
ENSMUSG00000098905	-0.5067	0.536116	11.4085	0.00453297	0.0798897	Zfp953	zinc finger protein 953	13	67487370	67508724	protein_coding	MGI:3612873	-1.09194	-0.883739	-1.28026	-1.5667	-1.23819	-0.801848	-0.476392	-0.58594	-0.76494	-1.0832	-1.19476	-0.727829	-0.727829
ENSMUSG00000023266	-0.188761	4.40216	11.4077	0.00453396	0.0798897	Frs3	fibroblast growth factor receptor substrate 3	17	47999955	48015211	protein_coding	MGI:2135965	4.42842	4.31348	4.32353	4.44117	4.50337	4.48711	4.46126	4.56397	4.61964	4.52095	4.40383	4.53169	4.53169
ENSMUSG00000051146	-0.219498	6.47538	11.3876	0.0045609	0.0800188	Camk2n2	calcium/calmodulin-dependent protein kinase II inhibitor 2	16	20437965	20440037	protein_coding	MGI:1920297	6.94554	6.94951	6.99293	7.07208	7.12775	7.18562	7.08916	7.08955	7.28278	7.31083	7.01935	7.19461	7.19461
ENSMUSG00000021076	0.108339	6.76827	11.3873	0.00456133	0.0800188	Actr10	ARP10 actin-related protein 10	12	70984631	71011492	protein_coding	MGI:1891654	6.39284	6.20467	6.40154	6.39047	6.25189	6.27086	6.50729	6.30452	6.47522	6.2621	6.33065	6.36788	6.36788
ENSMUSG00000002897	0.234933	2.51425	11.3982	0.00454671	0.0800188	Il17ra	interleukin 17 receptor A	6	120440208	120464520	protein_coding	MGI:107399	0.835896	0.997091	0.837033	0.758375	0.862001	0.653183	1.38824	0.602346	0.630739	0.551997	0.8602	0.802876	0.8602
ENSMUSG00000102059	0.500563	0.0566221	11.3884	0.00455979	0.0800188	Gm20257		1	58694104	58694233	transcribed_unprocessed_pseudogene	MGI:5012442	1.48951	1.34674	1.47592	1.44897	1.73221	0.975274	0.714294	1.04994	1.19789	0.819945	1.50441	0.961478	1.50441
ENSMUSG00000090122	-0.270972	3.58085	11.3752	0.00457754	0.080127	Kcne1l	potassium voltage-gated channel, Isk-related family, member 1-like, pseudogene	X	141087748	141089290	protein_coding	MGI:1913490	3.75841	3.69416	3.6731	3.76721	3.99476	4.01865	3.92402	3.93445	4.0073	4.15448	3.78221	4.01017	4.01017
ENSMUSG00000033763	-0.12964	8.7533	11.3785	0.00457314	0.080127	Mtss2	MTSS I-BAR domain containing 2	8	111448108	111468032	protein_coding	MGI:3039591	7.64767	7.79321	7.70792	7.69521	7.58388	7.78579	7.84623	7.8093	7.76405	7.70653	7.68724	7.78313	7.78313
ENSMUSG00000024571	-0.144832	5.84218	11.3542	0.00460602	0.0805373	Naa12	thioredoxin-like 4A	18	80249980	80255956	protein_coding	MGI:3833940	6.14075	6.0748	6.15323	6.12841	6.13344	6.20769	6.30259	6.10873	6.21763	6.21478	6.12637	6.21159	6.21159
ENSMUSG00000053310	-0.216066	6.70858	11.3462	0.00461685	0.0805501	Nrgn	neurogranin	9	37455788	37464200	protein_coding	MGI:1927184	7.14965	7.21523	7.38674	7.30322	7.32035	7.62905	7.61196	7.60404	7.54008	7.57769	7.27743	7.5929	7.5929
ENSMUSG00000039852	0.166342	7.6733	11.3473	0.0046153	0.0805501	Rere	arginine glutamic acid dipeptide (RE) repeats	4	150366103	150706423	protein_coding	MGI:2683486	6.13126	6.22414	6.26808	6.06467	6.00245	6.03414	5.96881	6.06357	5.93154	5.7782	6.14146	5.95866	6.14146
ENSMUSG00000056481	-0.323515	3.04375	11.3334	0.00463422	0.080765	Cd248	CD248 antigen, endosialin	19	5118106	5120710	protein_coding	MGI:1917695	2.33813	2.46302	2.15182	2.39515	2.40397	2.56494	2.45052	2.63602	2.64538	2.83819	2.35428	2.63261	2.63261
ENSMUSG00000037992	-0.191479	4.35257	11.3148	0.00465979	0.081122	Rara	retinoic acid receptor, alpha	11	98818644	98865768	protein_coding	MGI:97856	3.52454	3.5873	3.62254	3.54407	3.56282	3.74612	3.58291	3.6877	3.71032	3.74695	3.56866	3.69604	3.69604
ENSMUSG00000006276	0.135778	6.74842	11.3005	0.00467948	0.0813329	Eps15l1	epidermal growth factor receptor pathway substrate 15-like 1	8	73094843	73175304	protein_coding	MGI:104582	6.43153	6.65041	6.46704	6.46061	6.47209	6.31073	6.32496	6.28635	6.25504	6.29685	6.49851	6.29498	6.49851
ENSMUSG00000030283	0.161724	6.29644	11.2986	0.00468209	0.0813329	St8sia1	ST8 alpha-N-acetyl-neuraminide alpha-2,8-sialyltransferase 1	6	142767271	142910178	protein_coding	MGI:106011	3.89784	4.047	4.09247	3.9616	3.87778	3.78806	3.88478	3.84815	3.76035	3.57247	3.97774	3.77474	3.97774
ENSMUSG00000030089	-0.361775	0.977467	11.2886	0.00469603	0.0814864	Slc41a3	solute carrier family 41, member 3	6	90581707	90623394	protein_coding	MGI:1918949	0.164741	0.387549	0.583986	0.226053	0.487824	0.710919	0.743023	0.740625	0.720503	0.539649	0.378529	0.692927	0.692927
ENSMUSG00000038400	-0.12051	5.63955	11.2786	0.0047099	0.0816383	Pmepa1	prostate transmembrane protein, androgen induced 1	2	173066251	173118326	protein_coding	MGI:1929600	4.59984	4.40292	4.69688	4.47057	4.48253	4.68619	4.78436	4.98625	4.78608	4.73259	4.53438	4.79882	4.79882
ENSMUSG00000056486	-0.116934	7.1309	11.2739	0.00471638	0.081662	Chn1	chimerin 1	2	73441004	73605690	protein_coding	MGI:1915674	7.38238	7.38854	7.40255	7.28722	7.10907	7.3634	7.4276	7.3809	7.39779	7.34338	7.31805	7.3829	7.3829
ENSMUSG00000028763	0.20423	4.57076	11.2178	0.00479542	0.0829405	Hspg2	perlecan (heparan sulfate proteoglycan 2)	4	137196080	137297941	protein_coding	MGI:96257	2.191	2.45066	1.7984	2.29625	2.65096	1.37451	2.32193	2.20904	2.38636	1.33217	2.30474	1.99731	2.30474
ENSMUSG00000058441	-0.139601	4.95556	11.2013	0.00481888	0.0832561	Panx2	pannexin 2	15	88943937	88957770	protein_coding	MGI:1890615	4.16487	4.20972	4.12971	4.20008	4.1809	4.44118	4.37516	4.43603	4.42569	4.2696	4.17733	4.39094	4.39094
ENSMUSG00000021692	0.159883	4.80859	11.1971	0.004825	0.0832717	Dimt1	DIM1 dimethyladenosine transferase 1-like (S. cerevisiae)	13	107083635	107096732	protein_coding	MGI:1913504	4.88621	4.64354	4.7332	4.6997	4.5313	4.52416	4.58086	4.47486	4.53604	4.39677	4.70349	4.50389	4.70349
ENSMUSG00000027833	-2.04906	-1.04277	11.1929	0.00483102	0.0832781	Shox2	short stature homeobox 2	3	66879060	66889104	protein_coding	MGI:1201673	-2.94537	-1.91284	-3.22982	-4.21405	-4.21271	-0.541847	-3.78637	-0.0471789	-2.50622	-0.898431	-3.03552	-1.03524	-1.03524
ENSMUSG00000038379	0.218906	2.83315	11.1895	0.00483581	0.0832781	Ttk	Ttk protein kinase	9	83716742	83754442	protein_coding	MGI:1194921	2.2301	2.31627	2.52393	2.18236	2.20578	2.09627	2.08775	1.91708	1.9892	1.95849	2.29723	2.01151	2.29723
ENSMUSG00000032259	-0.345765	4.16144	11.1856	0.00484148	0.0832859	Drd2	dopamine receptor D2	9	49251927	49319477	protein_coding	MGI:94924	3.67471	3.53482	3.44998	3.45253	3.36251	3.74683	3.56805	3.75806	3.7328	4.11919	3.49879	3.79676	3.79676
ENSMUSG00000049287	0.201058	2.96563	11.1737	0.00485857	0.08349	Iba57	IBA57 homolog, iron-sulfur cluster assembly	11	59046195	59054565	protein_coding	MGI:3041174	2.38916	2.21489	2.22844	2.52985	2.2324	2.01225	2.16225	2.25256	1.99727	2.05976	2.32432	2.10011	2.32432
ENSMUSG00000039474	-0.248219	4.01451	11.1533	0.00488808	0.0836501	Wfs1	wolframin ER transmembrane glycoprotein	5	37123448	37146549	protein_coding	MGI:1328355	3.07962	2.73339	2.6607	2.80563	2.84937	3.0354	2.88047	3.00167	3.11162	3.01022	2.83293	3.00979	3.00979
ENSMUSG00000028969	-0.198664	6.06028	11.1573	0.00488234	0.0836501	Cdk5	cyclin-dependent kinase 5	5	24623239	24628528	protein_coding	MGI:101765	6.22195	6.22997	6.35887	6.43775	6.56879	6.48986	6.55956	6.5375	6.67352	6.50465	6.36945	6.5545	6.5545
ENSMUSG00000066440	0.223343	4.45435	11.159	0.00487993	0.0836501	Zfyve26	zinc finger, FYVE domain containing 26	12	79279120	79343078	protein_coding	MGI:1924767	3.16576	3.59958	3.53284	2.90455	3.21774	3.17164	3.19497	2.71252	3.24429	2.4015	3.30631	2.98122	3.30631
ENSMUSG00000043789	0.37464	1.55791	11.1528	0.00488885	0.0836501	Vwce	von Willebrand factor C and EGF domains	19	10611577	10643577	protein_coding	MGI:1919018	1.69422	1.84612	0.522746	1.45746	0.139987	0.832303	1.10015	0.912912	-0.0446426	0.210447	1.27693	0.666069	1.27693
ENSMUSG00000043924	-1.00895	-2.13767	11.1362	0.00491306	0.0838788	Ncmap	noncompact myelin associated protein	4	135096887	135125538	protein_coding	MGI:2444888	-2.73222	-2.66947	-2.56666	-1.73226	-3.48252	-1.74671	-1.72137	-1.31125	-1.8186	-1.46083	-2.52796	-1.5986	-1.5986
ENSMUSG00000007987	-0.185793	4.94384	11.132	0.00491916	0.0838788	Ift22	intraflagellar transport 22	5	136937004	136944258	protein_coding	MGI:1914536	5.00832	5.09787	5.09239	5.19252	5.23921	5.15271	5.26336	5.26567	5.35269	5.19228	5.12835	5.24698	5.24698
ENSMUSG00000025280	0.138585	4.73522	11.1315	0.0049199	0.0838788	Polr3a	polymerase (RNA) III (DNA directed) polypeptide A	14	24498764	24537126	protein_coding	MGI:2681836	3.55158	3.55013	3.64534	3.56278	3.62611	3.47621	3.50536	3.38717	3.45909	3.41533	3.58775	3.44925	3.58775
ENSMUSG00000056895	0.201767	5.42874	11.1293	0.00492323	0.0838788	H2bu2	H2B.U histone 2	11	58839746	58840359	protein_coding	MGI:1925553	7.57968	7.56183	7.7199	7.80672	7.70259	7.45361	7.5138	7.29619	7.3872	7.50999	7.67706	7.43447	7.67706
ENSMUSG00000022490	-0.178653	6.09601	11.1146	0.00494478	0.0839653	Ppp1r1a	protein phosphatase 1, regulatory inhibitor subunit 1A	15	103438706	103446430	protein_coding	MGI:1889595	6.71209	6.62299	6.62376	6.73006	6.68711	6.77164	6.77034	6.78554	6.78712	6.92275	6.67589	6.80867	6.80867
ENSMUSG00000028107	0.12678	4.95762	11.1188	0.00493862	0.0839653	Tars2	threonyl-tRNA synthetase 2, mitochondrial (putative)	3	95647288	95667518	protein_coding	MGI:1919057	4.7581	4.68782	4.76017	4.89063	4.82787	4.60391	4.68408	4.61377	4.66968	4.58304	4.78657	4.63143	4.78657
ENSMUSG00000073600	0.271742	2.48887	11.1115	0.00494935	0.0839653	Prob1	proline rich basic protein 1	18	35783404	35788291	protein_coding	MGI:2686460	1.15194	1.15461	1.2057	0.917141	1.17666	0.875451	0.988464	0.97679	0.680036	0.575509	1.12483	0.828488	1.12483
ENSMUSG00000104802	0.494386	0.458386	11.1165	0.00494193	0.0839653	Gm5869		5	87145018	87146274	processed_pseudogene	MGI:3648808	1.32715	1.26447	1.72963	1.00561	1.4143	0.864933	0.788262	0.564455	0.951597	0.940336	1.36748	0.828642	1.36748
ENSMUSG00000045216	-0.12182	6.74944	11.105	0.00495897	0.0840392	Hs6st1	heparan sulfate 6-O-sulfotransferase 1	1	36107481	36145527	protein_coding	MGI:1354958	5.60844	5.56795	5.73313	5.63889	5.57916	5.72028	5.6722	5.73014	5.70346	5.69021	5.62674	5.70341	5.70341
ENSMUSG00000025066	-0.182175	7.19532	11.1008	0.00496515	0.0840548	Sfr1	SWI5 dependent recombination repair 1	19	47720121	47724027	protein_coding	MGI:1915038	7.3662	7.4674	7.25844	7.30883	7.24199	7.45167	7.40601	7.53254	7.46273	7.48799	7.33092	7.46879	7.46879
ENSMUSG00000003354	-0.342534	1.82214	11.0816	0.0049937	0.0843591	Ccdc65	coiled-coil domain containing 65	15	98606088	98621217	protein_coding	MGI:2146001	1.85799	1.59386	1.48652	1.80085	1.56365	1.9516	1.66592	2.1043	1.98699	1.88055	1.66775	1.92504	1.92504
ENSMUSG00000022555	0.159083	4.54776	11.0824	0.00499237	0.0843591	Dgat1	diacylglycerol O-acyltransferase 1	15	76386215	76396153	protein_coding	MGI:1333825	5.59576	5.43927	5.57895	5.58471	5.81524	5.44084	5.45415	5.39063	5.46724	5.2673	5.60792	5.40585	5.60792
ENSMUSG00000002814	0.180243	3.44626	11.0677	0.00501439	0.0845298	Top3a	topoisomerase (DNA) III alpha	11	60630884	60668191	protein_coding	MGI:1197527	2.57016	2.69116	2.79602	2.5358	2.47162	2.38417	2.73918	2.50808	2.40972	2.43357	2.61767	2.5009	2.61767
ENSMUSG00000026333	0.217614	3.08173	11.0707	0.00500995	0.0845298	Gin1	gypsy retrotransposon integrase 1	1	97697897	97721434	protein_coding	MGI:2182036	3.40667	3.1191	3.47774	3.312	3.11211	2.92239	3.04237	3.13522	3.00874	3.03445	3.29313	3.03024	3.29313
ENSMUSG00000040794	-0.295063	5.46568	11.0576	0.00502959	0.0846074	C1qtnf4	C1q and tumor necrosis factor related protein 4	2	90716204	90720869	protein_coding	MGI:1914695	5.75232	5.79658	5.96012	6.1118	6.17581	6.137	6.16822	6.12881	6.28496	6.36621	5.96898	6.22009	6.22009
ENSMUSG00000040312	0.250056	2.9423	11.0601	0.00502577	0.0846074	Cchcr1	coiled-coil alpha-helical rod protein 1	17	35827997	35841912	protein_coding	MGI:2385321	2.90193	3.35593	2.97768	2.92011	3.30903	2.61329	2.82532	2.63106	2.89221	2.96788	3.10668	2.79283	3.10668
ENSMUSG00000028068	0.254588	3.09422	11.0498	0.0050413	0.0847151	Iqgap3	IQ motif containing GTPase activating protein 3	3	87989278	88028355	protein_coding	MGI:3028642	1.7626	2.11569	1.95782	1.95897	2.27401	1.67386	1.73293	1.61871	1.60503	1.75123	2.02406	1.67755	2.02406
ENSMUSG00000026426	-0.145263	8.79705	11.0459	0.00504716	0.0847244	Arl8a	ADP-ribosylation factor-like 8A	1	135074562	135084007	protein_coding	MGI:1915974	8.90384	8.9721	8.90663	8.98483	9.00401	9.07765	9.03156	9.05143	9.03519	9.08849	8.95487	9.05704	9.05704
ENSMUSG00000000552	-0.191395	5.87472	11.0279	0.00507438	0.0850919	Zfp385a	zinc finger protein 385A	15	103222322	103248520	protein_coding	MGI:1352495	5.41067	5.58862	5.45427	5.45354	5.5661	5.66787	5.58055	5.59373	5.64537	5.71884	5.49633	5.64215	5.64215
ENSMUSG00000028517	-0.127081	5.9289	11.0062	0.00510745	0.0855546	Plpp3	phospholipid phosphatase 3	4	105014544	105089961	protein_coding	MGI:1915166	5.05286	5.05637	5.0843	5.0052	5.03612	5.19674	5.07084	5.15699	5.19482	5.02825	5.0472	5.13113	5.13113
ENSMUSG00000046876	0.166257	5.91829	11.0027	0.00511269	0.0855546	Atxn1	ataxin 1	13	45703231	46118484	protein_coding	MGI:104783	3.47465	3.3048	3.60245	3.2239	3.27594	3.14981	3.2229	3.16782	3.16906	3.08276	3.38334	3.15917	3.38334
ENSMUSG00000067925	-0.211591	6.34515	10.9675	0.00516698	0.086282	Rtl8a	retrotransposon Gag like 8A	X	52644455	52645649	protein_coding	MGI:1913408	7.00057	7.00582	6.96934	7.00871	7.16501	7.25116	7.11482	7.096	7.19573	7.32604	7.03158	7.1993	7.1993
ENSMUSG00000006398	0.26958	3.73205	10.9683	0.00516576	0.086282	Cdc20	cell division cycle 20	4	118290098	118294549	protein_coding	MGI:1859866	3.86057	3.93457	3.87024	4.03011	4.20766	3.62451	3.64696	3.52896	3.6789	3.81029	3.9865	3.66082	3.9865
ENSMUSG00000006215	0.1586	5.5511	10.9311	0.00522377	0.0871392	Zbtb17	zinc finger and BTB domain containing 17	4	141171965	141195241	protein_coding	MGI:107410	5.04363	5.11752	5.23865	5.29215	5.25658	5.02653	5.04658	4.87534	4.99139	4.96902	5.19272	4.98299	5.19272
ENSMUSG00000078202	-0.136832	5.2547	10.9219	0.00523814	0.0871967	Nrarp	Notch-regulated ankyrin repeat protein	2	25070770	25073351	protein_coding	MGI:1914372	4.63375	4.6922	4.69067	4.67409	4.73247	4.75201	4.83537	4.72122	4.79648	4.78566	4.68499	4.77868	4.77868
ENSMUSG00000001248	0.12573	8.45657	10.9222	0.00523775	0.0871967	Gramd1a	GRAM domain containing 1A	7	30829552	30855321	protein_coding	MGI:105490	7.83396	7.88267	7.93927	7.91713	7.96538	7.78723	7.86405	7.66452	7.76004	7.82949	7.9084	7.78266	7.9084
ENSMUSG00000057816	-0.881851	-1.73626	10.9128	0.00525244	0.0873368	Cfap299	cilia and flagella associated protein 299	5	98477163	98949906	protein_coding	MGI:1916571	-1.00185	-0.924613	-0.947292	-1.16019	-0.844883	0.184662	-0.840324	-0.136309	-0.433158	0.133107	-0.971998	-0.170652	-0.170652
ENSMUSG00000032060	-0.318679	1.74974	10.9002	0.00527246	0.0873368	Cryab	crystallin, alpha B	9	50662625	50667936	protein_coding	MGI:88516	2.74814	2.74304	3.091	2.82671	2.88789	3.36898	3.14843	3.08401	2.9643	3.05075	2.86515	3.12991	3.12991
ENSMUSG00000043487	-0.230623	2.40477	10.8968	0.00527781	0.0873368	Acot6	acyl-CoA thioesterase 6	12	84147428	84158123	protein_coding	MGI:1921287	1.35245	1.33919	1.4609	1.30187	1.27059	1.66414	1.47692	1.48174	1.61963	1.41425	1.34647	1.53444	1.53444
ENSMUSG00000048988	-0.159251	4.89545	10.8967	0.00527801	0.0873368	Elfn1	leucine rich repeat and fibronectin type III, extracellular 1	5	139893698	139960477	protein_coding	MGI:2442479	3.88322	3.95515	4.12378	3.92913	3.9319	4.08319	3.9264	4.05106	4.02784	3.95642	3.96707	4.01017	4.01017
ENSMUSG00000037949	-0.13321	4.65265	10.9064	0.00526257	0.0873368	Ano10	anoctamin 10	9	122004940	122123489	protein_coding	MGI:2143103	4.10535	3.95975	4.06964	4.08007	4.27186	4.1956	4.24505	4.08613	4.1827	4.05618	4.10088	4.15486	4.15486
ENSMUSG00000024897	-0.131733	7.52834	10.8958	0.00527938	0.0873368	Apba1	amyloid beta (A4) precursor protein binding, family A, member 1	19	23736251	23926960	protein_coding	MGI:1860297	5.58586	5.53145	5.58813	5.48118	5.3883	5.65285	5.62102	5.6737	5.6125	5.45699	5.51689	5.60539	5.60539
ENSMUSG00000109293	-0.933587	-1.62523	10.8847	0.00529713	0.0874361	Dcst2	DC-STAMP domain containing 2	3	89269282	89284856	protein_coding	MGI:2685606	-2.92927	-2.65454	-3.13454	-2.71657	-1.91992	-1.96587	-1.65233	-1.90134	-1.87376	-1.26176	-2.60757	-1.70679	-1.70679
ENSMUSG00000048240	-0.19381	6.43912	10.8783	0.00530729	0.0874361	Gng7	guanine nucleotide binding protein (G protein), gamma 7	10	80784458	80850779	protein_coding	MGI:95787	5.61369	5.24214	5.46378	5.44597	5.42467	5.5587	5.65928	5.46986	5.6262	5.65185	5.44288	5.59491	5.59491
ENSMUSG00000052949	-0.109434	7.82575	10.8861	0.00529493	0.0874361	Rnf157	ring finger protein 157	11	116227179	116303858	protein_coding	MGI:2442484	6.67334	6.68852	6.75622	6.66305	6.65465	6.79178	6.77497	6.7404	6.80651	6.69778	6.68761	6.76281	6.76281
ENSMUSG00000041624	0.409022	1.06962	10.8814	0.00530239	0.0874361	Gucy1a2	guanylate cyclase 1, soluble, alpha 2	9	3532778	3894736	protein_coding	MGI:2660877	1.17159	0.702525	0.826731	0.657506	0.859348	0.415143	0.497931	0.490121	0.541963	-0.0588591	0.85522	0.393121	0.85522
ENSMUSG00000023328	-0.339485	4.45585	10.8625	0.0053326	0.0877625	Ache	acetylcholinesterase	5	137285781	137292728	protein_coding	MGI:87876	4.03918	3.77913	3.62295	3.97376	4.00276	4.21713	3.84342	4.32669	4.33727	4.09513	3.89204	4.1751	4.1751
ENSMUSG00000061601	0.261607	7.31163	10.8575	0.00534075	0.0878061	Pclo	piccolo (presynaptic cytomatrix protein)	5	14564932	14913473	protein_coding	MGI:1349390	4.90737	4.79802	4.93434	4.65643	4.49956	4.48868	4.68397	4.64543	4.50392	4.28637	4.76813	4.52838	4.76813
ENSMUSG00000028869	-0.110363	6.09234	10.8349	0.00537718	0.0881623	Gnl2	guanine nucleotide binding protein-like 2 (nucleolar)	4	124910378	124949173	protein_coding	MGI:2385207	6.31768	6.35675	6.35639	6.28255	6.31492	6.4424	6.45749	6.44977	6.3859	6.33514	6.32593	6.41489	6.41489
ENSMUSG00000060798	0.157109	4.0911	10.8342	0.00537826	0.0881623	Intu	inturned planar cell polarity protein	3	40585435	40659204	protein_coding	MGI:2443752	2.30688	2.31315	2.39215	2.33971	2.27618	2.03538	2.15215	2.20098	2.17143	1.97486	2.32614	2.10954	2.32614
ENSMUSG00000014444	0.218525	4.22367	10.8338	0.00537898	0.0881623	Piezo1	piezo-type mechanosensitive ion channel component 1	8	123208437	123278068	protein_coding	MGI:3603204	2.53143	2.56213	3.27837	3.11276	3.13278	2.69484	2.84291	2.541	2.17058	2.37473	2.95648	2.54388	2.95648
ENSMUSG00000069919	-0.35843	6.98055	10.8108	0.0054164	0.088232	Hba-a1	hemoglobin alpha, adult chain 1	11	32233511	32234465	protein_coding	MGI:96015	8.37771	8.59886	8.79448	8.66177	8.77689	8.97233	8.82105	8.71079	8.96853	9.27175	8.64961	8.96152	8.96152
ENSMUSG00000069132	-0.252489	2.89534	10.8261	0.00539153	0.088232	Nxph2	neurexophilin 2	2	23211258	23291985	protein_coding	MGI:107491	2.30714	2.19184	2.31938	2.28887	2.19375	2.58793	2.72156	2.37389	2.44953	2.17681	2.26128	2.47381	2.47381
ENSMUSG00000030410	-0.184664	7.09588	10.8177	0.00540515	0.088232	Dmwd	dystrophia myotonica-containing WD repeat motif	7	18810152	18816701	protein_coding	MGI:94907	6.69684	6.69707	6.66628	6.77369	6.83564	6.82545	6.89649	6.76275	6.87913	6.9604	6.73525	6.86639	6.86639
ENSMUSG00000067879	-0.144785	5.32754	10.8123	0.00541406	0.088232	Vxn	vexin	1	9671424	9697368	protein_coding	MGI:1924232	4.47348	4.29405	4.4485	4.29281	4.42747	4.51616	4.6066	4.5091	4.52108	4.2918	4.38936	4.49266	4.49266
ENSMUSG00000031934	0.102489	7.22388	10.8116	0.00541516	0.088232	Panx1	pannexin 1	9	14913424	14956774	protein_coding	MGI:1860055	5.78446	5.54226	5.69376	5.78469	5.70578	5.69809	6.09561	6.0469	5.95915	5.82153	5.70486	5.93159	5.93159
ENSMUSG00000037487	0.164711	8.0158	10.8184	0.00540399	0.088232	Ubr5	ubiquitin protein ligase E3 component n-recognin 5	15	37967572	38079098	protein_coding	MGI:1918040	7.17866	7.3504	7.28793	7.16249	7.1635	7.02866	7.01552	7.09454	6.99134	6.99063	7.23066	7.02464	7.23066
ENSMUSG00000043079	-0.247626	3.5599	10.8044	0.00542686	0.0883124	Synpo	synaptopodin	18	60727045	60793214	protein_coding	MGI:1099446	2.26419	1.87121	2.03818	2.14815	2.05386	2.21194	2.48814	2.15258	2.27079	2.25538	2.08095	2.28037	2.28037
ENSMUSG00000031323	-0.926431	-1.28598	10.7964	0.00544007	0.0883472	Dmrtc1a	DMRT-like family C1a	X	101946822	101952293	protein_coding	MGI:1918137	-1.62023	-1.21718	-0.200331	-1.27587	-1.43466	-0.756755	-0.152255	0.147963	-0.665491	-0.0757009	-1.05369	-0.258761	-0.258761
ENSMUSG00000004110	0.2439	7.98286	10.7969	0.00543925	0.0883472	Cacna1e	calcium channel, voltage-dependent, R type, alpha 1E subunit	1	154266477	154760247	protein_coding	MGI:106217	5.16905	5.00472	5.12161	4.86346	4.74277	4.70686	4.89439	4.80006	4.62498	4.42891	4.98898	4.69967	4.98898
ENSMUSG00000003039	-0.16309	6.73925	10.7927	0.00544614	0.0883559	Fam32a	family with sequence similarity 32, member A	8	72973574	72978262	protein_coding	MGI:1915172	6.10794	6.29895	6.112	6.11637	6.14301	6.2617	6.30069	6.35603	6.23567	6.24317	6.15753	6.28014	6.28014
ENSMUSG00000045287	-0.176157	3.88703	10.7819	0.00546388	0.0885161	Rtn4rl1	reticulon 4 receptor-like 1	11	75084609	75158595	protein_coding	MGI:2661375	2.79623	2.70498	2.922	2.83194	2.7735	3.00453	2.83422	3.01394	2.92327	2.91082	2.80751	2.93887	2.93887
ENSMUSG00000039990	0.162834	4.90205	10.78	0.00546711	0.0885161	Edrf1	erythroid differentiation regulatory factor 1	7	133239272	133274700	protein_coding	MGI:1919831	4.32994	4.44388	4.6324	4.45899	4.30273	3.99267	4.41004	4.08348	4.03337	4.09424	4.43838	4.1307	4.43838
ENSMUSG00000022881	0.194196	3.00593	10.7609	0.00549873	0.0889379	Rfc4	replication factor C (activator 1) 4	16	22932693	22946487	protein_coding	MGI:2146571	3.81911	3.75893	3.8908	3.91894	3.91596	3.62349	3.60356	3.57659	3.81364	3.56913	3.86208	3.64019	3.86208
ENSMUSG00000000711	-0.101202	7.3048	10.7493	0.00551813	0.0891614	Rab5b	RAB5B, member RAS oncogene family	10	128513044	128532133	protein_coding	MGI:105938	6.48733	6.42305	6.45225	6.44375	6.4658	6.52469	6.53109	6.51483	6.5228	6.44479	6.4546	6.50799	6.50799
ENSMUSG00000038515	-0.207109	2.97391	10.7376	0.00553772	0.0892586	Grtp1	GH regulated TBC protein 1	8	13222022	13250620	protein_coding	MGI:1914040	3.34509	2.8848	2.86737	3.18504	3.18203	3.44304	3.37113	3.24628	3.29665	2.75383	3.10487	3.24133	3.24133
ENSMUSG00000019944	-0.16735	4.17755	10.7357	0.00554092	0.0892586	Rhobtb1	Rho-related BTB domain containing 1	10	68987264	69127621	protein_coding	MGI:1916538	3.06307	2.84507	3.01987	2.85758	2.83407	3.07074	3.15932	3.10787	2.92259	2.75992	2.92724	3.01124	3.01124
ENSMUSG00000051331	0.215791	7.06891	10.7371	0.00553851	0.0892586	Cacna1c	calcium channel, voltage-dependent, L type, alpha 1C subunit	6	118564201	119173851	protein_coding	MGI:103013	4.47656	4.4866	4.66247	4.45302	4.26119	4.24508	4.44613	4.40279	4.16203	3.91693	4.47357	4.24671	4.47357
ENSMUSG00000008206	0.134516	6.69612	10.7199	0.00556754	0.089597	Cers4	ceramide synthase 4	8	4543026	4581680	protein_coding	MGI:1914510	4.92456	4.89347	4.9687	4.80579	4.75057	4.75043	4.87633	4.81927	4.65334	4.47962	4.8708	4.72241	4.8708
ENSMUSG00000018042	-0.194211	6.26098	10.7018	0.00559822	0.089862	Cyb5r3	cytochrome b5 reductase 3	15	83037695	83056793	protein_coding	MGI:94893	5.74735	5.95949	5.85169	5.84934	5.98408	6.00456	5.95933	5.99628	6.06032	6.12107	5.88091	6.02943	6.02943
ENSMUSG00000048385	-0.168654	7.31738	10.7035	0.00559522	0.089862	Scrt1	scratch family zinc finger 1	15	76400403	76406699	protein_coding	MGI:2176606	5.80631	6.04066	5.95386	5.89952	5.84397	6.01895	6.11026	5.96225	6.02009	6.06951	5.91125	6.03709	6.03709
ENSMUSG00000039298	0.24068	5.91073	10.7002	0.0056009	0.089862	Cdk5rap2	CDK5 regulatory subunit associated protein 2	4	70135093	70328680	protein_coding	MGI:2384875	3.6674	3.5597	3.68756	3.48681	3.31262	3.29752	3.47832	3.51924	3.25107	2.84399	3.54913	3.297	3.54913
ENSMUSG00000074733	0.218269	4.54034	10.6921	0.0056146	0.0899915	Zfp950	zinc finger protein 950	19	61042278	61129278	protein_coding	MGI:2652824	4.49231	4.2243	4.3695	4.21612	4.10607	4.06252	4.19068	4.07859	3.90089	3.74207	4.28799	4.00331	4.28799
ENSMUSG00000061353	-0.252374	5.02783	10.6813	0.00563306	0.0901968	Cxcl12	chemokine (C-X-C motif) ligand 12	6	117145496	117158328	protein_coding	MGI:103556	4.41803	4.12503	4.42701	4.53064	4.22459	4.50289	4.73884	4.64151	4.64415	4.31179	4.35255	4.57529	4.57529
ENSMUSG00000055980	0.133049	5.47206	10.6501	0.00568675	0.0909653	Irs1	insulin receptor substrate 1	1	82210822	82269137	protein_coding	MGI:99454	3.09706	3.17643	3.15421	3.02926	3.09145	3.03651	2.97732	2.91354	2.93883	2.79868	3.11061	2.93511	3.11061
ENSMUSG00000030270	-0.697606	0.0788232	10.6332	0.00571607	0.0913055	Cpne9	copine family member IX	6	113259268	113282588	protein_coding	MGI:2443052	-0.298605	-1.01981	-0.312964	-1.75573	0.0786536	-0.41368	0.671329	-0.00114307	-0.20715	-1.36918	-0.529755	-0.121609	-0.121609
ENSMUSG00000028701	-0.251084	2.5167	10.6313	0.00571946	0.0913055	Lurap1	leucine rich adaptor protein 1	4	115989603	116008535	protein_coding	MGI:1915325	0.782612	0.379598	0.73533	0.634737	0.66356	0.732245	0.924041	0.886983	0.873935	0.843085	0.645727	0.853514	0.853514
ENSMUSG00000039166	-0.16323	5.99562	10.6249	0.00573058	0.0913916	Akap7	A kinase (PRKA) anchor protein 7	10	25044988	25183768	protein_coding	MGI:1859150	6.5214	6.5584	6.28666	6.27267	6.12212	6.65756	6.51095	6.68254	6.42903	6.41231	6.36158	6.5429	6.5429
ENSMUSG00000010086	0.10983	6.33889	10.6216	0.00573637	0.0913926	Rnf112	ring finger protein 112	11	61339268	61344957	protein_coding	MGI:106611	5.75007	5.69728	5.81654	5.66728	5.74576	5.60703	5.6783	5.60709	5.57202	5.46433	5.73629	5.58743	5.73629
ENSMUSG00000024065	-0.138416	4.9814	10.6149	0.00574811	0.0914884	Ehd3	EH-domain containing 3	17	74111129	74139089	protein_coding	MGI:1928900	3.836	3.78674	4.01719	3.85181	3.82846	4.01401	4.05978	3.9066	4.00088	3.81409	3.86628	3.96172	3.96172
ENSMUSG00000026361	0.174842	5.64014	10.5959	0.00578147	0.0919174	Cdc73	cell division cycle 73, Paf1/RNA polymerase II complex component	1	143474538	143578631	protein_coding	MGI:2384876	3.69121	3.45626	3.61106	3.38384	3.27742	3.40365	3.69437	3.80352	3.56061	3.27516	3.49177	3.56001	3.56001
ENSMUSG00000028640	0.273118	3.44841	10.593	0.00578658	0.0919174	Tfap2c	transcription factor AP-2, gamma	2	172391513	172400542	protein_coding	MGI:106032	2.70968	3.0781	3.04392	2.96698	2.96767	2.87358	2.8022	2.57951	2.76301	2.32588	2.95887	2.68181	2.95887
ENSMUSG00000060261	0.11323	8.00943	10.587	0.00579713	0.0919935	Gtf2i	general transcription factor II I	5	134266688	134343614	protein_coding	MGI:1202722	7.72366	7.53881	7.98769	7.68872	7.65259	7.44396	7.61707	7.69274	7.58831	7.28038	7.72613	7.53175	7.72613
ENSMUSG00000031791	-0.202952	4.20238	10.5756	0.00581741	0.0920777	Tmem38a	transmembrane protein 38A	8	73325899	73341126	protein_coding	MGI:1921416	4.00703	3.79019	4.13622	4.212	4.2091	4.24056	4.16693	4.14016	4.24146	4.13926	4.07938	4.18642	4.18642
ENSMUSG00000078671	0.18682	6.66962	10.5743	0.00581974	0.0920777	Chd2	chromodomain helicase DNA binding protein 2	7	73076386	73191578	protein_coding	MGI:2448567	5.67271	5.79974	5.67289	5.65498	5.43622	5.50539	5.4705	5.53299	5.52461	5.34187	5.65201	5.47674	5.65201
ENSMUSG00000043333	0.845838	-1.23282	10.5776	0.00581396	0.0920777	Rhbdl2	rhomboid like 2	4	123681667	123723697	protein_coding	MGI:3608413	-0.30458	-0.816573	-0.317754	-0.197132	0.743828	-1.27653	-1.49397	-0.921713	-1.35966	-0.528392	-0.0811006	-1.07175	-0.0811006
ENSMUSG00000075266	0.291953	2.43598	10.5684	0.00583027	0.0921528	Cenpw	centromere protein W	10	30070565	30076556	protein_coding	MGI:1913561	2.43609	2.56551	2.62102	2.66733	2.80277	2.37959	2.38338	2.48451	2.11327	2.27822	2.62357	2.33316	2.62357
ENSMUSG00000063894	0.18896	5.21814	10.5481	0.00586651	0.092634	Zkscan8	zinc finger with KRAB and SCAN domains 8	13	21697392	21715290	protein_coding	MGI:1913815	3.05527	2.98627	3.0635	2.88459	2.71388	2.72212	2.81837	2.76576	2.77179	2.50282	2.94645	2.7203	2.94645
ENSMUSG00000023913	-0.257276	3.64747	10.5345	0.00589097	0.0926537	Pla2g7	phospholipase A2, group VII (platelet-activating factor acetylhydrolase, plasma)	17	43878989	43923092	protein_coding	MGI:1351327	3.49288	3.09398	3.82423	3.4979	3.32546	3.7184	3.70857	3.70613	3.69113	3.47896	3.46683	3.66343	3.66343
ENSMUSG00000041571	-0.215331	8.53455	10.5346	0.00589072	0.0926537	Selenow	selenoprotein W	7	15651133	15656327	protein_coding	MGI:1100878	10.0799	10.1878	10.1331	10.1952	10.2343	10.3249	10.2524	10.2507	10.3306	10.5181	10.1671	10.3387	10.3387
ENSMUSG00000045427	0.110972	6.92816	10.5419	0.00587771	0.0926537	Hnrnph2	heterogeneous nuclear ribonucleoprotein H2	X	133501928	133507809	protein_coding	MGI:1201779	6.62788	6.58796	6.62903	6.49454	6.49775	6.4095	6.47677	6.46511	6.41743	6.30807	6.56868	6.41659	6.56868
ENSMUSG00000020850	0.131814	8.48848	10.5363	0.00588771	0.0926537	Prpf8	pre-mRNA processing factor 8	11	75377642	75400275	protein_coding	MGI:2179381	6.48777	6.46392	6.58432	6.42468	6.35537	6.2858	6.40596	6.34523	6.30629	6.10954	6.46519	6.29391	6.46519
ENSMUSG00000025261	0.186324	9.02245	10.5132	0.00592956	0.0931688	Huwe1	HECT, UBA and WWE domain containing 1	X	150583803	150718413	protein_coding	MGI:1926884	6.73104	6.66068	6.72796	6.47467	6.40611	6.23706	6.4523	6.34882	6.30402	6.02016	6.60628	6.27953	6.60628
ENSMUSG00000032578	-0.167018	3.91808	10.4893	0.00597305	0.0936678	Cish	cytokine inducible SH2-containing protein	9	107173225	107179983	protein_coding	MGI:103159	2.91607	3.04012	3.01808	3.14137	3.10165	3.19042	3.25262	3.16665	3.17192	3.143	3.04551	3.1854	3.1854
ENSMUSG00000067194	0.152727	7.35986	10.4902	0.00597132	0.0936678	Eif1ax	eukaryotic translation initiation factor 1A, X-linked	X	158155174	158172924	protein_coding	MGI:1913485	6.01043	5.74531	6.16384	5.89418	5.7739	5.84425	6.0092	5.99205	6.05637	5.7635	5.92597	5.93726	5.93726
ENSMUSG00000041329	-0.178616	7.34584	10.4812	0.00598786	0.0938079	Atp1b2	ATPase, Na+/K+ transporting, beta 2 polypeptide	11	69490562	69496768	protein_coding	MGI:88109	6.58345	6.63244	6.62046	6.49912	6.58875	6.76574	6.54936	6.86343	6.73027	6.69275	6.58559	6.72393	6.72393
ENSMUSG00000033847	0.405641	1.55874	10.4578	0.00603112	0.094393	Pla2g4c	phospholipase A2, group IVC (cytosolic, calcium-independent)	7	13058580	13094597	protein_coding	MGI:1196403	0.837809	0.988204	0.949958	0.534764	0.765091	0.261508	0.354832	0.651753	0.0713838	0.435422	0.82392	0.367746	0.82392
ENSMUSG00000078656	-0.227685	5.49497	10.4425	0.00605948	0.0945587	Vps25	vacuolar protein sorting 25	11	101144533	101150375	protein_coding	MGI:106354	6.34364	6.4149	6.19684	6.45103	6.47149	6.49868	6.4535	6.52451	6.58568	6.67191	6.37893	6.54886	6.54886
ENSMUSG00000068566	-0.208981	4.9856	10.4451	0.00605459	0.0945587	Myadm	myeloid-associated differentiation marker	7	3337605	3348958	protein_coding	MGI:1355332	4.44372	4.56066	4.42183	4.25181	4.31946	4.56743	4.4741	4.67608	4.60811	4.49944	4.40343	4.56689	4.56689
ENSMUSG00000062906	0.195149	4.62153	10.4459	0.00605321	0.0945587	Hdac10	histone deacetylase 10	15	89007510	89012903	protein_coding	MGI:2158340	4.31337	4.29422	4.56542	4.52335	4.60893	4.21387	4.35282	4.02962	4.25517	4.1766	4.46698	4.20946	4.46698
ENSMUSG00000029544	0.167512	4.96178	10.4337	0.00607588	0.0946822	Cabp1	calcium binding protein 1	5	115306748	115332440	protein_coding	MGI:1352750	5.76317	5.69075	6.04917	5.89432	5.93558	5.66951	5.75513	5.5461	5.69694	5.60738	5.87217	5.65682	5.87217
ENSMUSG00000027550	0.176304	4.95715	10.4287	0.00608519	0.0946822	Lrrcc1	leucine rich repeat and coiled-coil domain containing 1	3	14598848	14637718	protein_coding	MGI:1918960	3.88307	3.86289	3.64415	3.67524	3.55505	3.53748	3.59301	3.62884	3.5562	3.34359	3.72977	3.53515	3.72977
ENSMUSG00000037646	0.240697	5.16977	10.4303	0.00608214	0.0946822	Vps13b	vacuolar protein sorting 13B	15	35371306	35931375	protein_coding	MGI:1916380	2.50497	2.07666	2.46412	2.30922	2.12973	2.0162	2.16926	2.0082	2.08156	1.74349	2.30714	2.01056	2.30714
ENSMUSG00000079481	0.241395	3.8149	10.4108	0.00611883	0.095113	Nhsl2	NHS-like 2	X	100892991	101135661	protein_coding	MGI:3645090	1.55242	0.859865	1.16212	1.35879	1.32472	0.847295	0.989111	1.11208	0.957857	0.601878	1.26967	0.911619	1.26967
ENSMUSG00000020175	-0.199047	4.64724	10.3862	0.00616532	0.0956266	Rab36	RAB36, member RAS oncogene family	10	74872890	74890580	protein_coding	MGI:1924127	3.84969	3.98139	3.86502	3.84339	3.98483	4.11931	3.98997	4.10449	3.96447	3.98802	3.9063	4.03472	4.03472
ENSMUSG00000025473	0.17687	3.2113	10.3839	0.00616963	0.0956266	Adam8	a disintegrin and metallopeptidase domain 8	7	139558845	139572475	protein_coding	MGI:107825	2.74027	2.4303	2.63236	2.41519	2.51168	2.31188	2.39594	2.2489	2.44284	2.35518	2.55135	2.3525	2.55135
ENSMUSG00000029206	0.232064	2.94468	10.3838	0.00616985	0.0956266	Nsun7	NOL1/NOP2/Sun domain family, member 7	5	66417240	66455369	protein_coding	MGI:1918168	2.41843	2.37793	2.31675	1.99546	2.12563	2.02214	2.01758	1.99151	1.89897	1.984	2.25564	1.98352	2.25564
ENSMUSG00000022475	0.178671	6.16884	10.3769	0.006183	0.0957376	Hdac7	histone deacetylase 7	15	97690545	97742383	protein_coding	MGI:1891835	5.11721	5.38401	5.42194	5.36381	5.53431	5.16485	5.151	5.00654	4.98933	4.94851	5.37059	5.05478	5.37059
ENSMUSG00000044629	-0.117348	6.54721	10.358	0.00621923	0.0962052	Cnrip1	cannabinoid receptor interacting protein 1	11	17001586	17029371	protein_coding	MGI:1917505	6.79145	6.61718	6.70319	6.73364	6.74507	6.83312	6.78607	6.80118	6.83472	6.71297	6.71926	6.79429	6.79429
ENSMUSG00000032562	-0.161316	8.05506	10.3397	0.0062544	0.0966435	Gnai2	guanine nucleotide binding protein (G protein), alpha inhibiting 2	9	107491324	107512566	protein_coding	MGI:95772	7.84514	7.8093	7.78057	7.83539	7.93035	7.97565	7.88042	7.92882	7.97273	8.0043	7.84104	7.95303	7.95303
ENSMUSG00000053774	0.125698	6.87945	10.337	0.00625967	0.0966435	Ubxn7	UBX domain protein 7	16	32151075	32212565	protein_coding	MGI:2146388	4.4123	4.41576	4.37766	4.24793	4.28821	4.18487	4.26806	4.20842	4.18966	4.06834	4.34997	4.18532	4.34997
ENSMUSG00000035161	0.166612	4.96782	10.3307	0.00627176	0.0967365	Ints6	integrator complex subunit 6	14	62913779	62998618	protein_coding	MGI:1202397	2.94842	3.08764	3.04195	4.06736	2.7887	2.85045	2.91611	2.83103	2.73026	2.58164	3.26697	2.78652	3.26697
ENSMUSG00000021709	0.149408	6.1358	10.3218	0.00628902	0.0969091	Erbin	Erbb2 interacting protein	13	103955295	104057022	protein_coding	MGI:1890169	4.50743	4.42535	4.45901	4.27163	4.24065	4.20353	4.25423	4.25675	4.2165	4.03084	4.38465	4.19472	4.38465
ENSMUSG00000029088	-0.252421	3.26865	10.3115	0.00630907	0.0971243	Kcnip4	Kv channel interacting protein 4	5	48546844	49682249	protein_coding	MGI:1933131	3.13591	2.89461	2.80398	2.87035	2.84147	3.0956	2.99243	3.28743	3.13887	2.99385	2.91419	3.10582	3.10582
ENSMUSG00000007833	0.268799	2.81477	10.3053	0.00632122	0.0972176	Aldh16a1	aldehyde dehydrogenase 16 family, member A1	7	44790108	44804008	protein_coding	MGI:1916998	2.93171	2.70188	3.1193	2.94509	2.6644	2.31061	2.4556	2.20329	2.39909	2.33932	2.88234	2.34409	2.88234
ENSMUSG00000071398	-0.450137	0.896812	10.2812	0.00636858	0.0976442	2410004P03Rik	RIKEN cDNA 2410004P03 gene	12	17053320	17061728	protein_coding	MGI:1920917	0.096274	-0.459516	-0.121019	-0.416417	-0.197082	0.750941	-0.275381	0.783933	0.139403	0.0724571	-0.205107	0.352509	0.352509
ENSMUSG00000014776	-0.372227	1.36271	10.2814	0.00636817	0.0976442	Nol3	nucleolar protein 3 (apoptosis repressor with CARD domain)	8	106002772	106008571	protein_coding	MGI:1925938	0.199026	0.494735	0.213953	0.284881	0.406398	0.632442	0.402674	0.83302	0.671372	0.685223	0.324357	0.651516	0.651516
ENSMUSG00000026249	-0.209521	5.70915	10.2783	0.00637416	0.0976442	Serpine2	serine (or cysteine) peptidase inhibitor, clade E, member 2	1	79771914	79838897	protein_coding	MGI:101780	5.59919	5.12006	5.34072	5.31102	5.38115	5.52926	5.44856	5.53965	5.63856	5.43253	5.35862	5.51961	5.51961
ENSMUSG00000040506	0.0999981	6.37859	10.271	0.00638871	0.0976442	Ambra1	autophagy/beclin 1 regulator 1	2	91560479	91749194	protein_coding	MGI:2443564	4.87467	4.85976	4.97633	4.83793	4.89704	4.7325	4.81804	4.76627	4.73723	4.60668	4.88994	4.73381	4.88994
ENSMUSG00000033285	0.118075	5.30724	10.2754	0.0063799	0.0976442	Wdr3	WD repeat domain 3	3	100045496	100069723	protein_coding	MGI:2443143	4.88535	5.00249	4.79481	4.96964	5.03466	4.74416	4.78226	4.56537	4.91086	4.78503	4.93998	4.76178	4.93998
ENSMUSG00000015647	0.27661	3.11636	10.2694	0.00639177	0.0976442	Lama5	laminin, alpha 5	2	179818166	179867652	protein_coding	MGI:105382	0.261707	0.431661	0.756465	0.446216	0.542464	0.21173	0.13286	0.974744	0.323626	-0.104325	0.496912	0.356492	0.496912
ENSMUSG00000036459	0.303686	3.95394	10.2821	0.00636677	0.0976442	Wtip	WT1 interacting protein	7	33808968	33832693	protein_coding	MGI:2141920	4.42511	4.51785	5.02428	4.71199	4.77089	4.33555	4.43497	3.98741	4.31654	4.2751	4.70537	4.2775	4.70537
ENSMUSG00000031497	0.648521	-0.836037	10.2622	0.00640608	0.0977692	Tnfsf13b	tumor necrosis factor (ligand) superfamily, member 13b	8	10056467	10089072	protein_coding	MGI:1344376	-0.641698	-1.93666	-0.13914	-1.27933	-2.28587	-1.76665	-1.25784	-0.939618	-1.54026	-2.62128	-1.04258	-1.52303	-1.04258
ENSMUSG00000035735	-0.103585	5.96908	10.2548	0.00642087	0.0979013	Dagla	diacylglycerol lipase, alpha	19	10222629	10282241	protein_coding	MGI:2677061	4.26832	4.21012	4.33369	4.21588	4.194	4.31888	4.36895	4.3379	4.27104	4.1627	4.24532	4.29366	4.29366
ENSMUSG00000056412	-0.638982	1.32877	10.2509	0.00642847	0.0979238	Psenen-ps		4	40775259	40775564	processed_pseudogene	MGI:3649201	4.14744	5.42564	5.26327	5.20382	5.18199	5.86616	5.38094	5.73323	5.68061	5.83508	5.10658	5.70914	5.70914
ENSMUSG00000004567	-0.133472	6.28398	10.2391	0.00645209	0.0981717	Mcoln1	mucolipin 1	8	3550457	3565232	protein_coding	MGI:1890498	6.92383	7.1217	7.17224	7.08809	7.05764	7.14647	7.21618	7.18528	7.18381	7.14532	7.07509	7.17566	7.17566
ENSMUSG00000034042	0.137757	5.17055	10.2366	0.00645704	0.0981717	Gpbp1l1	GC-rich promoter binding protein 1-like 1	4	116414855	116451079	protein_coding	MGI:1924360	4.77007	4.99214	5.05757	4.90067	4.93228	4.73031	4.90361	4.8851	4.5308	4.53167	4.93374	4.72543	4.93374
ENSMUSG00000009894	-0.133164	7.5755	10.2236	0.00648319	0.0984754	Snap47	synaptosomal-associated protein, 47	11	59297960	59342012	protein_coding	MGI:1915076	7.56415	7.44471	7.52862	7.56145	7.62163	7.66359	7.60917	7.58212	7.65545	7.62248	7.54527	7.62687	7.62687
ENSMUSG00000038060	-0.739092	0.297734	10.2166	0.00649725	0.0985951	Dlec1	deleted in lung and esophageal cancer 1	9	118931546	118977314	protein_coding	MGI:2443671	-1.18413	-1.43772	-2.3978	-0.130985	-0.662419	-0.279159	-0.388118	-0.904092	-0.110991	-1.12854	-0.974818	-0.512145	-0.512145
ENSMUSG00000022604	0.116578	5.06288	10.2111	0.00650849	0.0986719	Cep97	centrosomal protein 97	16	55720251	55755218	protein_coding	MGI:1921451	3.1725	3.1789	3.19743	3.01612	3.24924	3.09227	3.02154	2.88835	3.05715	3.0919	3.16491	3.03219	3.16491
ENSMUSG00000035237	-0.4355	0.599477	10.1906	0.00654997	0.0987315	Lcat	lecithin cholesterol acyltransferase	8	106666183	106670014	protein_coding	MGI:96755	0.88899	0.679238	0.968086	0.985769	1.06949	1.59444	1.21884	1.47481	1.25812	0.97902	0.924248	1.32075	1.32075
ENSMUSG00000019850	-0.26355	2.18229	10.1819	0.00656782	0.0987315	Tnfaip3	tumor necrosis factor, alpha-induced protein 3	10	18876658	18891405	protein_coding	MGI:1196377	0.833205	0.492343	0.613712	0.967197	0.778421	1.09071	0.943504	1.0245	0.840143	0.740501	0.746545	0.933304	0.933304
ENSMUSG00000020684	-0.149787	6.72047	10.2023	0.00652629	0.0987315	Rasl10b	RAS-like, family 10, member B	11	83299963	83311865	protein_coding	MGI:2685575	5.88964	5.73903	5.79492	5.82815	5.88784	5.94489	5.89677	5.90692	5.94129	5.99483	5.82905	5.93735	5.93735
ENSMUSG00000038375	-0.133314	7.33762	10.1841	0.00656324	0.0987315	Trp53inp2	transformation related protein 53 inducible nuclear protein 2	2	155222979	155231770	protein_coding	MGI:1915978	6.2556	6.24959	6.35285	6.22654	6.07747	6.43514	6.45821	6.30804	6.28595	6.17757	6.23511	6.33665	6.33665
ENSMUSG00000072889	0.120007	4.60128	10.1793	0.00657308	0.0987315	Nfxl1	nuclear transcription factor, X-box binding-like 1	5	72670644	72717027	protein_coding	MGI:1923646	4.19066	4.18789	4.3767	4.05608	4.3246	4.08175	3.97652	3.89619	3.90983	3.81749	4.23161	3.9391	4.23161
ENSMUSG00000026355	0.124348	5.63101	10.1787	0.00657427	0.0987315	Mcm6	minichromosome maintenance complex component 6	1	128259327	128287401	protein_coding	MGI:1298227	4.98794	5.04826	4.97376	4.94643	4.95491	4.8746	4.84656	4.74773	4.83372	4.7341	4.98272	4.80842	4.98272
ENSMUSG00000003402	0.137343	6.36084	10.1823	0.00656704	0.0987315	Prkcsh	protein kinase C substrate 80K-H	9	21914102	21925518	protein_coding	MGI:107877	6.27553	6.24602	6.40189	6.33012	6.44364	6.20284	6.19151	6.09004	6.15846	6.15286	6.34136	6.15968	6.34136
ENSMUSG00000015461	0.144785	6.38918	10.1831	0.00656539	0.0987315	Atf6b	activating transcription factor 6 beta	17	34866120	34874048	protein_coding	MGI:105121	5.94939	5.89976	6.05079	6.03447	6.06337	5.83319	5.92247	5.75449	5.83016	5.83234	6.00096	5.83551	6.00096
ENSMUSG00000090112	0.178035	6.22981	10.1932	0.00654481	0.0987315	Shprh	SNF2 histone linker PHD RING helicase	10	11025171	11093339	protein_coding	MGI:1917581	4.09152	3.95919	4.14687	3.85925	3.73496	3.8254	4.04831	3.99426	3.90759	3.5718	3.96613	3.87884	3.96613
ENSMUSG00000027520	0.284648	6.14246	10.1896	0.00655208	0.0987315	Zdbf2	zinc finger, DBF-type containing 2	1	63312424	63353735	protein_coding	MGI:1921134	3.69715	3.57582	3.40499	3.255	3.39954	3.22944	2.93113	3.24194	3.28914	3.05115	3.47474	3.1548	3.47474
ENSMUSG00000022132	-0.611747	0.162947	10.1717	0.00658858	0.0987607	Cldn10	claudin 10	14	119025320	119112901	protein_coding	MGI:1913101	0.508217	-0.621251	-0.335488	0.429683	0.490973	0.685702	0.887713	1.11216	0.810166	0.507717	0.167935	0.814859	0.814859
ENSMUSG00000024993	-0.164205	4.69751	10.1736	0.00658476	0.0987607	Dennd10	DENN domain containing 10	19	60800023	60824665	protein_coding	MGI:1915144	4.51379	4.51669	4.39859	4.48926	4.33987	4.52403	4.60115	4.66236	4.66364	4.50961	4.45334	4.59365	4.59365
ENSMUSG00000022515	0.154217	5.072	10.1687	0.00659478	0.0987608	Anks3	ankyrin repeat and sterile alpha motif domain containing 3	16	4759300	4782069	protein_coding	MGI:1919865	5.53843	5.6412	5.65673	5.61576	5.56552	5.29176	5.5836	5.16612	5.34695	5.35493	5.60422	5.35514	5.60422
ENSMUSG00000034973	0.170221	6.21827	10.1647	0.00660305	0.098792	Dop1a	DOP1 leucine zipper like protein A	9	86349207	86437976	protein_coding	MGI:1289294	5.38235	5.45375	5.59485	5.37763	5.51417	5.22256	5.39881	5.2532	5.28088	5.2926	5.46692	5.29086	5.46692
ENSMUSG00000078937	-0.408535	1.8345	10.1556	0.00662185	0.0987955	Cpt1b	carnitine palmitoyltransferase 1b, muscle	15	89300608	89310066	protein_coding	MGI:1098297	1.27555	0.919298	1.36736	1.61528	1.30423	1.41964	1.52454	1.81725	1.45093	1.15686	1.31328	1.48952	1.48952
ENSMUSG00000022297	-0.226602	3.07642	10.1603	0.00661213	0.0987955	Fzd6	frizzled class receptor 6	15	38869429	38901583	protein_coding	MGI:108474	1.70515	1.79135	1.61381	1.83808	1.66636	1.81378	1.82399	2.00822	1.90527	1.89031	1.72527	1.89002	1.89002
ENSMUSG00000072214	-0.133574	9.03883	10.1582	0.00661648	0.0987955	Septin5	septin 5	16	18439252	18448704	protein_coding	MGI:1195461	8.75194	8.7186	8.78337	8.83205	8.79293	8.8565	8.87298	8.85016	8.84367	8.90272	8.77629	8.86536	8.86536
ENSMUSG00000023118	0.114065	6.84682	10.142	0.00664979	0.098935	Sympk	symplekin	7	18758302	18788543	protein_coding	MGI:1915438	5.87818	6.06065	5.977	5.83713	6.09809	5.92166	6.01523	5.90725	5.95839	5.95906	5.97372	5.9528	5.97372
ENSMUSG00000018849	0.138359	6.58521	10.1442	0.00664543	0.098935	Wwc1	WW, C2 and coiled-coil domain containing 1	11	35729227	35871354	protein_coding	MGI:2388637	5.53319	5.41683	5.62542	5.5967	5.64294	5.37694	5.57598	5.31942	5.31025	5.05979	5.56531	5.33784	5.56531
ENSMUSG00000037995	0.180323	6.76306	10.1429	0.00664793	0.098935	Igsf9	immunoglobulin superfamily, member 9	1	172309355	172326445	protein_coding	MGI:2135283	6.1908	6.53504	6.55988	6.35983	6.46417	6.31211	6.2773	6.22736	6.20026	6.26776	6.4281	6.25749	6.4281
ENSMUSG00000063060	-0.4053	1.94904	10.134	0.00666656	0.0990922	Sox7	SRY (sex determining region Y)-box 7	14	64181122	64188181	protein_coding	MGI:98369	1.08108	0.972427	0.93668	0.525741	0.570083	1.18153	1.09689	1.36619	1.43555	0.829058	0.834494	1.19741	1.19741
ENSMUSG00000035916	-0.716058	-0.984464	10.1275	0.00668002	0.0991332	Ptprq	protein tyrosine phosphatase, receptor type, Q	10	107352910	107555912	protein_coding	MGI:1096349	-3.5238	-3.52568	-3.79796	-3.35559	-3.66962	-2.80575	-2.78795	-2.43338	-3.49367	-3.19324	-3.5668	-2.89744	-2.89744
ENSMUSG00000030495	-0.299911	2.08212	10.1267	0.00668174	0.0991332	Slc7a10	solute carrier family 7 (cationic amino acid transporter, y+ system), member 10	7	34885810	34900539	protein_coding	MGI:1858261	2.20019	2.24972	1.83104	1.72069	2.41663	2.31708	2.1843	2.02577	2.4217	2.06903	2.10731	2.21129	2.21129
ENSMUSG00000024942	-0.268455	2.51727	10.1182	0.00669932	0.0992096	Capn1	calpain 1	19	6038573	6065927	protein_coding	MGI:88263	1.84963	1.58489	1.53039	1.50538	1.59366	1.88974	1.72703	1.98416	1.85523	1.76689	1.61821	1.8475	1.8475
ENSMUSG00000040033	0.128321	5.31996	10.1212	0.00669322	0.0992096	Stat2	signal transducer and activator of transcription 2	10	128106428	128128718	protein_coding	MGI:103039	4.66311	4.56426	4.68819	4.62636	4.43858	4.51383	4.54832	4.50092	4.21074	4.27507	4.59881	4.41634	4.59881
ENSMUSG00000021782	0.11742	7.1557	10.0954	0.00674736	0.099792	Dlg5	discs large MAGUK scaffold protein 5	14	24184021	24295988	protein_coding	MGI:1918478	5.6907	5.74953	5.89513	5.58916	5.83108	5.58948	5.56694	5.4982	5.63338	5.54363	5.75505	5.56703	5.75505
ENSMUSG00000034327	0.223062	3.242	10.0936	0.00675115	0.099792	Kctd9	potassium channel tetramerisation domain containing 9	14	67953386	67979759	protein_coding	MGI:2145579	2.4758	2.50748	2.7672	2.39102	2.76526	2.42765	2.30715	2.27264	2.23931	2.46625	2.58981	2.34534	2.58981
ENSMUSG00000073802	-0.745376	-1.1966	10.0883	0.00676232	0.0998646	Cdkn2b	cyclin dependent kinase inhibitor 2B	4	89224536	89229276	protein_coding	MGI:104737	-0.900958	-1.82048	-1.23967	-1.56144	-0.779274	-0.48716	-0.774256	-0.467607	-0.475148	-0.279858	-1.20849	-0.488291	-0.488291
ENSMUSG00000078161	-0.297467	2.57697	10.0822	0.00677508	0.0999606	Erich3	glutamate rich 3	3	154369496	154473427	protein_coding	MGI:1919095	1.05068	0.754018	1.28941	0.777848	0.878249	1.18634	0.709619	0.951558	1.20757	1.42773	0.96421	1.117	1.117
ENSMUSG00000079139	1.52126	-1.84475	10.0707	0.00679966	0.100231	Gm4204		1	135159733	135160963	processed_pseudogene	MGI:3782381	-0.883034	-1.24823	0.107549	-0.244665	-1.68316	-2.95065	-0.992437	-2.06655	-2.73885	-4.78635	-0.645662	-2.2423	-0.645662
ENSMUSG00000037111	0.170579	5.88061	10.056	0.00683085	0.100598	Setd7	SET domain containing (lysine methyltransferase) 7	3	51422740	51468300	protein_coding	MGI:1920501	3.87648	3.87371	4.01445	3.87099	3.6944	3.74347	3.80947	3.72643	3.54802	3.46237	3.86956	3.66379	3.86956
ENSMUSG00000021108	-0.229108	3.09864	10.0485	0.00684686	0.100648	Prkch	protein kinase C, eta	12	73631570	73824959	protein_coding	MGI:97600	2.18688	1.73399	2.00018	1.90256	2.05404	2.15391	2.24159	2.1399	2.2772	2.03155	1.98343	2.17138	2.17138
ENSMUSG00000002279	-0.227649	3.14027	10.0503	0.00684303	0.100648	Lmf1	lipase maturation factor 1	17	25798059	25881800	protein_coding	MGI:1923733	3.12707	3.13412	2.87959	3.00992	3.1411	3.27759	3.39834	3.12574	3.22091	3.24122	3.06186	3.25549	3.25549
ENSMUSG00000028383	-0.189172	4.26419	10.0358	0.00687426	0.100957	Hsdl2	hydroxysteroid dehydrogenase like 2	4	59581563	59618689	protein_coding	MGI:1919729	3.73639	3.75353	3.59447	3.54664	3.59573	3.84271	3.68463	3.85899	3.86924	3.70286	3.64778	3.79392	3.79392
ENSMUSG00000000579	0.194821	4.49186	10.0284	0.00689029	0.1011	Dynlt1c	dynein light chain Tctex-type 1C	17	6869070	6877173	protein_coding	MGI:3807476	4.70829	4.5123	4.51024	4.53952	4.60372	4.50134	4.35113	4.40252	4.27362	4.05449	4.57678	4.32429	4.57678
ENSMUSG00000026678	-0.172788	6.46071	10.0243	0.00689902	0.101135	Rgs5	regulator of G-protein signaling 5	1	169483070	169523382	protein_coding	MGI:1098434	5.31832	5.22108	5.11702	5.07303	5.02378	5.22465	5.25702	5.33829	5.37255	5.22228	5.15459	5.28427	5.28427
ENSMUSG00000000326	-0.131949	5.34904	10.014	0.00692133	0.101276	Comt	catechol-O-methyltransferase	16	18225636	18245602	protein_coding	MGI:88470	5.52334	5.55845	5.42735	5.49521	5.55719	5.58585	5.6337	5.60791	5.66429	5.62531	5.51312	5.62365	5.62365
ENSMUSG00000064193	1.63628	-1.74809	10.0145	0.00692036	0.101276	Gm4735		2	80667485	80668786	processed_pseudogene	MGI:3645521	-0.460894	-1.54419	-0.595278	-0.576355	-0.323458	-2.73101	-1.01321	#NAME?	-1.99568	-3.38171	-0.643338	-2.33242	-0.643338
ENSMUSG00000052273	-1.13925	-1.7348	10.0029	0.00694544	0.101381	Dnah3	dynein, axonemal, heavy chain 3	7	119521894	119694503	protein_coding	MGI:2683040	-4.48911	-5.47573	-4.40935	-6.85877	-5.5345	-3.0768	-4.56463	-3.78645	-3.71799	-4.44564	-5.11526	-3.8155	-3.8155
ENSMUSG00000060445	-0.516947	0.3593	10.002	0.00694755	0.101381	Sycp2	synaptonemal complex protein 2	2	177987086	178049478	protein_coding	MGI:1933281	-1.26727	-1.85632	-1.74362	-1.37333	-1.80633	-1.12469	-1.33354	-0.615163	-1.2104	-0.988281	-1.58887	-1.0324	-1.0324
ENSMUSG00000026880	-0.270785	2.78213	10.0019	0.00694757	0.101381	Stom	stomatin	2	35203998	35226988	protein_coding	MGI:95403	2.14503	1.93474	1.83199	2.05351	2.12416	2.38858	2.22283	2.36238	2.37366	1.95272	2.02269	2.26905	2.26905
ENSMUSG00000026516	-0.154878	6.66743	9.99795	0.00695629	0.101416	Nvl	nuclear VCP-like	1	180914703	180971769	protein_coding	MGI:1914709	5.44273	5.35058	5.37647	5.33578	5.28424	5.63132	5.79885	5.719	5.66233	5.51307	5.3589	5.66802	5.66802
ENSMUSG00000028948	-0.11638	5.45563	9.99374	0.00696548	0.101457	Nol9	nucleolar protein 9	4	152123778	152145951	protein_coding	MGI:1921285	4.36971	4.34212	4.4782	4.42235	4.34099	4.44681	4.59889	4.44034	4.42167	4.36837	4.39165	4.4573	4.4573
ENSMUSG00000022753	0.395176	0.491858	9.9881	0.00697782	0.101544	Tmem30c	transmembrane protein 30C	16	57086502	57113228	protein_coding	MGI:1918277	0.86376	0.809142	1.16992	0.539046	0.773536	0.349169	0.303707	0.348319	0.139447	0.272538	0.845494	0.284663	0.845494
ENSMUSG00000028657	-0.125499	5.62957	9.98216	0.00699085	0.101549	Ppt1	palmitoyl-protein thioesterase 1	4	122730035	122752968	protein_coding	MGI:1298204	5.27322	5.23458	5.19192	5.17186	5.12279	5.31369	5.31354	5.32808	5.26312	5.19457	5.1998	5.28343	5.28343
ENSMUSG00000111063	0.205155	3.87511	9.98451	0.00698571	0.101549	Zfp660	zinc finger protein 660	9	122732311	122743219	lncRNA	MGI:3645415	2.33884	2.4121	2.30344	2.0922	2.15706	1.91303	2.42147	2.09206	2.10445	1.86407	2.26554	2.09271	2.26554
ENSMUSG00000067279	-0.193773	3.27879	9.97	0.0070176	0.101845	Ppp1r3c	protein phosphatase 1, regulatory subunit 3C	19	36709131	36714053	protein_coding	MGI:1858229	2.77232	2.50368	2.69421	2.53305	2.42191	2.71079	2.8095	2.79551	2.7457	2.63921	2.59082	2.74145	2.74145
ENSMUSG00000029270	-0.147213	4.28735	9.96569	0.00702712	0.10189	Dipk1a	divergent protein kinase domain 1A	5	108055919	108134951	protein_coding	MGI:1914516	4.13456	3.90117	4.03084	3.93386	3.93617	4.23621	3.98117	4.04787	4.155	4.00045	3.98988	4.08744	4.08744
ENSMUSG00000024827	0.18979	3.99264	9.96005	0.00703958	0.101978	Gldc	glycine decarboxylase	19	30075847	30152829	protein_coding	MGI:1341155	2.82406	3.01087	3.08913	3.06026	2.98394	2.77951	2.83215	2.79163	2.85888	2.52692	2.99655	2.76254	2.99655
ENSMUSG00000022661	-0.137196	7.90944	9.95714	0.00704603	0.101979	Cd200	CD200 antigen	16	45202498	45229416	protein_coding	MGI:1196990	7.76065	7.63203	7.61429	7.65116	7.61929	7.74507	7.65224	7.80223	7.75746	7.71138	7.65652	7.73454	7.73454
ENSMUSG00000046607	-0.153614	4.82595	9.95324	0.00705467	0.102012	Hrk	harakiri, BCL2 interacting protein (contains only BH3 domain)	5	118302713	118327543	protein_coding	MGI:1201608	3.09888	2.97008	3.21488	3.06912	3.19691	3.20973	3.23104	3.26507	3.33152	3.06649	3.11272	3.22338	3.22338
ENSMUSG00000039318	0.138061	5.95035	9.94431	0.00707452	0.102177	Rab3gap2	RAB3 GTPase activating protein subunit 2	1	184936314	185018956	protein_coding	MGI:1916043	4.51432	4.49638	4.72265	4.47001	4.45299	4.26895	4.52289	4.36151	4.38644	4.20485	4.5347	4.35304	4.5347
ENSMUSG00000049076	0.150971	5.75127	9.94233	0.00707893	0.102177	Acap2	ArfGAP with coiled-coil, ankyrin repeat and PH domains 2	16	30911230	31020063	protein_coding	MGI:1925868	4.34059	4.21608	4.64979	4.24979	4.15112	4.05909	4.23309	4.19162	4.10024	3.79072	4.33256	4.08301	4.33256
ENSMUSG00000034457	0.463684	1.17396	9.93875	0.0070869	0.1022	Eda2r	ectodysplasin A2 receptor	X	96377446	96420822	protein_coding	MGI:2442860	0.0523658	0.176651	0.22696	0.324783	-0.331992	-0.480716	-0.650508	-0.0102768	-0.610812	-0.474679	0.106884	-0.426224	0.106884
ENSMUSG00000095595	-0.210936	6.78307	9.9344	0.00709662	0.102202	Fam177a	family with sequence similarity 177, member A	12	55171254	55188889	protein_coding	MGI:1920635	5.5809	5.44639	5.58012	5.58787	5.45739	5.6296	5.60052	5.68674	5.99287	5.54412	5.53196	5.69979	5.69979
ENSMUSG00000022771	-0.126828	6.22283	9.93008	0.00710627	0.102202	Ppil2	peptidylprolyl isomerase (cyclophilin)-like 2	16	16904419	16929121	protein_coding	MGI:2447857	6.27335	6.2443	6.23501	6.31526	6.17877	6.27504	6.46701	6.3939	6.31211	6.26349	6.25004	6.3444	6.3444
ENSMUSG00000024294	0.170153	6.4789	9.93158	0.00710293	0.102202	Mib1	MIB E3 ubiquitin protein ligase 1	18	10725548	10818704	protein_coding	MGI:2443157	4.74502	4.78165	4.98092	4.67363	4.78751	4.56643	4.57558	4.6132	4.58922	4.40643	4.79742	4.55201	4.79742
ENSMUSG00000057236	0.100133	7.62839	9.92486	0.00711796	0.102278	Rbbp4	retinoblastoma binding protein 4, chromatin remodeling factor	4	129200893	129229163	protein_coding	MGI:1194912	6.49228	6.58529	6.7884	6.67921	6.68578	6.435	6.6178	6.45079	6.58363	6.52067	6.64966	6.52336	6.64966
ENSMUSG00000032363	0.175075	5.19785	9.91501	0.00714009	0.102504	Adamts7	a disintegrin-like and metallopeptidase (reprolysin type) with thrombospondin type 1 motif, 7	9	90045122	90090124	protein_coding	MGI:1347346	3.9092	4.14875	4.20542	4.05875	4.16694	4.01454	3.81541	3.65532	3.87661	3.77169	4.10162	3.83161	4.10162
ENSMUSG00000029229	0.134961	5.08543	9.90506	0.0071625	0.102733	Chic2	cysteine-rich hydrophobic domain 2	5	75158649	75205435	protein_coding	MGI:1921527	4.79198	4.86341	4.58063	4.78154	4.77046	4.77322	4.87806	4.87037	4.78065	4.99916	4.76062	4.86265	4.86265
ENSMUSG00000026987	0.174764	6.34098	9.898	0.00717847	0.10287	Baz2b	bromodomain adjacent to zinc finger domain, 2B	2	59729707	60040183	protein_coding	MGI:2442782	5.47451	5.38291	5.44345	5.16612	5.09962	5.1251	5.27625	5.25924	5.10815	4.90341	5.32119	5.14053	5.32119
ENSMUSG00000017754	-0.183566	3.23692	9.89413	0.00718724	0.102871	Pltp	phospholipid transfer protein	2	164681438	164699631	protein_coding	MGI:103151	3.20433	3.22015	3.28205	3.32353	3.33228	3.50126	3.45606	3.33556	3.33527	3.37829	3.27341	3.40284	3.40284
ENSMUSG00000037855	-0.174264	4.07941	9.89227	0.00719146	0.102871	Zfp365	zinc finger protein 365	10	67721933	67748492	protein_coding	MGI:2143676	2.98018	2.72534	3.10459	2.8428	2.79045	3.00779	3.09443	2.99975	3.10939	2.91102	2.89523	3.02626	3.02626
ENSMUSG00000036192	0.197647	5.19321	9.87759	0.00722484	0.103256	Rorb	RAR-related orphan receptor beta	19	18907969	19088560	protein_coding	MGI:1343464	3.11689	2.94675	3.0579	2.71834	2.82752	2.65849	2.7583	2.6696	2.68999	2.7005	2.94082	2.6958	2.94082
ENSMUSG00000017344	-0.215776	3.91172	9.87289	0.00723557	0.103303	Vtn	vitronectin	11	78389917	78393150	protein_coding	MGI:98940	3.9923	3.76776	4.15572	4.0537	4.27287	4.16197	4.28742	4.23616	4.09794	4.25758	4.05827	4.20985	4.20985
ENSMUSG00000031872	-0.163121	4.46481	9.87048	0.00724107	0.103303	Bean1	brain expressed, associated with Nedd4, 1	8	104897074	104945754	protein_coding	MGI:1929597	4.01894	3.95708	4.07407	3.81524	3.59958	4.10105	4.06434	4.08594	3.96562	3.9846	3.90273	4.04135	4.04135
ENSMUSG00000036054	0.100839	7.19591	9.86536	0.00725279	0.103378	Sugp2	SURP and G patch domain containing 2	8	70686876	70732565	protein_coding	MGI:2678085	6.12647	6.05022	6.23774	6.11087	6.19749	6.07907	6.09424	5.94705	6.08953	5.8694	6.14607	6.01871	6.14607
ENSMUSG00000032410	0.152306	6.06742	9.85634	0.00727349	0.103581	Xrn1	5'-3' exoribonuclease 1	9	95836813	95939856	protein_coding	MGI:891964	3.70306	3.71305	3.86176	3.45966	3.49027	3.41479	3.53165	3.45367	3.411	3.18928	3.65341	3.40447	3.65341
ENSMUSG00000078588	-0.282037	2.56557	9.84775	0.00729326	0.103627	Ccdc24	coiled-coil domain containing 24	4	117723721	117729754	protein_coding	MGI:2685874	1.65924	2.38034	1.63806	1.9136	2.28943	2.15427	2.52107	2.68859	2.22571	2.11972	2.00961	2.35962	2.35962
ENSMUSG00000032612	0.104143	6.98866	9.85015	0.00728772	0.103627	Usp4	ubiquitin specific peptidase 4 (proto-oncogene)	9	108225052	108269744	protein_coding	MGI:98905	6.75748	6.72619	6.88473	6.71987	6.92652	6.529	6.633	6.56047	6.58336	6.55689	6.80553	6.57297	6.80553
ENSMUSG00000043535	0.217737	6.6017	9.84646	0.00729622	0.103627	Setx	senataxin	2	29014193	29072483	protein_coding	MGI:2443480	4.33622	4.27044	4.54747	4.23801	4.02881	3.98997	4.19992	4.12278	4.06817	3.86439	4.29388	4.05359	4.29388
ENSMUSG00000064345	-0.264841	11.7442	9.83338	0.00732647	0.103709	mt-Nd2	NADH dehydrogenase subunit 2	MT	3914	4951	protein_coding	MGI:102500	12.7222	12.8993	12.4868	12.5583	12.605	12.8949	12.7352	12.99	12.8016	12.9754	12.6617	12.8828	12.8828
ENSMUSG00000028931	-0.123535	4.72419	9.82677	0.00734181	0.103709	Kcnab2	potassium voltage-gated channel, shaker-related subfamily, beta member 2	4	152475199	152562367	protein_coding	MGI:109239	4.13346	3.88187	3.96763	3.89202	3.77322	4.08815	4.04072	4.08594	4.10783	4.04562	3.93464	4.07389	4.07389
ENSMUSG00000035790	-0.121902	4.81549	9.82268	0.00735131	0.103709	Cep19	centrosomal protein 19	16	31918618	31926887	protein_coding	MGI:1914244	5.04816	5.0248	4.97243	5.06039	5.00376	5.15751	5.08506	5.17051	5.02636	5.04765	5.02225	5.09857	5.09857
ENSMUSG00000068921	0.121668	6.00097	9.82441	0.0073473	0.103709	Dap3	death associated protein 3	3	88828110	88858488	protein_coding	MGI:1929538	6.59489	6.5602	6.64648	6.42797	6.69684	6.38316	6.43792	6.26408	6.37945	6.37179	6.58813	6.36838	6.58813
ENSMUSG00000001674	0.128736	4.90336	9.83208	0.00732948	0.103709	Ddx18	DEAD box helicase 18	1	121481564	121495718	protein_coding	MGI:1914192	4.83248	4.76706	4.92909	5.01414	4.89009	4.72619	4.84696	4.56899	4.79635	4.57391	4.88902	4.70694	4.88902
ENSMUSG00000024640	0.149777	6.05166	9.83483	0.00732311	0.103709	Psat1	phosphoserine aminotransferase 1	19	15882042	15924701	protein_coding	MGI:2183441	5.7345	5.70793	5.94501	5.78879	5.98229	5.61761	5.66263	5.55494	5.74169	5.69989	5.83604	5.6568	5.83604
ENSMUSG00000048280	0.226467	5.54676	9.82424	0.00734768	0.103709	Zfp738	zinc finger protein 738	13	67806804	67835190	protein_coding	MGI:3040706	3.09243	3.10239	2.99193	2.91209	3.07375	2.48668	2.90571	2.80693	2.5647	2.36009	3.03632	2.63909	3.03632
ENSMUSG00000029054	0.386647	1.31334	9.82155	0.00735394	0.103709	Gabrd	gamma-aminobutyric acid (GABA) A receptor, subunit delta	4	155469437	155482569	protein_coding	MGI:95622	1.33147	0.992531	1.55641	1.54678	1.31561	0.865304	1.07311	0.81953	1.0155	0.438358	1.36269	0.858727	1.36269
ENSMUSG00000021209	0.184503	2.98963	9.818	0.00736221	0.103734	Ppp4r4	protein phosphatase 4, regulatory subunit 4	12	103498542	103580090	protein_coding	MGI:1921771	1.89092	2.04655	2.1105	2.00415	1.99817	1.70895	1.98759	1.93031	1.68274	1.56231	2.01184	1.78324	2.01184
ENSMUSG00000058388	0.111494	5.40283	9.81284	0.00737424	0.103812	Phtf1	putative homeodomain transcription factor 1	3	103875426	103931914	protein_coding	MGI:1332671	4.78847	4.71719	4.89094	4.57582	4.65265	4.61312	4.60517	4.646	4.61024	4.5354	4.72913	4.60244	4.72913
ENSMUSG00000041313	-0.130873	6.43901	9.79718	0.00741093	0.104108	Slc7a1	solute carrier family 7 (cationic amino acid transporter, y+ system), member 1	5	148264220	148336714	protein_coding	MGI:88117	4.41656	4.28162	4.46483	4.25819	4.25528	4.33924	4.56912	4.44035	4.46495	4.31172	4.33799	4.42806	4.42806
ENSMUSG00000020451	0.133189	6.89525	9.7955	0.00741486	0.104108	Limk2	LIM motif-containing protein kinase 2	11	3294256	3359189	protein_coding	MGI:1197517	6.42541	6.3007	6.56337	6.51572	6.49058	6.21445	6.33205	6.15512	6.2577	6.16987	6.46198	6.22727	6.46198
ENSMUSG00000004085	0.243889	3.20938	9.80001	0.00740427	0.104108	Map3k20	mitogen-activated protein kinase kinase kinase 20	2	72115981	72272954	protein_coding	MGI:2443258	1.86708	1.68355	1.58898	1.4852	1.45372	1.38746	1.16075	1.33985	1.31697	1.23883	1.6236	1.29097	1.6236
ENSMUSG00000116933	0.940785	-1.22465	9.78583	0.00743763	0.104336	Atp5o		16	91481286	91723870	protein_coding	MGI:106341	1.04317	0.854106	2.18386	1.79089	1.71627	-0.00583305	0.467728	0.346223	1.07285	0.919431	1.6001	0.612603	1.6001
ENSMUSG00000032172	-0.154846	7.36771	9.76768	0.00748058	0.104794	Olfm2	olfactomedin 2	9	20578986	20657645	protein_coding	MGI:3045350	7.27646	7.30243	7.29747	7.41838	7.3923	7.44205	7.39759	7.42278	7.47918	7.48265	7.33853	7.44522	7.44522
ENSMUSG00000057649	0.110998	7.02107	9.76647	0.00748344	0.104794	Brd9	bromodomain containing 9	13	74085930	74109014	protein_coding	MGI:2145317	6.80558	6.74376	6.83043	6.66333	6.69473	6.61778	6.678	6.62358	6.57431	6.43756	6.74896	6.5885	6.74896
ENSMUSG00000032057	-1.22484	-2.52793	9.76308	0.00749149	0.104815	Hoatz	HOATZ cilia and flagella associated protein	9	50992415	51013378	protein_coding	MGI:1921013	-3.65945	-2.42909	-1.82007	-3.81504	-1.49898	-1.09801	-1.36076	-1.17464	-1.00392	-1.17597	-2.36159	-1.15794	-1.15794
ENSMUSG00000027671	0.158904	4.66781	9.75455	0.0075118	0.105007	Actl6a	actin-like 6A	3	32760447	32781122	protein_coding	MGI:1861453	4.77211	4.87199	4.81455	4.68519	4.79759	4.57125	4.71298	4.52255	4.6128	4.64018	4.78957	4.61339	4.78957
ENSMUSG00000042109	-0.193065	7.16207	9.74326	0.0075388	0.105293	Csdc2	cold shock domain containing C2, RNA binding	15	81820960	81835142	protein_coding	MGI:2146027	6.5116	6.63965	6.60742	6.56133	6.75686	6.74508	6.66301	6.72781	6.87819	6.82932	6.61778	6.7707	6.7707
ENSMUSG00000047361	-0.463781	1.18655	9.7349	0.00755886	0.10548	Gm973	predicted gene 973	1	59555423	59675576	protein_coding	MGI:2685819	1.70736	1.5001	0.953462	1.15685	1.70911	1.73369	1.29538	2.04138	2.05338	2.26902	1.43617	1.91589	1.91589
ENSMUSG00000024188	0.109904	7.56043	9.73102	0.00756818	0.105518	Luc7l	Luc7-like	17	26471870	26504478	protein_coding	MGI:1914228	6.38223	6.32924	6.47352	6.33755	6.2924	6.18617	6.37402	6.26218	6.21506	6.06938	6.36434	6.22478	6.36434
ENSMUSG00000023852	0.13066	5.71441	9.71082	0.00761695	0.106106	Chd1	chromodomain helicase DNA binding protein 1	17	15925229	15992872	protein_coding	MGI:88393	3.78313	3.72602	3.8902	3.67827	3.58998	3.55195	3.6967	3.65237	3.5892	3.47217	3.73705	3.59459	3.73705
ENSMUSG00000041660	-0.951033	-2.28232	9.69723	0.00764997	0.106346	Bbox1	butyrobetaine (gamma), 2-oxoglutarate dioxygenase 1 (gamma-butyrobetaine hydroxylase)	2	110093042	110144905	protein_coding	MGI:1891372	-4.62979	-2.90957	-3.88357	-4.38588	-4.28383	-3.21072	-1.94417	-3.3476	-1.72367	-3.66283	-3.87662	-2.56005	-2.56005
ENSMUSG00000036402	-0.143591	5.07225	9.69611	0.0076527	0.106346	Gng12	guanine nucleotide binding protein (G protein), gamma 12	6	66873381	66998334	protein_coding	MGI:1336171	4.3405	4.04522	4.20537	3.98305	4.14993	4.2463	4.3843	4.42047	4.30016	4.0583	4.15026	4.28742	4.28742
ENSMUSG00000022043	0.0972684	8.02224	9.69551	0.00765416	0.106346	Trim35	tripartite motif-containing 35	14	66534480	66548873	protein_coding	MGI:1914104	7.02888	6.96885	7.1212	7.06086	7.03981	6.90421	7.0025	6.88676	6.9359	6.78944	7.04476	6.90543	7.04476
ENSMUSG00000025789	-0.159037	8.68438	9.67091	0.00771442	0.10709	St8sia2	ST8 alpha-N-acetyl-neuraminide alpha-2,8-sialyltransferase 2	7	73588867	73663438	protein_coding	MGI:106020	6.97842	7.12622	7.03658	6.91888	6.8983	7.11789	7.0483	7.18493	7.08337	7.06616	6.99408	7.10094	7.10094
ENSMUSG00000043913	-0.458997	0.371332	9.66091	0.00773905	0.107338	Ccdc60	coiled-coil domain containing 60	5	116262700	116427044	protein_coding	MGI:2141043	-0.827369	-0.691467	-0.922248	-0.94581	-0.73004	-0.382188	-0.614313	-0.700366	-0.225017	-0.446358	-0.819857	-0.463785	-0.463785
ENSMUSG00000018965	-0.122457	8.75772	9.65424	0.00775553	0.10738	Ywhah	tyrosine 3-monooxygenase/tryptophan 5-monooxygenase activation protein, eta polypeptide	5	33176160	33185310	protein_coding	MGI:109194	8.904	8.76546	8.84064	8.80737	8.78323	8.93938	8.82241	8.95228	8.91993	8.85579	8.82098	8.89883	8.89883
ENSMUSG00000034601	0.180616	4.65339	9.65636	0.0077503	0.10738	2700049A03Rik	RIKEN cDNA 2700049A03 gene	12	71183622	71290077	protein_coding	MGI:1924217	3.23114	3.19899	3.32381	3.11622	2.95997	2.93934	3.0545	3.00656	2.89701	2.86988	3.17116	2.95508	3.17116
ENSMUSG00000043398	-0.13578	3.90066	9.64742	0.00777242	0.107484	Gpr135	G protein-coupled receptor 135	12	72114750	72117899	protein_coding	MGI:2676315	3.05511	2.91561	3.08131	3.01347	3.01351	3.19446	3.15332	3.12243	3.09478	2.97715	3.01689	3.11028	3.11028
ENSMUSG00000032204	0.590034	-0.476681	9.64579	0.00777647	0.107484	Aqp9	aquaporin 9	9	71017941	71075964	protein_coding	MGI:1891066	-0.466004	-0.970707	-0.480388	-0.400383	-0.360127	-0.938857	-0.504336	-0.40766	-0.783626	-0.143822	-0.519627	-0.528449	-0.519627
ENSMUSG00000023952	0.111343	6.17956	9.64175	0.00778653	0.10753	Gtpbp2	GTP binding protein 2	17	46471958	46480296	protein_coding	MGI:1860138	6.24681	6.38585	6.4576	6.42018	6.37834	6.23718	6.30123	6.18174	6.17209	6.12445	6.37949	6.20462	6.37949
ENSMUSG00000020482	0.148198	4.13051	9.62064	0.00783921	0.108163	Ccdc117	coiled-coil domain containing 117	11	5478887	5492187	protein_coding	MGI:2144383	3.38247	3.21967	3.39169	3.21155	3.2007	3.10071	3.22076	3.04705	3.145	2.93639	3.28384	3.09313	3.28384
ENSMUSG00000052221	-0.947146	-1.32069	9.58119	0.00793879	0.108961	Ppp1r36	protein phosphatase 1, regulatory subunit 36	12	76464312	76486266	protein_coding	MGI:2684916	-1.50619	-2.10553	-3.93638	-1.19324	-1.40714	-0.18343	-1.03103	-0.91727	-0.245487	-0.740642	-1.77191	-0.58144	-0.58144
ENSMUSG00000039103	-0.297398	3.46891	9.57884	0.00794476	0.108961	Nexn	nexilin	3	151942619	151971987	protein_coding	MGI:1916060	3.71663	3.2451	3.69517	3.56745	3.16518	3.62222	3.7346	3.83309	3.55432	3.73617	3.49586	3.69936	3.69936
ENSMUSG00000113642	-0.285739	2.50327	9.58526	0.00792843	0.108961	Gm49329		12	18111968	18114868	transcribed_unprocessed_pseudogene	MGI:6121514	3.64111	3.42403	3.4427	4.00674	3.68448	3.93588	4.18296	3.92836	3.88151	3.72995	3.65569	3.93922	3.93922
ENSMUSG00000032966	-0.122396	8.27631	9.58231	0.00793593	0.108961	Fkbp1a	FK506 binding protein 1a	2	151384403	151403612	protein_coding	MGI:95541	8.44077	8.47028	8.50189	8.50964	8.49614	8.56244	8.56844	8.54517	8.56294	8.59719	8.48396	8.56733	8.56733
ENSMUSG00000020886	-0.114004	8.76442	9.58681	0.0079245	0.108961	Dlg4	discs large MAGUK scaffold protein 4	11	69907768	69938348	protein_coding	MGI:1277959	7.79595	7.83548	7.90822	7.82232	7.8776	7.96905	7.89711	7.93555	7.92311	7.9083	7.84847	7.92684	7.92684
ENSMUSG00000022774	0.0947723	5.97486	9.5941	0.00790602	0.108961	Ncbp2	nuclear cap binding protein subunit 2	16	31767331	31780599	protein_coding	MGI:1915342	5.92843	5.83684	5.94591	5.9124	5.87513	5.75787	5.82563	5.70691	5.77419	5.68239	5.90027	5.75029	5.90027
ENSMUSG00000024456	0.098685	6.10235	9.59081	0.00791437	0.108961	Diaph1	diaphanous related formin 1	18	37976654	38068529	protein_coding	MGI:1194490	4.45409	4.46217	4.63432	4.48796	4.50318	4.39166	4.45797	4.39932	4.33046	4.18858	4.50986	4.35647	4.50986
ENSMUSG00000072919	-0.436261	0.594273	9.57192	0.00796239	0.109109	Noxred1	NADP+ dependent oxidoreductase domain containing 1	12	87267814	87285506	protein_coding	MGI:1918525	0.598291	0.760191	1.23247	0.327402	0.423565	1.0289	0.898593	1.42551	1.05817	1.3005	0.705459	1.15526	1.15526
ENSMUSG00000011884	-0.21827	3.78852	9.56265	0.00798607	0.109246	Gltp	glycolipid transfer protein	5	114807459	114829045	protein_coding	MGI:1929253	3.69039	3.79604	3.8588	3.79768	3.84661	3.97593	3.84699	3.88005	4.03673	4.12004	3.79911	3.97544	3.97544
ENSMUSG00000035713	0.187411	4.04553	9.56334	0.00798432	0.109246	Usp35	ubiquitin specific peptidase 35	7	96958587	96981227	protein_coding	MGI:2685339	3.15842	3.18844	3.57309	3.18343	3.26537	2.89784	3.11977	2.98536	3.07754	2.98339	3.28234	3.01489	3.28234
ENSMUSG00000034467	-0.662354	-0.316811	9.55408	0.00800806	0.109307	Dynlrb2	dynein light chain roadblock-type 2	8	117231713	117242654	protein_coding	MGI:1922715	1.638	1.89405	1.95293	1.29906	2.21257	2.65794	2.15795	2.79647	2.07569	2.46894	1.83159	2.45803	2.45803
ENSMUSG00000117098	-0.333725	5.34382	9.55023	0.00801795	0.109307	Gm49909		17	71281114	71309203	protein_coding	MGI:6270609	6.99659	6.99298	6.7591	6.8013	6.53468	7.20941	6.84265	7.19712	6.90136	7.20874	6.82689	7.08103	7.08103
ENSMUSG00000021294	0.146394	6.5213	9.55061	0.00801697	0.109307	Kif26a	kinesin family member 26A	12	112112642	112148181	protein_coding	MGI:2447072	4.47127	4.6405	4.66983	4.57868	4.54881	4.37098	4.51269	4.26679	4.42657	4.37241	4.58351	4.39212	4.58351
ENSMUSG00000090098	0.77535	-0.599293	9.55419	0.00800778	0.109307	Alms1-ps2		6	85751375	85781039	transcribed_unprocessed_pseudogene	MGI:3779593	-0.735007	-0.569674	0.103801	-0.954213	-0.120355	-1.53787	-1.35307	-1.96395	-1.23388	-0.89903	-0.401532	-1.3558	-0.401532
ENSMUSG00000032503	-0.143839	6.94135	9.54364	0.00803491	0.109445	Arpp21	cyclic AMP-regulated phosphoprotein, 21	9	111894159	112065006	protein_coding	MGI:107562	6.39678	6.14921	6.37559	6.25718	6.18993	6.39673	6.55745	6.38963	6.315	6.37636	6.27709	6.40932	6.40932
ENSMUSG00000055567	0.182373	4.98674	9.53182	0.00806545	0.109691	Unc80	unc-80, NALCN activator	1	66507526	66738307	protein_coding	MGI:2652882	3.2536	2.98204	2.93578	2.90466	2.53484	2.69621	2.67621	3.02844	2.70901	2.35705	2.94012	2.70902	2.94012
ENSMUSG00000002324	0.395671	2.97792	9.53132	0.00806674	0.109691	Rec8	REC8 meiotic recombination protein	14	55855494	55862852	protein_coding	MGI:1929645	3.15381	2.95033	3.36821	3.06117	3.47955	2.55144	2.92409	2.7693	2.65465	3.16488	3.21587	2.82926	3.21587
ENSMUSG00000060012	0.211456	4.75088	9.5254	0.0080821	0.109806	Kif13b	kinesin family member 13B	14	64884714	65047066	protein_coding	MGI:1098265	2.76988	2.83461	2.96221	2.77809	2.55511	2.42997	2.7536	2.55605	2.57178	2.26157	2.78591	2.52378	2.78591
ENSMUSG00000024404	0.106702	6.53437	9.52112	0.00809322	0.109864	Riok3	RIO kinase 3	18	12261798	12290444	protein_coding	MGI:1914128	6.04977	5.95718	6.11699	5.97128	5.85133	5.8453	5.92416	5.89048	5.84642	5.62708	5.9921	5.83033	5.9921
ENSMUSG00000061371	-0.241168	2.79281	9.50419	0.00813736	0.110369	Zfp873	zinc finger protein 873	10	81883957	81900579	protein_coding	MGI:3040689	2.75477	2.4217	2.66777	2.47352	2.39859	2.82383	2.81286	2.74808	2.88246	2.48484	2.55035	2.7569	2.7569
ENSMUSG00000037326	0.136182	5.85732	9.49229	0.00816857	0.110699	Capn15	calpain 15	17	26177338	26204770	protein_coding	MGI:1355075	4.48121	4.7038	4.82976	4.54748	4.61517	4.39599	4.44401	4.34361	4.33752	4.39761	4.64069	4.38428	4.64069
ENSMUSG00000009739	-0.134729	7.25132	9.4851	0.00818748	0.110861	Pou6f1	POU domain, class 6, transcription factor 1	15	100473199	100497865	protein_coding	MGI:102935	6.29734	6.35023	6.41439	6.34617	6.32376	6.4575	6.68377	6.55272	6.42388	6.26558	6.34691	6.48336	6.48336
ENSMUSG00000027933	0.0978714	6.54829	9.47391	0.00821703	0.111167	Ints3	integrator complex subunit 3	3	90298695	90340929	protein_coding	MGI:2140050	5.4943	5.39644	5.53123	5.43402	5.47776	5.36473	5.40522	5.35145	5.30076	5.19443	5.46751	5.32512	5.46751
ENSMUSG00000024610	-1.31512	-2.56395	9.47007	0.0082272	0.11121	Cd74	CD74 antigen (invariant polypeptide of major histocompatibility complex, class II antigen-associated)	18	60936920	60945724	protein_coding	MGI:96534	-2.21462	-2.85723	-4.57494	-3.93108	-2.1867	-1.8791	-1.31353	-1.82756	-1.66453	-1.86286	-2.87702	-1.6931	-1.6931
ENSMUSG00000024782	0.106252	5.87931	9.465	0.00824064	0.111297	Ak3	adenylate kinase 3	19	28998233	29025361	protein_coding	MGI:1860835	5.39924	5.23572	5.47453	5.30853	5.348	5.22814	5.26152	5.22419	5.25815	5.08897	5.35547	5.21356	5.35547
ENSMUSG00000022442	-0.136686	6.12034	9.45939	0.00825555	0.111405	Ttll1	tubulin tyrosine ligase-like 1	15	83367970	83395094	protein_coding	MGI:2443047	5.88452	5.99421	6.00165	5.81867	5.97715	6.03707	6.03827	5.98214	6.07716	5.99236	5.93701	6.02581	6.02581
ENSMUSG00000032680	-0.397086	0.436565	9.4464	0.00829017	0.111777	6820408C15Rik	RIKEN cDNA 6820408C15 gene	2	152257507	152286250	protein_coding	MGI:3045333	1.11203	0.533469	1.4879	0.4637	0.599786	1.22981	0.824242	1.1168	0.961955	0.863552	0.896584	1.00749	1.00749
ENSMUSG00000041477	0.127893	5.39433	9.44247	0.00830068	0.111825	Dcp1b	decapping mRNA 1B	6	119152214	119198577	protein_coding	MGI:2442404	4.53018	4.66708	4.51178	4.61686	4.48179	4.57276	4.48176	4.42531	4.47117	4.38953	4.56321	4.46944	4.56321
ENSMUSG00000052331	0.147727	5.59058	9.43006	0.00833398	0.112179	Ankrd44	ankyrin repeat domain 44	1	54684499	54965546	protein_coding	MGI:3045243	5.08772	4.93924	5.18059	4.92683	4.75176	4.70415	4.87884	4.86117	4.76726	4.59165	4.9847	4.76445	4.9847
ENSMUSG00000035914	-0.116588	6.18336	9.42508	0.00834738	0.112191	Cd276	CD276 antigen	9	58431581	58462720	protein_coding	MGI:2183926	5.26786	5.33855	5.29133	5.28385	5.32804	5.37178	5.39465	5.3306	5.3228	5.37067	5.30218	5.35836	5.35836
ENSMUSG00000029017	0.11041	5.6936	9.4245	0.00834894	0.112191	Pmpcb	peptidase (mitochondrial processing) beta	5	21942139	21962150	protein_coding	MGI:1920328	6.22143	5.95052	6.37847	6.17637	5.89724	6.31682	6.12821	6.11181	6.30569	6.18945	6.13578	6.21299	6.21299
ENSMUSG00000040268	0.128776	7.50094	9.41795	0.00836663	0.112334	Plekha1	pleckstrin homology domain containing, family A (phosphoinositide binding specific) member 1	7	130467486	130515042	protein_coding	MGI:2442213	7.09676	6.70144	6.95511	6.74491	6.67893	6.58844	6.79173	6.68367	6.58845	6.39433	6.84485	6.61522	6.84485
ENSMUSG00000026894	-0.799835	-1.94618	9.39497	0.00842898	0.112459	Morn5	MORN repeat containing 5	2	35939470	35969730	protein_coding	MGI:1922745	-0.698646	-1.11586	-0.913504	-0.859216	-0.368275	0.382177	-0.143903	0.0987537	-0.453419	0.0438848	-0.768853	0.0116159	0.0116159
ENSMUSG00000042821	-0.602009	-1.28408	9.41041	0.00838703	0.112459	Snai1	snail family zinc finger 1	2	167380115	167384734	protein_coding	MGI:98330	-1.35968	-1.50098	-1.37022	-1.64599	-1.47392	-1.11453	-0.593013	-0.804065	-0.880038	-1.20233	-1.46646	-0.902142	-0.902142
ENSMUSG00000067872	-0.415882	0.399464	9.39373	0.00843234	0.112459	Ccdc87	coiled-coil domain containing 87	19	4889394	4892556	protein_coding	MGI:3026882	-0.581557	-0.802039	-0.354783	-0.795564	-0.909128	-0.376152	-0.386985	-0.0949865	-0.340148	-0.343985	-0.674663	-0.304249	-0.304249
ENSMUSG00000043895	-0.263897	2.09414	9.39887	0.00841836	0.112459	S1pr2	sphingosine-1-phosphate receptor 2	9	20873657	20888077	protein_coding	MGI:99569	0.203922	-0.0173922	0.261314	-0.07951	0.113788	0.199062	0.323401	0.333427	0.455077	0.294179	0.102149	0.323376	0.323376
ENSMUSG00000036599	-0.176273	4.15404	9.39612	0.00842583	0.112459	Chst12	carbohydrate sulfotransferase 12	5	140491305	140511479	protein_coding	MGI:1929064	3.94783	3.98827	4.13887	4.2248	4.07305	4.21865	4.21635	4.2846	4.30758	4.01116	4.07806	4.21136	4.21136
ENSMUSG00000037007	0.144351	4.85854	9.39897	0.00841807	0.112459	Zfp113	zinc finger protein 113	5	138137964	138154006	protein_coding	MGI:1929116	3.00005	3.12209	3.19966	3.04476	2.92216	2.83333	2.98752	2.87739	2.9086	2.73403	3.06095	2.8706	3.06095
ENSMUSG00000079177	0.275305	1.66923	9.40497	0.00840177	0.112459	Fam228a	family with sequence similarity 228, member A	12	4763670	4788430	protein_coding	MGI:1922105	1.58459	1.76964	1.55668	1.39779	1.69112	1.30723	1.18133	1.17023	1.16973	1.30061	1.60547	1.22725	1.60547
ENSMUSG00000078137	0.300929	2.00887	9.40827	0.00839283	0.112459	Ankrd63	ankyrin repeat domain 63	2	118529584	118534444	protein_coding	MGI:2686183	0.900535	0.47057	0.81053	0.690338	0.384368	0.344415	0.455728	0.296528	0.216372	0.275118	0.664523	0.319894	0.664523
ENSMUSG00000023088	0.164926	4.54821	9.39071	0.00844057	0.112475	Abcc1	ATP-binding cassette, sub-family C (CFTR/MRP), member 1	16	14179422	14293601	protein_coding	MGI:102676	2.8256	2.80368	2.96769	2.69628	2.72144	2.51492	2.81725	2.63389	2.59153	2.37958	2.80615	2.59464	2.80615
ENSMUSG00000048779	-0.571502	0.0588353	9.38066	0.00846806	0.112732	P2ry6	pyrimidinergic receptor P2Y, G-protein coupled, 6	7	100586837	100623856	protein_coding	MGI:2673874	0.0863979	-0.809074	-0.31387	-0.156706	-0.234012	0.327119	0.44249	0.110573	0.424861	-0.40152	-0.256948	0.212286	0.212286
ENSMUSG00000113450	-0.20421	3.65293	9.37554	0.00848211	0.112732	Zfp935	zinc finger protein 935	13	62600830	62614646	protein_coding	MGI:1918758	3.11398	3.14875	3.23169	3.08986	2.93906	3.34973	3.30647	3.42781	3.1883	3.11917	3.1078	3.28255	3.28255
ENSMUSG00000058756	-0.132772	10.0397	9.36897	0.00850014	0.112732	Thra	thyroid hormone receptor alpha	11	98631464	98659832	protein_coding	MGI:98742	9.73083	9.72313	9.88443	9.92577	9.85564	9.91364	10.0077	9.87075	9.9111	9.81133	9.8263	9.90435	9.90435
ENSMUSG00000042138	0.123909	5.68666	9.36823	0.00850219	0.112732	Msantd2	Myb/SANT-like DNA-binding domain containing 2	9	37400317	37435921	protein_coding	MGI:2384579	6.4354	6.50846	6.34856	6.2325	6.29774	6.30532	6.26431	6.24915	6.10655	6.05109	6.36786	6.19861	6.36786
ENSMUSG00000021466	0.126447	5.48528	9.37308	0.00848886	0.112732	Ptch1	patched 1	13	63656142	63721412	protein_coding	MGI:105373	3.60191	3.60264	3.55931	3.44331	3.48687	3.38594	3.31469	3.38409	3.33795	3.235	3.54021	3.33259	3.54021
ENSMUSG00000047250	0.342164	0.496901	9.37565	0.00848181	0.112732	Ptgs1	prostaglandin-endoperoxide synthase 1	2	36120438	36142284	protein_coding	MGI:97797	0.26822	0.356198	0.467367	0.270725	0.0430785	-0.0763472	-0.341694	-0.0174755	0.298304	-0.0203287	0.287751	-0.0170561	0.287751
ENSMUSG00000029119	-0.25853	2.73547	9.35206	0.00854683	0.112855	Man2b2	mannosidase 2, alpha B2	5	36964265	36987997	protein_coding	MGI:1195262	1.85237	1.70539	1.59337	2.1228	2.00235	1.99905	2.04265	1.99842	2.00743	1.87097	1.86802	1.98488	1.98488
ENSMUSG00000049265	-0.206217	3.46378	9.35405	0.00854132	0.112855	Kcnk3	potassium channel, subfamily K, member 3	5	30745514	30782615	protein_coding	MGI:1100509	2.31427	2.04282	2.16467	2.34409	2.3327	2.32002	2.61489	2.66773	2.37704	2.41671	2.24443	2.48582	2.48582
ENSMUSG00000026458	0.120249	5.9314	9.35782	0.0085309	0.112855	Ppfia4	protein tyrosine phosphatase, receptor type, f polypeptide (PTPRF), interacting protein (liprin), alpha 4	1	134224521	134260666	protein_coding	MGI:1915757	5.08783	5.0654	5.13827	4.99857	5.13936	4.94196	4.98021	4.93541	4.92029	5.02057	5.08683	4.96015	5.08683
ENSMUSG00000022999	0.190315	4.79738	9.35257	0.00854542	0.112855	Lmbr1l	limb region 1 like	15	98801798	98816112	protein_coding	MGI:1289247	5.37338	5.42031	5.4762	5.49914	5.49973	5.20313	5.33782	5.30306	5.23838	5.38794	5.4546	5.2956	5.4546
ENSMUSG00000026707	0.240175	3.27288	9.35979	0.00852546	0.112855	Nsun6	NOL1/NOP2/Sun domain family member 6	2	14999942	15059880	protein_coding	MGI:1921705	2.92242	2.83696	2.97684	2.67911	2.67167	2.28373	2.93514	2.63315	2.36972	2.59682	2.82274	2.58205	2.82274
ENSMUSG00000037857	-0.151588	4.66165	9.34556	0.00856485	0.112913	Nufip2	nuclear FMR1 interacting protein 2	11	77576981	77632747	protein_coding	MGI:1915814	3.07071	3.10118	3.0659	2.8983	2.95157	3.20722	3.36986	3.09562	3.06905	2.98371	3.01964	3.15134	3.15134
ENSMUSG00000030406	0.158211	5.9727	9.34537	0.00856537	0.112913	Gipr	gastric inhibitory polypeptide receptor	7	18889986	18900052	protein_coding	MGI:1352753	5.55786	5.57772	5.5757	5.47814	5.33544	5.24022	5.47744	5.28094	5.20858	5.14042	5.50786	5.2741	5.50786
ENSMUSG00000028101	0.12611	4.73506	9.33754	0.00858713	0.113106	Pias3	protein inhibitor of activated STAT 3	3	96603700	96613386	protein_coding	MGI:1913126	4.52087	4.49328	4.81757	4.57284	4.62058	4.35182	4.46651	4.5866	4.35104	4.47374	4.60973	4.44865	4.60973
ENSMUSG00000026126	-0.897652	-1.48902	9.31439	0.00865185	0.113861	Ptpn18	protein tyrosine phosphatase, non-receptor type 18	1	34498843	34514814	protein_coding	MGI:108410	-0.891512	-1.59828	0.801743	-0.703058	0.0472871	-0.0370483	0.472241	0.195557	0.762527	1.0612	-0.231036	0.544031	0.544031
ENSMUSG00000036561	0.109727	6.69886	9.31196	0.00865868	0.113861	Ppp6r2	protein phosphatase 6, regulatory subunit 2	15	89095756	89171213	protein_coding	MGI:1918724	6.65097	6.63537	6.72396	6.66857	6.55218	6.47323	6.67923	6.52111	6.5748	6.41167	6.64728	6.53491	6.64728
ENSMUSG00000045348	-0.0999019	8.05825	9.29295	0.0087123	0.114424	Nyap1	neuronal tyrosine-phosphorylated phosphoinositide 3-kinase adaptor 1	5	137728161	137739869	protein_coding	MGI:2443880	7.22028	7.25078	7.30815	7.3044	7.25934	7.32572	7.37686	7.30932	7.34395	7.28004	7.26898	7.32754	7.32754
ENSMUSG00000028902	0.107145	5.39691	9.29169	0.00871587	0.114424	Sf3a3	splicing factor 3a, subunit 3	4	124608569	124626253	protein_coding	MGI:1922312	5.54514	5.54102	5.59492	5.5104	5.54807	5.35084	5.43887	5.39953	5.43811	5.37594	5.54816	5.40107	5.54816
ENSMUSG00000069014	-0.723056	5.97177	9.28846	0.00872501	0.11445	Gm5641	heterogeneous nuclear ribonucleoprotein A3 pseudogene	3	54388859	54390346	transcribed_processed_pseudogene	MGI:3645731	6.49357	5.30213	7.13428	6.49483	5.75816	7.23709	6.75211	7.46155	6.77561	6.70467	6.3728	7.01966	7.01966
ENSMUSG00000059939	0.146964	5.22254	9.2827	0.00874137	0.114571	9430015G10Rik	RIKEN cDNA 9430015G10 gene	4	156194439	156211722	protein_coding	MGI:2444364	5.03543	4.96921	5.01659	4.86513	4.9934	4.76982	4.83387	4.76738	4.7302	4.76745	4.97717	4.77413	4.97717
ENSMUSG00000078864	-0.670372	0.453564	9.28015	0.00874861	0.114572	Gm14322	predicted gene 14322	2	177401081	177412265	protein_coding	MGI:3652185	1.87753	1.14351	0.431936	0.952459	1.50649	1.95876	1.74285	2.24588	2.18408	1.63859	1.26412	1.97346	1.97346
ENSMUSG00000038990	-0.112876	5.8167	9.27532	0.00876237	0.114658	Cables2	CDK5 and Abl enzyme substrate 2	2	179900333	179915289	protein_coding	MGI:2182335	5.01388	5.02029	5.18411	5.09701	5.14996	5.11966	5.1829	5.20767	5.22156	5.11279	5.09465	5.16961	5.16961
ENSMUSG00000026825	-0.137801	7.91302	9.27133	0.00877375	0.114713	Dnm1	dynamin 1	2	32198483	32243350	protein_coding	MGI:107384	7.66226	7.81557	7.66493	7.66091	7.79798	7.79116	7.58721	7.77495	7.79574	7.80942	7.72208	7.75401	7.75401
ENSMUSG00000030382	-0.684004	-1.43604	9.25986	0.00880656	0.115047	Slc27a5	solute carrier family 27 (fatty acid transporter), member 5	7	12722273	12732119	protein_coding	MGI:1347100	-2.6513	-2.33474	-1.99913	-1.97647	-1.86544	-1.63357	-0.561058	-1.85038	-1.56393	-1.43473	-2.13783	-1.33238	-1.33238
ENSMUSG00000022214	0.116286	5.97842	9.24382	0.00885268	0.115555	Dcaf11	DDB1 and CUL4 associated factor 11	14	55797463	55807522	protein_coding	MGI:90168	5.97848	5.92392	5.79763	5.99624	6.02285	5.82497	5.84838	5.7659	5.94878	5.54387	5.946	5.79253	5.946
ENSMUSG00000028676	0.104648	7.555	9.23566	0.00887623	0.115768	Srsf10	serine and arginine-rich splicing factor 10	4	135583058	135597219	protein_coding	MGI:1333805	7.13014	7.07402	7.0644	6.97529	6.79145	6.91957	6.98768	6.95801	6.81368	6.68843	7.01182	6.87757	7.01182
ENSMUSG00000051236	-0.324723	1.74824	9.23264	0.00888496	0.115787	Msrb3	methionine sulfoxide reductase B3	10	120617001	120735006	protein_coding	MGI:2443538	0.362252	0.189335	0.763201	0.263562	0.561758	0.617627	0.787006	0.75887	0.830614	0.748764	0.443485	0.750315	0.750315
ENSMUSG00000023904	-0.238033	5.9048	9.22217	0.00891535	0.116089	Hcfc1r1	host cell factor C1 regulator 1 (XPO1-dependent)	17	23892570	23894201	protein_coding	MGI:2663619	7.26591	7.50198	7.40681	7.38984	7.46954	7.57234	7.43459	7.56359	7.59163	7.77211	7.40909	7.59093	7.59093
ENSMUSG00000074652	0.58924	-0.790555	9.2175	0.00892894	0.116171	Myh7b	myosin, heavy chain 7B, cardiac muscle, beta	2	155453132	155476227	protein_coding	MGI:3710243	-1.00572	-2.60682	-2.12765	-1.89363	-1.37647	-1.99271	-1.24016	-1.63932	-0.641453	-3.68631	-1.69404	-1.54427	-1.54427
ENSMUSG00000000753	-0.563556	0.197908	9.21202	0.00894491	0.116284	Serpinf1	serine (or cysteine) peptidase inhibitor, clade F, member 1	11	75300595	75313527	protein_coding	MGI:108080	0.209407	0.0844439	0.188006	0.531425	1.56848	0.806267	1.36964	1.13979	0.244192	0.191201	0.635422	0.825767	0.825767
ENSMUSG00000061451	-0.176946	4.67714	9.19761	0.00898706	0.116456	Tmem151a	transmembrane protein 151A	19	5120887	5135559	protein_coding	MGI:2147713	3.8723	3.33949	3.70681	3.45355	3.65476	3.85166	3.5611	3.64263	3.7791	3.6224	3.61764	3.69539	3.69539
ENSMUSG00000027342	0.112524	6.38395	9.19821	0.0089853	0.116456	Pcna	proliferating cell nuclear antigen	2	132091082	132095234	protein_coding	MGI:97503	6.81519	6.81376	6.89605	6.85355	6.85695	6.66598	6.76773	6.62071	6.69545	6.69202	6.84742	6.68918	6.84742
ENSMUSG00000034730	0.121176	7.94525	9.19929	0.00898215	0.116456	Adgrb1	adhesion G protein-coupled receptor B1	15	74388044	74461314	protein_coding	MGI:1933736	7.26083	7.42945	7.36272	7.31351	7.43376	7.31783	7.24558	7.24331	7.26517	7.35111	7.36159	7.28524	7.36159
ENSMUSG00000030138	0.125026	5.95395	9.19753	0.00898732	0.116456	Bms1	BMS1, ribosome biogenesis factor	6	118360342	118396435	protein_coding	MGI:2446132	4.7485	4.82369	4.76056	4.69141	4.65225	4.56311	4.63616	4.59046	4.55855	4.46444	4.73649	4.56363	4.73649
ENSMUSG00000026471	-0.522764	0.131204	9.18775	0.00901605	0.116687	Mr1	major histocompatibility complex, class I-related	1	155003023	155022560	protein_coding	MGI:1195463	-1.33281	-0.80522	-0.568214	-1.14807	-0.53492	-0.149332	-0.40923	-0.364729	-0.337494	-0.384716	-0.844176	-0.326026	-0.326026
ENSMUSG00000022055	-0.145395	6.51204	9.1865	0.00901975	0.116687	Nefl	neurofilament, light polypeptide	14	68321312	68326544	protein_coding	MGI:97313	5.64493	5.44599	5.53173	5.48644	5.4617	5.68247	5.54534	5.73059	5.6478	5.46937	5.51596	5.61821	5.61821
ENSMUSG00000029231	-0.252827	5.26513	9.17804	0.00904469	0.116726	Pdgfra	platelet derived growth factor receptor, alpha polypeptide	5	75312953	75358876	protein_coding	MGI:97530	3.42619	3.0119	3.40686	3.22092	3.01066	3.43961	3.70272	3.49465	3.50268	3.08981	3.22667	3.45919	3.45919
ENSMUSG00000032965	-0.124455	5.04729	9.18178	0.00903366	0.116726	Ift57	intraflagellar transport 57	16	49519596	49585489	protein_coding	MGI:1921166	5.3867	5.41169	5.26127	5.20683	5.21838	5.43714	5.43772	5.41667	5.44938	5.35822	5.29954	5.42019	5.42019
ENSMUSG00000030091	0.113388	5.90398	9.1797	0.0090398	0.116726	Nup210	nucleoporin 210	6	90990050	91093811	protein_coding	MGI:1859555	5.43008	5.69509	5.50285	4.62961	5.63256	5.65829	5.59598	5.66767	5.49921	5.51615	5.42378	5.58915	5.58915
ENSMUSG00000030846	0.13219	7.38121	9.17464	0.00905476	0.116761	Tial1	Tia1 cytotoxic granule-associated RNA binding protein-like 1	7	128041501	128063441	protein_coding	MGI:107913	7.17069	7.08339	7.10369	7.00722	6.82976	6.8608	6.98401	6.98731	6.8316	6.80117	7.04358	6.8951	7.04358
ENSMUSG00000030534	0.201443	4.57507	9.1679	0.00907474	0.116924	Vps33b	vacuolar protein sorting 33B	7	79919397	79941502	protein_coding	MGI:2446237	4.43722	4.60579	4.78158	4.35476	4.62684	4.28722	4.27042	4.18921	4.09501	4.29857	4.56906	4.2301	4.56906
ENSMUSG00000040356	0.148538	6.03166	9.16121	0.0090946	0.117086	Skiv2l	superkiller viralicidic activity 2-like (S. cerevisiae)	17	35058204	35069186	protein_coding	MGI:1099835	5.10061	5.33453	5.50351	5.40009	5.44992	5.13513	5.26677	5.13531	5.0309	5.01869	5.36433	5.12017	5.36433
ENSMUSG00000038252	0.135151	6.81962	9.15143	0.00912376	0.117182	Ncapd2	non-SMC condensin I complex, subunit D2	6	125144970	125168664	protein_coding	MGI:1915548	6.30317	6.79393	6.49158	6.49695	6.56876	6.48842	6.48414	6.39436	6.31476	6.48204	6.53965	6.43436	6.53965
ENSMUSG00000021311	0.147319	4.60489	9.15137	0.00912394	0.117182	Mtr	5-methyltetrahydrofolate-homocysteine methyltransferase	13	12197598	12272999	protein_coding	MGI:894292	2.44691	2.53094	2.60355	2.34983	2.3217	2.22146	2.31116	2.28979	2.28827	2.18355	2.45452	2.25965	2.45452
ENSMUSG00000025813	0.15768	5.58982	9.15131	0.0091241	0.117182	Homer2	homer scaffolding protein 2	7	81250229	81357275	protein_coding	MGI:1347354	3.85039	3.73728	3.82017	3.79107	3.74262	3.55218	3.78707	3.68476	3.5892	3.45844	3.78897	3.61876	3.78897
ENSMUSG00000078490	-0.258991	2.18865	9.14876	0.00913173	0.117186	Cfap74	cilia and flagella associated protein 74	4	155493647	155551280	protein_coding	MGI:1917130	1.73593	1.5293	1.46129	1.23988	1.58127	1.75994	1.63186	1.87334	1.81972	1.61619	1.51854	1.74378	1.74378
ENSMUSG00000029155	-1.05477	-1.61566	9.14033	0.00915696	0.117404	Spata18	spermatogenesis associated 18	5	73808722	73836855	protein_coding	MGI:1920722	-2.33085	-2.7131	-1.90122	-2.63717	-2.20596	-1.05238	-2.78039	-0.998679	-1.05263	-1.45529	-2.32703	-1.34011	-1.34011
ENSMUSG00000040938	-0.303487	1.66023	9.13816	0.00916348	0.117404	Slc16a11	solute carrier family 16 (monocarboxylic acid transporters), member 11	11	70103578	70107243	protein_coding	MGI:2663709	2.10963	2.56835	2.80821	2.60319	2.58343	2.63613	2.73185	2.62481	2.61111	2.40945	2.55194	2.60645	2.60645
ENSMUSG00000061393	0.268217	3.31976	9.12985	0.00918845	0.11763	Acvr2b	activin receptor IIB	9	119231184	119264061	protein_coding	MGI:87912	3.01628	2.73674	3.00291	2.86181	2.48778	2.41409	2.77229	2.64685	2.3177	2.34396	2.83394	2.51031	2.83394
ENSMUSG00000054986	-0.538493	0.0524529	9.1216	0.00921331	0.117854	Sec14l3	SEC14-like lipid binding 3	11	4014841	4027736	protein_coding	MGI:3617848	-0.516528	-0.579734	-1.25409	-1.00584	-0.555271	-0.0339077	-0.535501	-0.331652	0.323745	-0.685839	-0.753455	-0.206051	-0.206051
ENSMUSG00000037979	-0.20092	5.23147	9.11741	0.00922599	0.117921	Ccdc92	coiled-coil domain containing 92	5	124911482	124939488	protein_coding	MGI:106485	4.65909	4.79558	4.57969	4.72239	4.72705	4.9641	4.76838	4.83151	4.78131	4.93643	4.69858	4.85857	4.85857
ENSMUSG00000046079	-0.113319	6.29375	9.11196	0.00924249	0.118038	Lrrc8d	leucine rich repeat containing 8D	5	105847835	105980302	protein_coding	MGI:1922368	5.13441	5.07491	5.13526	5.14259	4.96078	5.18815	5.23832	5.13692	5.18433	5.06518	5.0912	5.16375	5.16375
ENSMUSG00000037013	0.122973	5.35975	9.09584	0.00929149	0.118569	Ss18	SS18, nBAF chromatin remodeling complex subunit	18	14757255	14815971	protein_coding	MGI:107708	4.73023	4.809	4.91785	4.65936	4.80021	4.64596	4.63768	4.63276	4.53646	4.52036	4.78592	4.59567	4.78592
ENSMUSG00000002319	0.110137	6.54148	9.08244	0.00933245	0.118996	Ipo4	importin 4	14	55862857	55873414	protein_coding	MGI:1923001	6.47406	6.54484	6.68455	6.5659	6.77697	6.4095	6.42585	6.34969	6.41182	6.37349	6.61333	6.39434	6.61333
ENSMUSG00000054723	-0.170208	4.14291	9.07448	0.00935687	0.119196	Vmac	vimentin-type intermediate filament associated coiled-coil protein	17	57020936	57025022	protein_coding	MGI:2146912	3.79284	3.95743	4.01311	4.08926	3.98911	4.15363	4.14128	4.11242	4.08814	3.9844	3.97162	4.09721	4.09721
ENSMUSG00000018583	0.0927683	7.53024	9.07006	0.00937049	0.119196	G3bp1	GTPase activating protein (SH3 domain) binding protein 1	11	55360511	55395664	protein_coding	MGI:1351465	5.74289	5.75522	5.86397	5.76637	5.7556	5.64602	5.79604	5.6502	5.70606	5.60765	5.7775	5.68269	5.7775
ENSMUSG00000028792	0.158359	4.95898	9.07145	0.00936619	0.119196	Ak2	adenylate kinase 2	4	128885751	128905322	protein_coding	MGI:87978	5.19292	5.3691	5.26445	5.32509	5.29409	5.11371	5.14839	5.0775	5.18118	5.07905	5.29034	5.12053	5.29034
ENSMUSG00000030889	-0.339697	1.53823	9.0635	0.00939071	0.119358	Vwa3a	von Willebrand factor A domain containing 3A	7	120338541	120404965	protein_coding	MGI:3041229	0.221977	0.0203237	1.72966	1.26986	1.53833	1.59232	0.613884	1.73781	1.79645	2.02575	1.11276	1.62543	1.62543
ENSMUSG00000050587	-0.191075	5.93844	9.05524	0.00941625	0.119587	Lrrc4c	leucine rich repeat containing 4C	2	96148514	97462011	protein_coding	MGI:2442636	5.12668	4.8589	4.86465	4.81868	4.63382	5.04563	5.04303	5.09749	4.96765	4.95073	4.86925	5.02192	5.02192
ENSMUSG00000030255	-0.247798	1.82947	9.04073	0.00946129	0.120036	Sspn	sarcospan	6	145877367	145910949	protein_coding	MGI:1353511	0.442293	0.231046	0.471998	0.231442	0.355821	0.693438	0.611259	0.432312	0.536934	0.485763	0.35009	0.554899	0.554899
ENSMUSG00000015668	-0.140286	4.70646	9.039	0.00946667	0.120036	Pdzd11	PDZ domain containing 11	X	99666489	99670174	protein_coding	MGI:1919871	5.4437	5.53602	5.52149	5.42203	5.5631	5.58006	5.61108	5.5941	5.58	5.61707	5.4983	5.59654	5.59654
ENSMUSG00000033849	0.224527	5.65167	9.03119	0.00949104	0.12025	B3galt2	UDP-Gal:betaGlcNAc beta 1,3-galactosyltransferase, polypeptide 2	1	143516402	143530352	protein_coding	MGI:1349461	3.45349	3.292	3.42719	3.30306	3.04796	3.02382	3.25866	3.12869	3.0399	2.72563	3.3117	3.04577	3.3117
ENSMUSG00000020894	-0.141611	8.99711	9.02555	0.00950869	0.120378	Vamp2	vesicle-associated membrane protein 2	11	68979316	68983210	protein_coding	MGI:1313277	8.70032	8.76806	8.70415	8.70778	8.76427	8.84363	8.73242	8.84527	8.82867	8.83938	8.72924	8.81851	8.81851
ENSMUSG00000062519	0.157559	5.84211	9.02163	0.00952098	0.120438	Zfp398	zinc finger protein 398	6	47812595	47850471	protein_coding	MGI:1917856	3.80163	3.79251	3.84358	3.67796	3.58652	3.53882	3.70246	3.69817	3.47696	3.38952	3.7435	3.56643	3.7435
ENSMUSG00000038530	-0.158319	6.15448	9.01594	0.00953883	0.120473	Rgs4	regulator of G-protein signaling 4	1	169569046	169575211	protein_coding	MGI:108409	5.55756	5.15354	5.44994	5.36591	5.33437	5.46506	5.50755	5.50216	5.52193	5.44686	5.37842	5.48899	5.48899
ENSMUSG00000025318	-0.111966	6.57531	9.01605	0.00953849	0.120473	Jph3	junctophilin 3	8	122456362	122521015	protein_coding	MGI:1891497	5.49665	5.38625	5.50518	5.55487	5.5334	5.58108	5.63844	5.5203	5.59403	5.49149	5.49643	5.56603	5.56603
ENSMUSG00000025982	0.133947	8.77102	9.0079	0.00956414	0.12061	Sf3b1	splicing factor 3b, subunit 1	1	55024328	55066640	protein_coding	MGI:1932339	7.32686	7.23492	7.34762	7.2794	7.04208	7.07286	7.25926	7.14911	7.06942	6.84232	7.2502	7.08497	7.2502
ENSMUSG00000028868	0.162718	4.99245	9.00771	0.00956476	0.12061	Wasf2	WASP family, member 2	4	132857816	132927067	protein_coding	MGI:1098641	3.58113	3.70586	3.7875	3.64187	3.2986	3.50247	3.48015	3.55547	3.50227	3.19762	3.61231	3.453	3.61231
ENSMUSG00000027849	-0.183735	6.32428	9.00259	0.00958093	0.120673	Syt6	synaptotagmin VI	3	103482547	103552885	protein_coding	MGI:1859544	5.12207	4.914	4.94352	4.91166	4.78749	5.00642	5.10363	5.04806	5.06873	5.20182	4.9398	5.08726	5.08726
ENSMUSG00000062929	-0.0961813	7.30682	9.00113	0.00958554	0.120673	Cfl2	cofilin 2, muscle	12	54905594	54909662	protein_coding	MGI:101763	7.55036	7.52253	7.50591	7.50585	7.3401	7.6615	7.61583	7.67912	7.6367	7.51821	7.48682	7.62336	7.62336
ENSMUSG00000037012	-0.0867405	7.99911	8.99895	0.00959243	0.120673	Hk1	hexokinase 1	10	62104634	62215687	protein_coding	MGI:96103	6.79888	6.73763	6.84515	6.7642	6.78726	6.85097	6.87522	6.86761	6.86735	6.76804	6.78708	6.84638	6.84638
ENSMUSG00000031839	-0.149608	7.91455	8.99436	0.00960697	0.12076	Hsbp1	heat shock factor binding protein 1	8	120071227	120075661	protein_coding	MGI:1915446	8.66467	8.64742	8.58369	8.61346	8.71868	8.77045	8.66002	8.76661	8.75491	8.79881	8.64632	8.75092	8.75092
ENSMUSG00000064363	-0.267707	12.8062	8.98971	0.00962171	0.12085	mt-Nd4	NADH dehydrogenase subunit 4	MT	10167	11544	protein_coding	MGI:102498	13.1729	13.5283	13.1047	13.0516	13.1331	13.4804	13.2822	13.5347	13.3968	13.4602	13.2086	13.4334	13.4334
ENSMUSG00000059005	0.139108	9.50757	8.98428	0.00963896	0.120972	Hnrnpa3	heterogeneous nuclear ribonucleoprotein A3	2	75489605	75499751	protein_coding	MGI:1917171	9.01159	9.23691	8.81441	8.79297	8.83273	8.82585	8.94312	8.84559	8.97428	8.86025	8.9479	8.891	8.9479
ENSMUSG00000063594	-1.11096	-1.67633	8.97936	0.00965463	0.121073	Gng8	guanine nucleotide binding protein (G protein), gamma 8	7	16625711	16629361	protein_coding	MGI:109163	-1.03418	0.201942	-1.19763	-0.095771	-0.122631	1.48823	-0.270692	0.507262	-0.470865	0.777232	-0.347835	0.583248	0.583248
ENSMUSG00000025815	0.161384	4.56871	8.96937	0.00968652	0.121378	Dhtkd1	dehydrogenase E1 and transketolase domain containing 1	2	5900926	5947603	protein_coding	MGI:2445096	3.60931	3.73213	4.20101	3.59567	3.46234	3.34937	3.71825	3.25435	3.32077	3.15145	3.74409	3.37221	3.74409
ENSMUSG00000021721	-0.197958	3.14153	8.96611	0.00969697	0.121414	Htr1a	5-hydroxytryptamine (serotonin) receptor 1A	13	105580147	105584630	protein_coding	MGI:96273	1.72819	1.57571	1.78193	1.73083	1.56295	1.96577	1.74028	1.81564	1.94804	1.67293	1.67866	1.83305	1.83305
ENSMUSG00000034227	-0.342421	3.89124	8.96118	0.00971277	0.121516	Foxj1	forkhead box J1	11	116221530	116226225	protein_coding	MGI:1347474	2.97282	3.36094	3.04344	3.09615	3.38676	3.74491	3.17244	3.57934	3.39301	3.45483	3.18207	3.48145	3.48145
ENSMUSG00000025816	-0.1188	6.2491	8.95497	0.00973274	0.121671	Sec61a2	Sec61, alpha subunit 2 (S. cerevisiae)	2	5875798	5900243	protein_coding	MGI:1931071	6.3278	6.43583	6.40018	6.36358	6.36277	6.46348	6.4474	6.39529	6.39388	6.37387	6.3785	6.4152	6.4152
ENSMUSG00000052336	-0.223724	2.75992	8.95124	0.00974475	0.121725	Cx3cr1	chemokine (C-X3-C motif) receptor 1	9	119730682	119898945	protein_coding	MGI:1333815	1.82676	1.5782	1.44212	1.59219	1.44362	1.82538	1.82219	1.77518	1.87342	1.58451	1.58358	1.77956	1.77956
ENSMUSG00000037820	-0.387632	0.977462	8.94762	0.00975642	0.121776	Tgm2	transglutaminase 2, C polypeptide	2	157958322	157988356	protein_coding	MGI:98731	-0.283952	-0.0733007	-0.44017	-0.0986291	-0.48391	0.0896907	0.353259	0.0717984	-0.15076	-0.0076115	-0.266106	0.0808282	0.0808282
ENSMUSG00000035783	-0.455419	0.821155	8.9356	0.00979529	0.121809	Acta2	actin alpha 2, smooth muscle, aorta	19	34218490	34232990	protein_coding	MGI:87909	0.550449	0.324307	0.588561	0.530933	0.14788	1.32947	0.745555	0.59809	0.874203	0.575485	0.4379	0.852255	0.852255
ENSMUSG00000026427	-0.142301	4.94246	8.93761	0.00978878	0.121809	Eif2d	eukaryotic translation initiation factor 2D	1	131080918	131115395	protein_coding	MGI:109342	4.91618	4.84181	4.85229	4.96531	4.94321	5.0089	5.10341	4.90442	5.09667	4.88465	4.90459	5.00255	5.00255
ENSMUSG00000022964	-0.127035	6.09441	8.93879	0.00978494	0.121809	Tmem50b	transmembrane protein 50B	16	91371391	91394688	protein_coding	MGI:1925225	5.80326	5.65222	5.7271	5.63315	5.62689	5.81545	5.71539	5.76316	5.77339	5.78207	5.69012	5.77026	5.77026
ENSMUSG00000024163	0.10779	7.96016	8.943	0.00977133	0.121809	Mapk8ip3	mitogen-activated protein kinase 8 interacting protein 3	17	25111127	25155951	protein_coding	MGI:1353598	6.83392	6.75519	6.97804	6.8567	6.90383	6.70483	6.88959	6.67094	6.68766	6.44483	6.86744	6.68644	6.86744
ENSMUSG00000096964	0.558862	-0.600945	8.93501	0.0097972	0.121809	Gm6345		1	170082946	170083149	transcribed_unprocessed_pseudogene	MGI:3647370	-0.457482	0.115417	-0.409976	-0.161182	-0.138067	-0.864108	-0.834431	-0.838928	-0.951359	1.27417	-0.195217	-0.118729	-0.118729
ENSMUSG00000050211	-0.170577	3.89526	8.93252	0.00980526	0.121814	Pla2g4e	phospholipase A2, group IVE	2	119996893	120075816	protein_coding	MGI:1919144	2.52356	2.37109	2.52365	2.55748	2.53467	2.6271	2.84307	2.66518	2.70544	2.37042	2.5036	2.6503	2.6503
ENSMUSG00000024854	-0.244798	2.42715	8.92693	0.00982343	0.12185	Pold4	polymerase (DNA-directed), delta 4	19	4281953	4283688	protein_coding	MGI:1916995	3.73851	3.87866	3.86963	4.0428	3.82731	4.12731	3.88529	4.07229	4.18348	4.15867	3.87482	4.08925	4.08925
ENSMUSG00000022185	0.106739	8.4376	8.92879	0.00981738	0.12185	Acin1	apoptotic chromatin condensation inducer 1	14	54879618	54924388	protein_coding	MGI:1891824	8.59163	8.67913	8.6043	8.56403	8.5214	8.46056	8.56193	8.50966	8.46272	8.39441	8.59304	8.47894	8.59304
ENSMUSG00000048109	0.265293	3.42166	8.92022	0.00984527	0.122026	Rbm15	RNA binding motif protein 15	3	107232737	107240989	protein_coding	MGI:2443205	1.9192	1.81388	2.13645	1.80896	1.71212	1.72829	1.85366	1.48196	1.45366	1.30892	1.88558	1.57892	1.88558
ENSMUSG00000078307	-0.186708	5.62008	8.91521	0.00986164	0.122134	AI593442	expressed sequence AI593442	9	52584342	52591080	protein_coding	MGI:2143099	4.03414	3.74554	3.84915	3.76306	3.66381	4.00719	3.86337	4.10551	3.95776	3.85587	3.81677	3.96098	3.96098
ENSMUSG00000027737	-0.368655	1.74893	8.90917	0.00988136	0.122259	Slc7a11	solute carrier family 7 (cationic amino acid transporter, y+ system), member 11	3	49846975	50398063	protein_coding	MGI:1347355	-0.662554	-0.9179	-0.684589	-1.25724	-0.927861	-0.529772	-0.425643	-0.501716	-0.358909	-1.02461	-0.874507	-0.550154	-0.550154
ENSMUSG00000021068	0.1991	6.76419	8.90744	0.00988705	0.122259	Nin	ninein	12	70058209	70160491	protein_coding	MGI:105108	5.7348	5.62315	5.5264	5.55132	5.39919	5.48121	5.63799	5.49391	5.25286	5.17092	5.57123	5.41742	5.57123
ENSMUSG00000116048	-0.0906358	6.60264	8.90341	0.00990024	0.122328	Septin2	septin 2	1	93406715	93437455	protein_coding	MGI:97298	5.76375	5.71289	5.74737	5.66447	5.66566	5.75429	5.82421	5.7781	5.78119	5.65723	5.71141	5.76007	5.76007
ENSMUSG00000037214	0.143649	3.67515	8.8982	0.00991735	0.122388	Thap1	THAP domain containing, apoptosis associated protein 1	8	26648169	26654179	protein_coding	MGI:1921004	3.68082	3.77386	3.71645	3.80789	3.54568	3.52522	3.63007	3.37642	3.57569	3.40316	3.70777	3.50542	3.70777
ENSMUSG00000027276	0.165101	3.80472	8.89726	0.00992047	0.122388	Jag1	jagged 1	2	136923376	136958564	protein_coding	MGI:1095416	2.5824	2.66065	2.67606	2.55261	2.60223	2.46338	2.68862	2.4176	2.50117	2.29457	2.61555	2.47883	2.61555
ENSMUSG00000051355	0.163276	4.3994	8.89335	0.00993332	0.122452	Commd1	COMM domain containing 1	11	22846136	22932382	protein_coding	MGI:109474	6.09362	6.13419	6.30123	6.30899	6.30287	6.20726	6.10108	6.0522	6.08767	5.91418	6.23122	6.07555	6.23122
ENSMUSG00000045114	-0.12983	6.66018	8.88034	0.00997629	0.122818	Prrt2	proline-rich transmembrane protein 2	7	126616703	126620383	protein_coding	MGI:1916267	6.65123	6.69198	6.60133	6.78767	6.65874	6.82626	6.73023	6.90758	6.81427	6.93183	6.67953	6.84382	6.84382
ENSMUSG00000034908	-0.110111	6.29279	8.87739	0.00998605	0.122818	Sidt2	SID1 transmembrane family, member 2	9	45849155	45866556	protein_coding	MGI:2446134	5.7574	5.64996	5.88048	5.67905	5.71596	5.79021	5.94804	5.74761	5.81941	5.70839	5.73885	5.80509	5.80509
ENSMUSG00000041245	0.179928	6.06831	8.87786	0.00998452	0.122818	Wnk3	WNK lysine deficient protein kinase 3	X	149981074	150103148	protein_coding	MGI:2652875	4.44318	4.25693	4.43756	4.29038	4.10865	4.12646	4.21998	4.20454	4.03252	3.8075	4.31267	4.08584	4.31267
ENSMUSG00000032470	-0.10401	7.01461	8.87359	0.00999866	0.122878	Mras	muscle and microspikes RAS	9	99267473	99319434	protein_coding	MGI:1100856	5.65534	5.6037	5.75472	5.70986	5.6646	5.70056	5.85957	5.69008	5.79497	5.6869	5.67856	5.74809	5.74809

## Sheet: P10_DEG
ensembl_gene_id	logFC	logCPM	F	PValue	FDR	mgi_symbol	entrezgene_description	chromosome_name	start_position	end_position	gene_biotype	mgi_id	21-Hem-P10	22-Hem-P10	23-Hem-P10	24-Hem-P10	25-Hem-P10	26-WT-P10	27-WT-P10	28-WT-P10	29-WT-P10	30-WT-P10	Hemi	WT	maxAveTPM
ENSMUSG00000078875	-2.47017	0.724368	124.292	1.70901e-07	0.000701379	Gm14419		2	176692749	176704580	protein_coding	MGI:3702410	0.211217	1.1684	-0.0694731	0.843848	0.550225	3.43272	2.94341	2.9462	3.05326	2.72766	0.607373	3.03992	3.03992
ENSMUSG00000092178	-2.19929	-1.38418	45.9494	2.49118e-05	0.0250499	Gm45351	predicted gene 45351	7	9602807	9610893	unprocessed_pseudogene	MGI:5791187	-2.95125	-3.50455	-4.74283	-3.64709	-3.69387	-0.871725	-2.05971	-1.17729	-1.61758	-1.55722	-3.60174	-1.40032	-1.40032
ENSMUSG00000069441	-1.85284	-2.41464	11.2183	0.00615388	0.216976	Dsg1a	desmoglein 1 alpha	18	20443868	20476407	protein_coding	MGI:94930	-6.59939	-4.73647	#NAME?	-5.23227	-5.44034	-4.72818	-4.04943	-3.85444	-3.96097	-3.14042	-5.68099	-3.85776	-3.85776
ENSMUSG00000072774	-1.69867	1.20285	59.5046	7.26234e-06	0.0132465	Zfp951	zinc finger protein 951	5	104961035	105007936	protein_coding	MGI:2441896	-0.920076	-0.0255544	-1.04261	-1.05053	-0.484976	1.11764	0.901632	0.693251	0.961297	1.26402	-0.646711	1.00053	1.00053
ENSMUSG00000026830	-1.42339	2.2986	35.3454	8.21257e-05	0.0404089	Ermn	ermin, ERM-like protein	2	57935125	57942876	protein_coding	MGI:1925017	0.112509	0.635725	0.143293	0.513047	-0.355797	2.35883	1.63185	1.56513	1.43967	0.832108	0.250415	1.64898	1.64898
ENSMUSG00000032517	-1.40865	7.15283	20.0655	0.00084556	0.0874005	Mobp	myelin-associated oligodendrocytic basic protein	9	119978773	120010550	protein_coding	MGI:108511	4.9709	6.1312	6.29262	5.94085	4.61404	7.76665	7.07743	7.28161	6.82562	6.17159	5.73207	7.11671	7.11671
ENSMUSG00000026435	-1.37665	-0.388139	13.3808	0.00353464	0.175116	Slc45a3	solute carrier family 45, member 3	1	131890705	131910707	protein_coding	MGI:1922082	-3.60964	-1.7568	-1.75067	-1.86178	-3.20308	-0.450185	-1.22342	-0.290177	-1.18988	-1.67092	-2.23962	-0.872809	-0.872809
ENSMUSG00000078139	-1.34124	-2.64113	13.2351	0.0036629	0.176335	AK157302		13	21679393	21681316	protein_coding	MGI:3574096	-4.50619	-2.81032	-3.84189	-4.36667	-4.55748	-2.24009	-2.59114	-2.73059	-3.08142	-2.27755	-3.84789	-2.55185	-2.55185
ENSMUSG00000019429	-1.3231	-2.73942	12.0516	0.00493695	0.195011	Ffar3	free fatty acid receptor 3	7	30553755	30555603	protein_coding	MGI:2685324	-4.72772	-4.35152	-2.84181	-3.7601	-3.46158	-1.83124	-1.94018	-2.5455	-2.91317	-2.08464	-3.67745	-2.20902	-2.20902
ENSMUSG00000047109	-1.32083	-0.274105	13.463	0.00346454	0.175116	Cldn14	claudin 14	16	93715919	93809696	protein_coding	MGI:1860425	-1.26546	-0.539373	0.00366124	-0.851048	-2.05422	1.36362	0.279487	0.728942	-0.025064	-0.223072	-0.785011	0.542804	0.542804
ENSMUSG00000024114	-1.3126	-2.12399	15.0087	0.00240868	0.152887	Prss41	protease, serine 41	17	24055759	24063146	protein_coding	MGI:1918253	-3.79328	-2.47283	-2.65929	-2.93086	-2.77505	-2.42783	-1.90719	-1.06268	-1.53397	-1.17899	-2.86188	-1.54104	-1.54104
[truncated: 607 more rows]

## Sheet: Known_NDD_gene_comparison
Known_NDD	P10_DEG	E18.5_DEG	E14.5 DEG	Known_NDD|P10_DEG	Known_NDD|E18.5_DEG	Known_NDD|E14.5 DEG	P10_DEG|E18.5_DEG	P10_DEG|E14.5 DEG	E18.5_DEG|E14.5 DEG	Known_NDD|P10_DEG|E18.5_DEG	Known_NDD|E18.5_DEG|E14.5 DEG	P10_DEG|E18.5_DEG|E14.5 DEG	Known_NDD|P10_DEG|E18.5_DEG|E14.5 DEG
[truncated: 1,358 more rows]
