# Supplementary material for: Compromised transcription-mRNA export factor THOC2 causes R-loop accumulation, DNA damage and adverse neurodevelopment
Source: Nat Commun. 2024 Feb 8;15:1210. doi: 10.1038/s41467-024-45121-5 (PMC10853216; doi:10.1038/s41467-024-45121-5)
Supplement: Supplementary file 7 — Supplementary Data 4 [file 41467_2024_45121_MOESM7_ESM.xlsx]

## Sheet: Key To Tables
Supplementary Data 4.
Results of LC MS/MS proteomics data analyses for mouse brains. Below is a description of the fields in each table
Tables E18.5 and P10 differentially experssed proteins
AVG Log2 Ratio	Log base 2 fold change in gene expression between Thoc2+/Y and Thoc2D/Y mice
Absolute AVG Log2 Ratio	absolute values of avg Log2 Ratio of change in positives
Pvalue	p-value determined from the QLF test
Qvalue	Adjusted p-value determined from the False Discovery Rate
UniProtIds	Protein IDs from UniProt database
Genes	Gene names converted from the respective protein ids
ProteinDescriptions	Genral description of the protein
% Change	Change of protein from E18.5 to P10 stage
Tables E18.5 to P10 developmental change for Thoc2+/Y and Thoc2Δ/Y mice
AVG Log2 Ratio	Log base 2 fold change in gene expression between Thoc2+/Y and Thoc2D/Y mice
Absolute AVG Log2 Ratio	absolute values of avg Log2 Ratio of change in positives
Pvalue	p-value determined from the QLF test
Qvalue	Adjusted p-value determined from the False Discovery Rate
UniProtIds	Protein IDs from UniProt database
Genes	Gene names converted from the respective protein ids
ProteinDescriptions	Genral description of the protein
% Change	Change of protein from E18.5 to P10 stage
Statistics	Unpaired Student’s t-test (two-tailed) was used for differential protein abundance tests.
Table Known_NDD_gene_comparison
Each list contains the intersection of genes based on gene symbols from the groups listed in the first row of each column

## Sheet: E18_5
AVG Log2 Ratio	Absolute AVG Log2 Ratio	Pvalue	Qvalue	UniProtIds	Genes	ProteinDescriptions	% Change
-0.739736	0.739736	1.55321e-07	9.86158e-07	P11798	Camk2a	Calcium/calmodulin-dependent protein kinase type II subunit alpha	-40.1151
-0.661438	0.661438	1.99721e-07	1.19196e-06	P62743	Ap2s1	AP-2 complex subunit sigma	-36.7752
-0.90205	0.90205	2.24807e-07	1.31109e-06	Q8BL80	Arhgap22	Rho GTPase-activating protein 22	-46.4874
-1.39267	1.39267	2.37619e-07	1.36518e-06	Q61069	Usf1	Upstream stimulatory factor 1	-61.9142
0.808698	0.808698	3.10339e-07	1.67833e-06	P84086	Cplx2	Complexin-2	75.163
-0.692654	0.692654	7.54201e-07	3.31352e-06	Q64518	Atp2a3	Sarcoplasmic/endoplasmic reticulum calcium ATPase 3	-38.1285
1.01459	1.01459	8.54344e-07	3.65862e-06	O35609	Scamp3	Secretory carrier-associated membrane protein 3	102.033
-1.03898	1.03898	9.35113e-07	3.93416e-06	Q8BLQ9	Cadm2	Cell adhesion molecule 2	-51.333
1.03328	1.03328	1.0028e-06	4.17342e-06	P43006	Slc1a2	Excitatory amino acid transporter 2	104.667
-1.68568	1.68568	1.22462e-06	4.83306e-06	Q8R5J9	Arl6ip5	PRA1 family protein 3	-68.9143
-0.665769	0.665769	2.94129e-06	9.54682e-06	Q91WD5	Ndufs2	NADH dehydrogenase [ubiquinone] iron-sulfur protein 2, mitochondrial	-36.9647
-0.641514	0.641514	3.49892e-06	1.0918e-05	Q6PIC6	Atp1a3	Sodium/potassium-transporting ATPase subunit alpha-3	-35.896
-0.640012	0.640012	3.92462e-06	1.20249e-05	O35129	Phb2	Prohibitin-2	-35.8292
-0.78117	0.78117	4.23359e-06	1.27632e-05	Q64521	Gpd2	Glycerol-3-phosphate dehydrogenase, mitochondrial	-41.8105
-0.647891	0.647891	4.26647e-06	1.28357e-05	P17182	Eno1	Alpha-enolase	-36.1787
1.24843	1.24843	5.7878e-06	1.63622e-05	Q9D924	Isca1	Iron-sulfur cluster assembly 1 homolog, mitochondrial	137.582
-0.698491	0.698491	6.95166e-06	1.89061e-05	Q91VR2	Atp5f1c	ATP synthase subunit gamma, mitochondrial	-38.3784
2.8259	2.8259	8.21738e-06	2.15959e-05	Q9R0N5	Syt5	Synaptotagmin-5	609.057
-0.706409	0.706409	8.67124e-06	2.26005e-05	Q99JY0	Hadhb	Trifunctional enzyme subunit beta, mitochondrial	-38.7156
-1.53939	1.53939	9.23387e-06	2.38256e-05	P52503	Ndufs6	NADH dehydrogenase [ubiquinone] iron-sulfur protein 6, mitochondrial	-65.5968
-0.809143	0.809143	9.62175e-06	2.46342e-05	P15532	Nme1	Nucleoside diphosphate kinase A	-42.9279
-0.911538	0.911538	1.04416e-05	2.6297e-05	Q8BYI9	Tnr	Tenascin-R	-46.8382
-0.676164	0.676164	1.15643e-05	2.86366e-05	Q9QYG0	Ndrg2	Protein NDRG2	-37.4173
-0.673409	0.673409	1.35015e-05	3.2508e-05	Q9D855	Uqcrb	Cytochrome b-c1 complex subunit 7	-37.2977
-1.00123	1.00123	1.54964e-05	3.60234e-05	O54983	Crym	Ketimine reductase mu-crystallin	-50.0425
-0.973777	0.973777	1.72175e-05	3.90443e-05	Q923D2	Blvrb	Flavin reductase (NADPH)	-49.0829
-1.85619	1.85619	1.90426e-05	4.24487e-05	Q8CHH9	Septin8	Septin-8	-72.3796
-0.612123	0.612123	1.95054e-05	4.32444e-05	Q9CVB6	Arpc2	Actin-related protein 2/3 complex subunit 2	-34.5767
-0.805033	0.805033	2.08228e-05	4.56263e-05	Q8BP92	Rcn2	Reticulocalbin-2	-42.7651
-0.608631	0.608631	2.14252e-05	4.67105e-05	P12658	Calb1	Calbindin	-34.4181
-1.36002	1.36002	2.25358e-05	4.87036e-05	O35526	Stx1a	Syntaxin-1A	-61.0423
-1.24037	1.24037	2.58573e-05	5.44421e-05	Q6PB93	Galnt2	Polypeptide N-acetylgalactosaminyltransferase 2	-57.6737
-0.724796	0.724796	2.72907e-05	5.684e-05	P17426	Ap2a1	AP-2 complex subunit alpha-1	-39.4917
-0.896736	0.896736	2.81406e-05	5.82608e-05	Q8R404	Micos13	MICOS complex subunit MIC13	-46.2899
-0.699584	0.699584	2.85511e-05	5.8935e-05	Q9WUB3	Pygm	Glycogen phosphorylase, muscle form	-38.425
-0.71474	0.71474	2.93055e-05	6.01525e-05	Q8VDW0	Ddx39a	ATP-dependent RNA helicase DDX39A	-39.0685
-1.65746	1.65746	2.97509e-05	6.09226e-05	Q9JIX8	Acin1	Apoptotic chromatin condensation inducer in the nucleus	-68.3004
-1.35798	1.35798	3.46382e-05	6.87421e-05	Q9WUA3	Pfkp	ATP-dependent 6-phosphofructokinase, platelet type	-60.9871
-0.66974	0.66974	3.47586e-05	6.89368e-05	Q3UM45	Ppp1r7	Protein phosphatase 1 regulatory subunit 7	-37.138
-0.601392	0.601392	4.0134e-05	7.73242e-05	P14824	Anxa6	Annexin A6	-34.0882
-0.674406	0.674406	4.04541e-05	7.77945e-05	Q60829	Ppp1r1b	Protein phosphatase 1 regulatory subunit 1B	-37.341
-0.738042	0.738042	4.08183e-05	7.82783e-05	Q4KMM3	Oxr1	Oxidation resistance protein 1	-40.0447
-0.580721	0.580721	4.30645e-05	8.16614e-05	Q8VD37	Sgip1	SH3-containing GRB2-like protein 3-interacting protein 1	-33.1371
-0.737544	0.737544	5.80542e-05	0.000104278	Q8BHG1	Nrdc	Nardilysin	-40.0241
2.12634	2.12634	5.91876e-05	0.000105881	Q8CJ67	Stau2	Double-stranded RNA-binding protein Staufen homolog 2	336.607
-0.942751	0.942751	6.2209e-05	0.000110287	Q06138	Cab39	Calcium-binding protein 39	-47.976
1.20796	1.20796	6.81323e-05	0.000118936	Q4VAE3	Tmem65	Transmembrane protein 65	131.01
-0.603719	0.603719	6.97913e-05	0.000121284	Q03265	Atp5f1a	ATP synthase subunit alpha, mitochondrial	-34.1945
0.61297	0.61297	7.07407e-05	0.000122535	Q06185	Atp5me	ATP synthase subunit e, mitochondrial	52.9404
-2.39557	2.39557	7.11323e-05	0.000123152	Q2PFD7	Psd3	PH and SEC7 domain-containing protein 3	-80.9953
-0.707465	0.707465	7.15966e-05	0.000123832	Q62108	Dlg4	Disks large homolog 4	-38.7605
-0.630987	0.630987	7.33276e-05	0.000126073	P62962	Pfn1	Profilin-1	-35.4266
0.965727	0.965727	7.65664e-05	0.000130703	O88456	Capns1	Calpain small subunit 1	95.3048
1.35534	1.35534	8.36505e-05	0.000140381	P61329	Fgf12	Fibroblast growth factor 12	155.858
1.80847	1.80847	8.47603e-05	0.000141875	Q80UW2	Fbxo2	F-box only protein 2	250.27
-0.59805	0.59805	8.85934e-05	0.000147108	P17183	Eno2	Gamma-enolase	-33.9354
-0.657294	0.657294	9.12126e-05	0.00015035	P84091	Ap2m1	AP-2 complex subunit mu	-36.5933
-1.09234	1.09234	0.000101971	0.000164688	P62761	Vsnl1	Visinin-like protein 1	-53.1001
-0.727217	0.727217	0.000115441	0.000182738	Q62419	Sh3gl1	Endophilin-A2	-39.5932
-1.19493	1.19493	0.000116854	0.000184722	Q9D9V3	Echdc1	Ethylmalonyl-CoA decarboxylase	-56.3192
0.753133	0.753133	0.000128646	0.000201029	Q99JY8	Plpp3	Phospholipid phosphatase 3	68.5449
-0.61665	0.61665	0.000129899	0.000202713	Q8VDN2	Atp1a1	Sodium/potassium-transporting ATPase subunit alpha-1	-34.7816
-0.67325	0.67325	0.00013045	0.000203482	Q9R0P5	Dstn	Destrin	-37.2907
-0.825006	0.825006	0.000135207	0.000209631	Q8JZS0	Lin7a	Protein lin-7 homolog A	-43.552
-0.830134	0.830134	0.000136783	0.000211417	P35486	Pdha1	Pyruvate dehydrogenase E1 component subunit alpha, somatic form, mitochondrial	-43.7523
1.55893	1.55893	0.000150045	0.000228555	Q8CHW4	Eif2b5	Translation initiation factor eIF-2B subunit epsilon	194.635
-1.15677	1.15677	0.000151919	0.000230782	Q62425	Ndufa4	Cytochrome c oxidase subunit NDUFA4	-55.1486
-0.773172	0.773172	0.000158008	0.000237663	Q61553	Fscn1	Fascin	-41.487
-0.685975	0.685975	0.000158564	0.000238343	Q8VIN1	Pbp2	Phosphatidylethanolamine-binding protein 2	-37.8415
0.668796	0.668796	0.000160876	0.000241453	Q7TSJ2	Map6	Microtubule-associated protein 6	58.9746
3.18682	3.18682	0.000160941	0.000241498	P62257	Ube2h	Ubiquitin-conjugating enzyme E2 H	810.604
-1.05659	1.05659	0.000172529	0.000255464	Q9Z1N5	Ddx39b	Spliceosome RNA helicase Ddx39b	-51.9234
-0.687393	0.687393	0.000185509	0.000270817	P05064	Aldoa	Fructose-bisphosphate aldolase A	-37.9025
-0.637399	0.637399	0.00019457	0.00028164	Q9QYX7	Pclo	Protein piccolo	-35.7129
0.851253	0.851253	0.000209691	0.000299694	Q8C8T8	Tsr2	Pre-rRNA-processing protein TSR2 homolog	80.4067
-0.835491	0.835491	0.000210177	0.000300265	P62071	Rras2	Ras-related protein R-Ras2	-43.9608
0.834981	0.834981	0.000212159	0.000302536	Q9D2V7	Coro7	Coronin-7	78.3833
-0.986526	0.986526	0.000219558	0.000310665	P97351	Rps3a	40S ribosomal protein S3a	-49.5308
-1.02914	1.02914	0.000227778	0.000320727	O09131	Gsto1	Glutathione S-transferase omega-1	-50.9997
-0.973317	0.973317	0.000235851	0.00033002	Q9CQH3	Ndufb5	NADH dehydrogenase [ubiquinone] 1 beta subcomplex subunit 5, mitochondrial	-49.0666
-1.17643	1.17643	0.000290097	0.000392408	Q9D172	Gatd3a	Glutamine amidotransferase-like class 1 domain-containing protein 3A, mitochondrial	-55.7556
-0.836342	0.836342	0.000316596	0.000422412	Q3UHL1	Camkv	CaM kinase-like vesicle-associated protein	-43.9938
-1.26124	1.26124	0.000325096	0.000431763	Q8BHC1	Rab39b	Ras-related protein Rab-39B	-58.2815
-1.19642	1.19642	0.000329395	0.000436811	P68368	Tuba4a	Tubulin alpha-4A chain	-56.3643
-0.621039	0.621039	0.000329401	0.000436811	Q04447	Ckb	Creatine kinase B-type	-34.9797
-0.725762	0.725762	0.000340367	0.000448805	O35136	Ncam2	Neural cell adhesion molecule 2	-39.5323
-0.622162	0.622162	0.000345067	0.00045386	O89053	Coro1a	Coronin-1A	-35.0303
-0.968211	0.968211	0.000347007	0.000456066	Q91YS8	Camk1	Calcium/calmodulin-dependent protein kinase type 1	-48.8861
-1.76081	1.76081	0.000374242	0.000486249	Q0VF58	Col19a1	Collagen alpha-1(XIX) chain	-70.4919
-0.667676	0.667676	0.00038001	0.000492545	Q8C0M9	Asrgl1	Isoaspartyl peptidase/L-asparaginase	-37.048
-0.910325	0.910325	0.000380986	0.000493561	Q9R1Q8	Tagln3	Transgelin-3	-46.7935
-0.610853	0.610853	0.000381616	0.000494166	Q9D8W5	Psmd12	26S proteasome non-ATPase regulatory subunit 12	-34.519
-0.932635	0.932635	0.000401771	0.000514225	Q9CZT8	Rab3b	Ras-related protein Rab-3B	-47.6099
-0.695478	0.695478	0.000431488	0.000546421	Q91VW3	Sh3bgrl3	SH3 domain-binding glutamic acid-rich-like protein 3	-38.2495
1.40751	1.40751	0.000447713	0.000563271	Q9R1C6	Dgke	Diacylglycerol kinase epsilon	165.279
-2.54178	2.54178	0.000451924	0.000567643	Q8C5H8	Nadk2	NAD kinase 2, mitochondrial	-82.8269
-0.794342	0.794342	0.000465717	0.000582021	P61924	Copz1	Coatomer subunit zeta-1	-42.3394
0.769723	0.769723	0.00048547	0.000601297	Q3UV70	Pdp1	[Pyruvate dehydrogenase [acetyl-transferring]]-phosphatase 1, mitochondrial	70.4943
-0.727361	0.727361	0.000501303	0.000618371	Q8VEK3	Hnrnpu	Heterogeneous nuclear ribonucleoprotein U	-39.5992
-1.04726	1.04726	0.000501596	0.000618485	Q9EPJ9	Arfgap1	ADP-ribosylation factor GTPase-activating protein 1	-51.6114
0.735817	0.735817	0.000517276	0.000634469	A2AG50	Map7d2	MAP7 domain-containing protein 2	66.534
1.07037	1.07037	0.000528128	0.000645272	Q8VCN6	Cd99	CD99 antigen	109.997
-0.599832	0.599832	0.0005442	0.000662463	Q9DBC7	Prkar1a	cAMP-dependent protein kinase type I-alpha regulatory subunit	-34.0169
-0.769681	0.769681	0.000548143	0.000666361	Q8BGH2	Samm50	Sorting and assembly machinery component 50 homolog	-41.3453
-0.69723	0.69723	0.000555165	0.000673568	Q9D7H3	RtcA	RNA 3'-terminal phosphate cyclase	-38.3245
-0.901565	0.901565	0.000557372	0.000675655	Q5DQR4	Stxbp5l	Syntaxin-binding protein 5-like	-46.4694
-0.614054	0.614054	0.000557833	0.000675979	Q9CYT6	Cap2	Adenylyl cyclase-associated protein 2	-34.6642
-3.58398	3.58398	0.000587389	0.000706495	P16330	Cnp	2',3'-cyclic-nucleotide 3'-phosphodiesterase	-91.661
-0.751572	0.751572	0.000595739	0.000715162	O35295	Purb	Transcriptional activator protein Pur-beta	-40.6044
0.884975	0.884975	0.000598039	0.000717317	Q9D1G5	Lrrc57	Leucine-rich repeat-containing protein 57	84.6732
-0.883115	0.883115	0.0006068	0.000726319	P57746	Atp6v1d	V-type proton ATPase subunit D	-45.7805
-1.34839	1.34839	0.000613117	0.00073224	Q9WVA2	Timm8a1	Mitochondrial import inner membrane translocase subunit Tim8 A	-60.7269
-1.55164	1.55164	0.000627721	0.000746985	Q9QZC2	Plxnc1	Plexin-C1	-65.8877
-0.780495	0.780495	0.00062916	0.000748185	P34884	Mif	Macrophage migration inhibitory factor	-41.7833
-1.20659	1.20659	0.000640925	0.000760115	Q9DCX2	Atp5pd	ATP synthase subunit d, mitochondrial	-56.6708
-0.727801	0.727801	0.000652824	0.000771964	P70333	Hnrnph2	Heterogeneous nuclear ribonucleoprotein H2	-39.6177
0.933388	0.933388	0.000682519	0.000801212	Q9D8B4	Ndufa11	NADH dehydrogenase [ubiquinone] 1 alpha subcomplex subunit 11	90.9756
-1.19575	1.19575	0.000701866	0.000819906	P15105	Glul	Glutamine synthetase	-56.3441
-1.20192	1.20192	0.000715678	0.000833658	Q8BXZ1	Tmx3	Protein disulfide-isomerase TMX3	-56.5303
-0.582902	0.582902	0.000722567	0.000840273	Q63810	Ppp3r1	Calcineurin subunit B type 1	-33.2381
1.20763	1.20763	0.000729739	0.000847414	Q925E7	Ppp2r2d	Serine/threonine-protein phosphatase 2A 55 kDa regulatory subunit B delta isoform	130.958
-0.929076	0.929076	0.000735769	0.000852849	P84104	Srsf3	Serine/arginine-rich splicing factor 3	-47.4805
-0.903186	0.903186	0.000743166	0.000860195	Q3TCN2	Plbd2	Putative phospholipase B-like 2	-46.5295
-1.88631	1.88631	0.000751815	0.000868326	Q99KP3	Cryl1	Lambda-crystallin homolog	-72.9502
-1.02081	1.02081	0.000771482	0.000887161	Q8R0S2	Iqsec1	IQ motif and SEC7 domain-containing protein 1	-50.7159
-0.975311	0.975311	0.000804739	0.000920725	Q6PDM2	Srsf1	Serine/arginine-rich splicing factor 1	-49.137
2.04127	2.04127	0.000807081	0.000922948	Q3V3Q7	Pacs2	Phosphofurin acidic cluster sorting protein 2	311.609
-0.845609	0.845609	0.000815377	0.000930749	A2RT62	Fbxl16	F-box/LRR-repeat protein 16	-44.3524
-0.840942	0.840942	0.000821997	0.000936766	Q9CQ69	Uqcrq	Cytochrome b-c1 complex subunit 8	-44.1721
-0.726278	0.726278	0.000846598	0.000961332	Q9Z218	Dpp6	Dipeptidyl aminopeptidase-like protein 6	-39.5539
-0.807831	0.807831	0.000880368	0.000992862	P48722	Hspa4l	Heat shock 70 kDa protein 4L	-42.876
-1.00676	1.00676	0.000883877	0.000995672	Q8BWF0	Aldh5a1	Succinate-semialdehyde dehydrogenase, mitochondrial	-50.2339
-1.93988	1.93988	0.000919819	0.0010295	Q3U898	Cops9	COP9 signalosome complex subunit 9	-73.9361
-1.64599	1.64599	0.000936552	0.00104469	O55106	Strn	Striatin	-68.0473
-0.682863	0.682863	0.000963985	0.00107099	Q5SQX6	Cyfip2	Cytoplasmic FMR1-interacting protein 2	-37.7072
-0.754305	0.754305	0.000980591	0.00108718	O88485	Dync1i1	Cytoplasmic dynein 1 intermediate chain 1	-40.7168
-0.756644	0.756644	0.000990024	0.00109659	P97447	Fhl1	Four and a half LIM domains protein 1	-40.8128
1.51211	1.51211	0.00099234	0.0010981	Q80UP3	Dgkz	Diacylglycerol kinase zeta	185.226
-1.08952	1.08952	0.00101552	0.00111806	Q80YA9	Cnksr2	Connector enhancer of kinase suppressor of ras 2	-53.0083
-1.35303	1.35303	0.00113406	0.00122851	Q9CQQ7	Atp5pb	ATP synthase F(0) complex subunit B1, mitochondrial	-60.853
-2.76848	2.76848	0.00120948	0.00129886	Q80ZJ7	Snx32	Sorting nexin-32	-85.3241
1.10806	1.10806	0.00125752	0.00134422	Q8VD62	Bles03	UPF0696 protein C11orf68 homolog	115.555
1.19503	1.19503	0.00133704	0.00141399	Q91W86	Vps11	Vacuolar protein sorting-associated protein 11 homolog	128.949
-0.751311	0.751311	0.00133778	0.00141456	O08582	Gtpbp1	GTP-binding protein 1	-40.5937
1.44145	1.44145	0.00134078	0.00141632	Q8BVU5	Nudt9	ADP-ribose pyrophosphatase, mitochondrial	171.594
-0.647639	0.647639	0.00136259	0.00143315	Q80UG2	Plxna4	Plexin-A4	-36.1676
-0.861785	0.861785	0.0014101	0.00147242	Q9D4H1	Exoc2	Exocyst complex component 2	-44.9729
-1.19006	1.19006	0.00141094	0.00147308	Q9Z0P5	Twf2	Twinfilin-2	-56.1715
-0.609504	0.609504	0.00143353	0.00149308	Q5SRX1	Tom1l2	TOM1-like protein 2	-34.4578
-0.658358	0.658358	0.00144401	0.00150241	Q5PR73	Diras2	GTP-binding protein Di-Ras2	-36.6401
0.848497	0.848497	0.00148049	0.00153485	Q8K2I1	Fntb	Protein farnesyltransferase subunit beta	80.0624
0.931844	0.931844	0.00148948	0.00154255	Q8R0F8	Fahd1	Acylpyruvase FAHD1, mitochondrial	90.7712
-1.66019	1.66019	0.00154079	0.00158412	O35683	Ndufa1	NADH dehydrogenase [ubiquinone] 1 alpha subcomplex subunit 1	-68.3602
-0.689496	0.689496	0.00154506	0.00158781	Q9CQ91	Ndufa3	NADH dehydrogenase [ubiquinone] 1 alpha subcomplex subunit 3	-37.9929
-1.36972	1.36972	0.00157237	0.00161086	Q9Z2Y3	Homer1	Homer protein homolog 1	-61.3033
1.27611	1.27611	0.00167263	0.00169756	P04925	Prnp	Major prion protein	142.185
2.12074	2.12074	0.00169761	0.00171764	Q9WU84	Ccs	Copper chaperone for superoxide dismutase	334.917
1.24074	1.24074	0.00170296	0.00172179	Q9R0D8	Wdr54	WD repeat-containing protein 54	136.32
-1.00218	1.00218	0.0017175	0.00173372	Q810U3	Nfasc	Neurofascin	-50.0755
-0.789206	0.789206	0.00174385	0.00175421	Q80XI3	Eif4g3	Eukaryotic translation initiation factor 4 gamma 3	-42.1338
0.809438	0.809438	0.00175151	0.00175961	Q9WV60	Gsk3b	Glycogen synthase kinase-3 beta	75.2529
-1.57979	1.57979	0.00179462	0.00179514	Q6P8I4	Pcnp	PEST proteolytic signal-containing nuclear protein	-66.547
-1.02363	1.02363	0.0017963	0.0017963	Q99MN1	Kars1	Lysine--tRNA ligase	-50.8121
-1.77037	1.77037	0.00180494	0.0018039	F6SEU4	Syngap1	Ras/Rap GTPase-activating protein SynGAP	-70.6866
-1.08521	1.08521	0.00181598	0.00181206	O08749	Dld	Dihydrolipoyl dehydrogenase, mitochondrial	-52.8678
-1.15922	1.15922	0.00181833	0.00181363	Q91WG4	Elp2	Elongator complex protein 2	-55.2245
1.49134	1.49134	0.00182449	0.00181899	Q61578	Fdxr	NADPH:adrenodoxin oxidoreductase, mitochondrial	181.15
-0.902732	0.902732	0.00184578	0.00183758	Q9ERS2	Ndufa13	NADH dehydrogenase [ubiquinone] 1 alpha subcomplex subunit 13	-46.5127
-0.766082	0.766082	0.00186766	0.0018567	P35762	Cd81	CD81 antigen	-41.1988
1.51575	1.51575	0.00187386	0.00186207	Q9EQZ6	Rapgef4	Rap guanine nucleotide exchange factor 4	185.948
-1.03394	1.03394	0.00190066	0.0018833	Q99KU0	Vmp1	Vacuole membrane protein 1	-51.1625
1.09806	1.09806	0.00192531	0.0019042	Q8BGR6	Arl15	ADP-ribosylation factor-like protein 15	114.067
0.762477	0.762477	0.00194778	0.00192177	Q6PCX7	Rgma	Repulsive guidance molecule A	69.6401
-0.731809	0.731809	0.00196212	0.001934	Q9D1M0	Sec13	Protein SEC13 homolog	-39.7852
1.09382	1.09382	0.0019949	0.00195936	P60764	Rac3	Ras-related C3 botulinum toxin substrate 3	113.438
-1.30402	1.30402	0.00199837	0.00196249	Q9EP69	Sacm1l	Phosphatidylinositol-3-phosphatase SAC1	-59.5003
-0.620543	0.620543	0.00203697	0.00199501	B2RSH2	Gnai1	Guanine nucleotide-binding protein G(i) subunit alpha-1	-34.9574
-1.75378	1.75378	0.00203838	0.00199501	Q9CQE7	Ergic3	Endoplasmic reticulum-Golgi intermediate compartment protein 3	-70.3476
-0.825209	0.825209	0.00205424	0.00200855	Q8BGT8	Phyhipl	Phytanoyl-CoA hydroxylase-interacting protein-like	-43.5599
-0.899727	0.899727	0.00220662	0.0021344	Q8R3G1	Ppp1r8	Nuclear inhibitor of protein phosphatase 1	-46.4012
-0.931906	0.931906	0.00223327	0.00215688	P16858	Gapdh	Glyceraldehyde-3-phosphate dehydrogenase	-47.5834
-0.927773	0.927773	0.0022565	0.00217629	Q8C522	Endod1	Endonuclease domain-containing 1 protein	-47.4331
-0.997197	0.997197	0.00230127	0.0022118	Q9QZB7	Actr10	Actin-related protein 10	-49.9028
-1.05046	1.05046	0.00230341	0.00221293	O09127	Epha8	Ephrin type-A receptor 8	-51.7185
1.18042	1.18042	0.00234644	0.00224775	Q9CZ28	Snf8	Vacuolar-sorting protein SNF8	126.643
1.26871	1.26871	0.00234814	0.00224906	Q9DBS2	Tprg1l	Tumor protein p63-regulated gene 1-like protein	140.946
-1.66337	1.66337	0.00240494	0.00229649	Q99LY9	Ndufs5	NADH dehydrogenase [ubiquinone] iron-sulfur protein 5	-68.4298
-0.725354	0.725354	0.00249747	0.00236793	Q6A0A9	FAM120A	Constitutive coactivator of PPAR-gamma-like protein 1	-39.5151
-1.5192	1.5192	0.00253383	0.00239325	O70480	Vamp4	Vesicle-associated membrane protein 4	-65.112
0.851687	0.851687	0.00253551	0.00239419	Q9CPR4	Rpl17	60S ribosomal protein L17	80.461
-1.1972	1.1972	0.00256253	0.00241445	Q3THS6	Mat2a	S-adenosylmethionine synthase isoform type-2	-56.3878
-1.10958	1.10958	0.00258203	0.00242887	Q7TQD2	Tppp	Tubulin polymerization-promoting protein	-53.657
1.35494	1.35494	0.00259943	0.00244325	Q9QYK7	Rnf11	RING finger protein 11	155.786
-1.53194	1.53194	0.00264591	0.00247956	Q6PHN9	Rab35	Ras-related protein Rab-35	-65.4187
-0.84663	0.84663	0.00266448	0.00249561	Q8R5C5	Actr1b	Beta-centractin	-44.3918
-0.681423	0.681423	0.00267229	0.00250158	Q6P9K9	Nrxn3	Neurexin-3	-37.645
-0.640458	0.640458	0.00269032	0.00251642	P63242	Eif5a	Eukaryotic translation initiation factor 5A-1	-35.8491
-1.01145	1.01145	0.00271005	0.00253283	Q925I1	Atad3	ATPase family AAA domain-containing protein 3	-50.3951
-1.94737	1.94737	0.00271648	0.00253816	O55128	Sap18	Histone deacetylase complex subunit SAP18	-74.0712
1.43201	1.43201	0.00277391	0.0025866	Q8K010	Oplah	5-oxoprolinase	169.823
-1.43754	1.43754	0.0028273	0.00262721	Q3UUI3	Them4	Acyl-coenzyme A thioesterase THEM4	-63.0803
1.04119	1.04119	0.00283538	0.00263331	Q3UHD1	Adgrb1	Adhesion G protein-coupled receptor B1	105.792
-0.770842	0.770842	0.00294247	0.00271715	P61087	Ube2k	Ubiquitin-conjugating enzyme E2 K	-41.3925
-0.739509	0.739509	0.00294408	0.00271815	Q91WC0	Setd3	Actin-histidine N-methyltransferase	-40.1057
-1.23115	1.23115	0.00294434	0.00271815	Q9R1P0	Psma4	Proteasome subunit alpha type-4	-57.4022
0.910196	0.910196	0.00299414	0.00275716	Q8BGH7	Cdc42se2	CDC42 small effector protein 2	87.9301
0.842722	0.842722	0.00300388	0.00276383	Q9R062	Gyg1	Glycogenin-1	79.343
1.31126	1.31126	0.00307192	0.00281423	Q9Z103	Adnp	Activity-dependent neuroprotector homeobox protein	148.159
-1.00345	1.00345	0.00312348	0.00285244	P47857	Pfkm	ATP-dependent 6-phosphofructokinase, muscle type	-50.1196
-0.676508	0.676508	0.00312473	0.00285321	Q3UHX2	Pdap1	28 kDa heat- and acid-stable phosphoprotein	-37.4322
0.659939	0.659939	0.00316568	0.00288454	Q8C3Q5	Shisa7	Protein shisa-7	58.0016
0.733869	0.733869	0.00322901	0.00293301	Q01065	Pde1b	Calcium/calmodulin-dependent 3',5'-cyclic nucleotide phosphodiesterase 1B	66.3093
-1.00128	1.00128	0.00323517	0.00293745	P62874	Gnb1	Guanine nucleotide-binding protein G(I)/G(S)/G(T) subunit beta-1	-50.0444
1.37833	1.37833	0.00325427	0.00295364	Q3UGY8	Arfgef3	Brefeldin A-inhibited guanine nucleotide-exchange protein 3	159.967
0.995596	0.995596	0.00328706	0.00298067	P36993	Ppm1b	Protein phosphatase 1B	99.3904
-0.694115	0.694115	0.00332223	0.00300785	Q9QUR7	Pin1	Peptidyl-prolyl cis-trans isomerase NIMA-interacting 1	-38.1912
1.80978	1.80978	0.00333982	0.00302211	P63168	Dynll1	Dynein light chain 1, cytoplasmic	250.59
-0.741453	0.741453	0.00359435	0.00321566	Q3TEA8	Hp1bp3	Heterochromatin protein 1-binding protein 3	-40.1863
-0.625082	0.625082	0.00360868	0.00322474	Q9QYA2	Tomm40	Mitochondrial import receptor subunit TOM40 homolog	-35.1617
-0.967676	0.967676	0.00361488	0.00322986	Q8R3V5	Sh3glb2	Endophilin-B2	-48.8671
-0.834783	0.834783	0.00362389	0.00323583	Q99PJ0	Ntm	Neurotrimin	-43.9333
-0.802335	0.802335	0.00362547	0.00323683	P51881	Slc25a5	ADP/ATP translocase 2	-42.6579
-2.22703	2.22703	0.00364738	0.00325347	P60840	Ensa	Alpha-endosulfine	-78.6402
2.32902	2.32902	0.00365176	0.00325695	O88441	Mtx2	Metaxin-2	402.463
-0.900024	0.900024	0.00371431	0.0033051	Q9ES56	Trappc4	Trafficking protein particle complex subunit 4	-46.4122
1.36118	1.36118	0.00374883	0.0033324	Q920Q4	Vps16	Vacuolar protein sorting-associated protein 16 homolog	156.895
-1.37851	1.37851	0.00375246	0.00333412	Q8BHH2	Rab9b	Ras-related protein Rab-9B	-61.5385
-1.50799	1.50799	0.00379883	0.00337038	Q8C129	Lnpep	Leucyl-cystinyl aminopeptidase	-64.8399
-0.903939	0.903939	0.00381135	0.00337889	Q91VM9	Ppa2	Inorganic pyrophosphatase 2, mitochondrial	-46.5574
-1.03822	1.03822	0.00384578	0.00340102	Q64737	Gart	Trifunctional purine biosynthetic protein adenosine-3	-51.3072
-0.889653	0.889653	0.0038483	0.00340167	Q9D1Q6	Erp44	Endoplasmic reticulum resident protein 44	-46.0256
1.0172	1.0172	0.00394591	0.00347469	Q8BFY9	Tnpo1	Transportin-1	102.399
0.621916	0.621916	0.00404858	0.00354666	Q9CY64	Blvra	Biliverdin reductase A	53.8918
-2.00483	2.00483	0.0041339	0.00361183	Q80TL0	Ppm1e	Protein phosphatase 1E	-75.0835
-1.57929	1.57929	0.00414455	0.00362069	Q91ZZ3	Sncb	Beta-synuclein	-66.5354
-1.44019	1.44019	0.00416196	0.00363132	Q99KB8	Hagh	Hydroxyacylglutathione hydrolase, mitochondrial	-63.1482
-0.760783	0.760783	0.0042673	0.0037074	Q9Z1Q9	Vars1	Valine--tRNA ligase	-40.9824
2.17565	2.17565	0.00429489	0.00372717	P63040	Cplx1	Complexin-1	351.788
1.49008	1.49008	0.00431214	0.00373888	Q9WUA6	Akt3	RAC-gamma serine/threonine-protein kinase	180.905
-1.0231	1.0231	0.0043303	0.00375181	P56135	Atp5mf	ATP synthase subunit f, mitochondrial	-50.7941
-0.871235	0.871235	0.0043396	0.00375893	P11627	L1cam	Neural cell adhesion molecule L1	-45.3321
-0.86364	0.86364	0.0043727	0.00378241	P47708	Rph3a	Rabphilin-3A	-45.0436
0.612365	0.612365	0.0044163	0.00381537	Q8K400	Stxbp5	Syntaxin-binding protein 5	52.8764
1.96927	1.96927	0.00445877	0.00384346	Q8CE50	Snx30	Sorting nexin-30	291.571
-0.718515	0.718515	0.00446522	0.00384807	P35279	Rab6a	Ras-related protein Rab-6A	-39.2277
-1.33163	1.33163	0.00448666	0.0038618	Q9Z2H2	Rgs6	Regulator of G-protein signaling 6	-60.268
-1.01182	1.01182	0.00459952	0.00394326	Q8R2Y0	Abhd6	Monoacylglycerol lipase ABHD6	-50.4079
-0.994971	0.994971	0.00460945	0.00394982	P25206	Mcm3	DNA replication licensing factor MCM3	-49.8254
-1.28725	1.28725	0.0047077	0.00402358	P61027	Rab10	Ras-related protein Rab-10	-59.027
1.41057	1.41057	0.00484631	0.00412682	Q68FD9	Kiaa1549	UPF0606 protein KIAA1549	165.843
-0.885908	0.885908	0.0049411	0.00419776	Q9JLB0	Mpp6	MAGUK p55 subfamily member 6	-45.8853
-1.78025	1.78025	0.00507466	0.00429233	P55065	Pltp	Phospholipid transfer protein	-70.8867
0.855955	0.855955	0.0052557	0.00442659	Q91V76	NaN	Ester hydrolase C11orf54 homolog	80.9957
-0.770812	0.770812	0.00526553	0.00443326	Q8CBE3	Wdr37	WD repeat-containing protein 37	-41.3912
1.13538	1.13538	0.00531133	0.00446587	O88455	Dhcr7	7-dehydrocholesterol reductase	119.677
-1.16908	1.16908	0.00545209	0.00456377	P32848	Pvalb	Parvalbumin alpha	-55.5295
0.916692	0.916692	0.00552283	0.00461499	Q8CH72	Trim32	E3 ubiquitin-protein ligase TRIM32	88.7782
-0.752876	0.752876	0.00552507	0.00461521	Q3UZ39	Lrrfip1	Leucine-rich repeat flightless-interacting protein 1	-40.6581
-0.647661	0.647661	0.00557422	0.00464742	Q9DBF1	Aldh7a1	Alpha-aminoadipic semialdehyde dehydrogenase	-36.1686
-1.98502	1.98502	0.0056003	0.00466647	Q9CW46	Raver1	Ribonucleoprotein PTB-binding 1	-74.7391
-0.945643	0.945643	0.00563299	0.00468696	P70704	Atp8a1	Phospholipid-transporting ATPase IA	-48.0802
-2.6328	2.6328	0.00564812	0.00469786	Q8JZN7	Rhot2	Mitochondrial Rho GTPase 2	-83.877
-0.70955	0.70955	0.00582979	0.00483334	P58771	Tpm1	Tropomyosin alpha-1 chain	-38.8489
-0.776615	0.776615	0.00593071	0.0049078	Q64522	H2ac21	Histone H2A type 2-B	-41.6265
0.662002	0.662002	0.00597695	0.00493661	Q1RLL3	Cpne9	Copine-9	58.2277
-1.0277	1.0277	0.0060255	0.00497009	Q9D710	Tmx2	Thioredoxin-related transmembrane protein 2	-50.951
-2.56081	2.56081	0.00626702	0.00513455	P36916	Gnl1	Guanine nucleotide-binding protein-like 1	-83.052
-0.761798	0.761798	0.00630316	0.00516112	Q6P1F6	Ppp2r2a	Serine/threonine-protein phosphatase 2A 55 kDa regulatory subunit B alpha isoform	-41.0239
-0.99561	0.99561	0.00641832	0.00524305	Q60932	Vdac1	Voltage-dependent anion-selective channel protein 1	-49.8476
-1.77757	1.77757	0.00647126	0.00527885	P48320	Gad2	Glutamate decarboxylase 2	-70.8326
-0.685451	0.685451	0.00671053	0.00544207	Q99020	Hnrnpab	Heterogeneous nuclear ribonucleoprotein A/B	-37.8189
1.87997	1.87997	0.00671188	0.00544253	Q8BWU5	Osgep	Probable tRNA N6-adenosine threonylcarbamoyltransferase	268.067
-0.880357	0.880357	0.00673786	0.00546216	Q9JI46	Nudt3	Diphosphoinositol polyphosphate phosphohydrolase 1	-45.6767
-1.7503	1.7503	0.00676917	0.00548288	Q8BVA2	Tmem222	Transmembrane protein 222	-70.2761
0.610173	0.610173	0.006772	0.00548424	Q99N94	Mrpl9	39S ribosomal protein L9, mitochondrial	52.6443
-1.03821	1.03821	0.00686477	0.00555031	Q8BFQ8	Gatd1	Glutamine amidotransferase-like class 1 domain-containing protein 1	-51.3069
0.718887	0.718887	0.00691023	0.00558143	Q921H8	Acaa1a	3-ketoacyl-CoA thiolase A, peroxisomal	64.5912
0.870049	0.870049	0.0069537	0.00561306	Q9R171	Cbln1	Cerebellin-1	82.7725
-0.634663	0.634663	0.00699281	0.00563481	Q8BHE3	Atcay	Caytaxin	-35.5909
-1.28123	1.28123	0.00710664	0.00570931	Q8BYN5	Fsd1l	FSD1-like protein	-58.8556
-1.05301	1.05301	0.00720426	0.00577905	P58404	Strn4	Striatin-4	-51.8038
-0.81908	0.81908	0.00720732	0.00578017	Q9JLJ2	Aldh9a1	4-trimethylaminobutyraldehyde dehydrogenase	-43.3197
-1.14198	1.14198	0.00722033	0.0057866	P97797	Sirpa	Tyrosine-protein phosphatase non-receptor type substrate 1	-54.6864
-0.582224	0.582224	0.00724478	0.00580285	Q8K2B3	Sdha	Succinate dehydrogenase [ubiquinone] flavoprotein subunit, mitochondrial	-33.2067
-0.737796	0.737796	0.0072598	0.00581085	Q9JJI8	Rpl38	60S ribosomal protein L38	-40.0345
-0.956494	0.956494	0.00733163	0.00586159	Q8BYR5	Cadps2	Calcium-dependent secretion activator 2	-48.4692
-1.32838	1.32838	0.0073613	0.00587922	Q60676	Ppp5c	Serine/threonine-protein phosphatase 5	-60.1785
-0.812311	0.812311	0.00738518	0.00589558	Q791V5	Mtch2	Mitochondrial carrier homolog 2	-43.0531
-0.850166	0.850166	0.00774962	0.00615258	Q922S4	Pde2a	cGMP-dependent 3',5'-cyclic phosphodiesterase	-44.5279
-1.20879	1.20879	0.00782598	0.00619903	P47856	Gfpt1	Glutamine--fructose-6-phosphate aminotransferase [isomerizing] 1	-56.7369
-0.580802	0.580802	0.00787395	0.00623276	Q8BTG7	Ndrg4	Protein NDRG4	-33.1408
-0.928816	0.928816	0.00789652	0.00624849	P16045	Lgals1	Galectin-1	-47.4711
-0.811327	0.811327	0.00791872	0.00626106	Q9CPY7	Lap3	Cytosol aminopeptidase	-43.0142
-0.703515	0.703515	0.00796711	0.0062943	Q91WQ3	Yars1	Tyrosine--tRNA ligase, cytoplasmic	-38.5926
-0.74981	0.74981	0.00809042	0.00637071	P60487	Pdxp	Pyridoxal phosphate phosphatase	-40.5318
1.08342	1.08342	0.00820039	0.00644124	P28571	Slc6a9	Sodium- and chloride-dependent glycine transporter 1	111.905
-1.48142	1.48142	0.00822769	0.00645903	Q80Z38	Shank2	SH3 and multiple ankyrin repeat domains protein 2	-64.1865
-0.653299	0.653299	0.00831187	0.00651334	Q569Z5	Ddx46	Probable ATP-dependent RNA helicase DDX46	-36.4175
0.784711	0.784711	0.00851013	0.00664098	Q6NVE8	Wdr44	WD repeat-containing protein 44	72.2748
-0.714771	0.714771	0.00854991	0.00666529	Q6DFW4	Nop58	Nucleolar protein 58	-39.0698
-0.77855	0.77855	0.00858789	0.00669264	Q8BL86	Mblac2	Metallo-beta-lactamase domain-containing protein 2	-41.7048
1.33287	1.33287	0.00886253	0.00686661	Q923D5	Wbp11	WW domain-binding protein 11	151.903
-0.9099	0.9099	0.00888475	0.00688076	Q9QZD8	Slc25a10	Mitochondrial dicarboxylate carrier	-46.7778
0.980295	0.980295	0.00894753	0.00692039	Q9D1F4	Akt1s1	Proline-rich AKT1 substrate 1	97.2869
-0.759954	0.759954	0.00895846	0.00692779	P51410	Rpl9	60S ribosomal protein L9	-40.9485
-0.661995	0.661995	0.00897539	0.00693703	Q61656	Ddx5	Probable ATP-dependent RNA helicase DDX5	-36.7996
-1.35307	1.35307	0.00898846	0.00694172	Q80U56	Avl9	Late secretory pathway protein AVL9 homolog	-60.8541
-0.737186	0.737186	0.00911241	0.00702495	P35922	Fmr1	Synaptic functional regulator FMR1	-40.0092
-0.660885	0.660885	0.00911466	0.0070259	Q91XM9	Dlg2	Disks large homolog 2	-36.751
-0.857368	0.857368	0.00917413	0.00705921	Q9CQR4	Acot13	Acyl-coenzyme A thioesterase 13	-44.8041
-1.1932	1.1932	0.00917869	0.00706116	Q61545	Ewsr1	RNA-binding protein EWS	-56.2669
-0.684938	0.684938	0.00920788	0.00707813	P48318	Gad1	Glutamate decarboxylase 1	-37.7967
-1.26597	1.26597	0.00922268	0.00708637	P18760	Cfl1	Cofilin-1	-58.4179
1.63287	1.63287	0.0092325	0.00709313	Q9Z2C4	Mtmr1	Myotubularin-related protein 1	210.128
-1.15575	1.15575	0.00934962	0.00716804	P49443	Ppm1a	Protein phosphatase 1A	-55.1169
0.794554	0.794554	0.00936202	0.00717379	P61514	Rpl37a	60S ribosomal protein L37a	73.4541
-0.777869	0.777869	0.00949242	0.0072607	Q9CPQ8	Atp5mg	ATP synthase subunit g, mitochondrial	-41.6772
1.19257	1.19257	0.00950463	0.00726843	P61226	Rap2b	Ras-related protein Rap-2b	128.56
-1.69966	1.69966	0.00950645	0.00726902	P00397	Mtco1	Cytochrome c oxidase subunit 1	-69.2141
-0.676671	0.676671	0.00953481	0.00728509	Q8K354	Cbr3	Carbonyl reductase [NADPH] 3	-37.4393
1.7929	1.7929	0.00971723	0.00741297	Q9WTR1	Trpv2	Transient receptor potential cation channel subfamily V member 2	246.51
1.12524	1.12524	0.00972099	0.00741348	Q6KAU4	Mvb12b	Multivesicular body subunit 12B	118.138
-1.16291	1.16291	0.0098392	0.00748309	P35802	Gpm6a	Neuronal membrane glycoprotein M6-a	-55.3389
-1.25937	1.25937	0.00985054	0.00749008	Q62048	Pea15	Astrocytic phosphoprotein PEA-15	-58.2273
-0.605355	0.605355	0.00996484	0.00756126	P97427	Crmp1	Dihydropyrimidinase-related protein 1	-34.269
-1.52736	1.52736	0.0104972	0.00789878	P67871	Csnk2b	Casein kinase II subunit beta	-65.3087
-0.858501	0.858501	0.0105248	0.00791608	P54775	Psmc4	26S proteasome regulatory subunit 6B	-44.8475
-2.60421	2.60421	0.0106204	0.00797934	P59764	Dock4	Dedicator of cytokinesis protein 4	-83.5542
-0.869526	0.869526	0.0106224	0.00798004	Q9Z0S1	Bpnt1	3'(2'),5'-bisphosphate nucleotidase 1	-45.2674
-0.850124	0.850124	0.0106768	0.0080153	Q9Z2U1	Psma5	Proteasome subunit alpha type-5	-44.5263
-0.682015	0.682015	0.0108413	0.00811813	P61759	Vbp1	Prefoldin subunit 3	-37.6706
-0.738378	0.738378	0.0109083	0.00816212	Q8CCB4	Vps53	Vacuolar protein sorting-associated protein 53 homolog	-40.0587
-0.905243	0.905243	0.0109343	0.00817982	P61327;Q9CQL1	Magoh;Magohb	Protein mago nashi homolog;Protein mago nashi homolog 2	-46.6057
-2.97007	2.97007	0.0110637	0.00825881	Q8BL65	Ablim2	Actin-binding LIM protein 2	-87.2379
-0.835875	0.835875	0.0111007	0.00828375	Q62165	Dag1	Dystroglycan	-43.9757
-1.36417	1.36417	0.0112486	0.00837707	Q9QX47	Son	Protein SON	-61.1542
-1.40536	1.40536	0.0112919	0.00840663	P28867	Prkcd	Protein kinase C delta type	-62.2476
-0.671876	0.671876	0.0114342	0.00849251	O70161	Pip5k1c	Phosphatidylinositol 4-phosphate 5-kinase type-1 gamma	-37.231
-0.654	0.654	0.0115534	0.00856889	P14131	Rps16	40S ribosomal protein S16	-36.4484
0.811655	0.811655	0.0115678	0.00857705	O35449	Prrt1	Proline-rich transmembrane protein 1	75.5224
-1.10385	1.10385	0.0116	0.00859912	Q9CQ40	Mrpl49	39S ribosomal protein L49, mitochondrial	-53.4726
-2.68928	2.68928	0.0116505	0.00863105	O70318	Epb41l2	Band 4.1-like protein 2	-84.4959
-0.641697	0.641697	0.0116813	0.00864826	Q8CA95	Pde10a	cAMP and cAMP-inhibited cGMP 3',5'-cyclic phosphodiesterase 10A	-35.9041
-1.1468	1.1468	0.0118326	0.00874259	Q9CQ75	Ndufa2	NADH dehydrogenase [ubiquinone] 1 alpha subcomplex subunit 2	-54.8373
-1.51994	1.51994	0.0119112	0.00879133	P62484	Abi2	Abl interactor 2	-65.1299
-1.4767	1.4767	0.0120677	0.00888544	O35459	Ech1	Delta(3,5)-Delta(2,4)-dienoyl-CoA isomerase, mitochondrial	-64.069
-0.618753	0.618753	0.0121579	0.00894581	D3YVF0	Akap5	A-kinase anchor protein 5	-34.8766
-2.58658	2.58658	0.0121702	0.00895206	Q8R0S4	Cacnb4	Voltage-dependent L-type calcium channel subunit beta-4	-83.352
-0.96008	0.96008	0.0122446	0.00900007	Q8CGC4	Lsm14b	Protein LSM14 homolog B	-48.5972
1.39734	1.39734	0.0122615	0.00900878	Q9DD02	Hikeshi	Protein Hikeshi	163.415
-2.17089	2.17089	0.0123428	0.00905981	Q9CWM4	Pfdn1	Prefoldin subunit 1	-77.7926
-2.03701	2.03701	0.012399	0.00909437	Q9D8B3	Chmp4b	Charged multivesicular body protein 4b	-75.6332
-1.56047	1.56047	0.0124927	0.00914499	P97930	Dtymk	Thymidylate kinase	-66.0958
-1.08242	1.08242	0.0125935	0.0092001	Q8VEK0	Tmem30a	Cell cycle control protein 50A	-52.7763
1.51282	1.51282	0.0126603	0.00923823	Q3U0M1	Trappc9	Trafficking protein particle complex subunit 9	185.367
-1.08485	1.08485	0.0128504	0.0093514	Q9Z2W1	Stk25	Serine/threonine-protein kinase 25	-52.856
-1.20198	1.20198	0.0130912	0.00949478	A2APV2	Fmnl2	Formin-like protein 2	-56.5323
-0.964587	0.964587	0.0131116	0.00950849	O88967	Yme1l1	ATP-dependent zinc metalloprotease YME1L1	-48.7575
-1.05225	1.05225	0.0133524	0.00964297	Q8BGB7	Enoph1	Enolase-phosphatase E1	-51.7785
-0.807771	0.807771	0.0133574	0.00964356	P17742	Ppia	Peptidyl-prolyl cis-trans isomerase A	-42.8736
-0.892834	0.892834	0.0134423	0.00969674	P62259	Ywhae	14-3-3 protein epsilon	-46.1445
-1.00291	1.00291	0.0135229	0.00974987	Q63829	Commd3	COMM domain-containing protein 3	-50.1009
-1.07326	1.07326	0.0137295	0.00986705	O88532	Zfr	Zinc finger RNA-binding protein	-52.4755
-0.985154	0.985154	0.0137698	0.00988988	Q61704	Itih3	Inter-alpha-trypsin inhibitor heavy chain H3	-49.4828
-0.583293	0.583293	0.013885	0.00995926	Q8R2R9	Ap3m2	AP-3 complex subunit mu-2	-33.2561
0.951672	0.951672	0.0139793	0.0100124	Q8R0Y8	Slc25a42	Mitochondrial coenzyme A transporter SLC25A42	93.4112
-0.868975	0.868975	0.0141251	0.010095	Q62189	Snrpa	U1 small nuclear ribonucleoprotein A	-45.2464
-0.918014	0.918014	0.0141711	0.0101247	Q2TPA8	Hsdl2	Hydroxysteroid dehydrogenase-like protein 2	-47.0763
-0.889829	0.889829	0.0142434	0.010168	A6H5Z3	Exoc6b	Exocyst complex component 6B	-46.0322
-0.740199	0.740199	0.0143325	0.0102145	Q9CQC9	Sar1b	GTP-binding protein SAR1b	-40.1343
1.81182	1.81182	0.0143858	0.0102444	Q62442	Vamp1	Vesicle-associated membrane protein 1	251.085
-0.671868	0.671868	0.0143895	0.010246	Q91YR1	Twf1	Twinfilin-1	-37.2307
-1.05432	1.05432	0.0144074	0.0102535	Q99JI4	Psmd6	26S proteasome non-ATPase regulatory subunit 6	-51.8476
-0.79354	0.79354	0.0145646	0.0103431	Q9D898	Arpc5l	Actin-related protein 2/3 complex subunit 5-like protein	-42.3073
-0.819998	0.819998	0.0147041	0.0104283	Q9CY57	Chtop	Chromatin target of PRMT1 protein	-43.3557
-0.643611	0.643611	0.0147573	0.0104607	Q07076	Anxa7	Annexin A7	-35.9891
-1.9962	1.9962	0.0147664	0.0104639	Q91XL9	Osbpl1a	Oxysterol-binding protein-related protein 1	-74.934
-1.09458	1.09458	0.0148761	0.0105234	Q8R081	Hnrnpl	Heterogeneous nuclear ribonucleoprotein L	-53.1729
3.70288	3.70288	0.0148841	0.010528	P55088	Aqp4	Aquaporin-4	1202.2
-1.23469	1.23469	0.0149477	0.0105644	Q9D020	Nt5c3a	Cytosolic 5'-nucleotidase 3A	-57.5066
-0.687316	0.687316	0.0151611	0.0106924	P46097	Syt2	Synaptotagmin-2	-37.8992
1.46868	1.46868	0.0155449	0.0109176	P21126	Ubl4a	Ubiquitin-like protein 4A	176.768
-0.770294	0.770294	0.015607	0.0109556	O08583	Alyref	THO complex subunit 4	-41.3702
1.02368	1.02368	0.0158108	0.0110752	Q9JLT4	Txnrd2	Thioredoxin reductase 2, mitochondrial	103.309
-0.984358	0.984358	0.0158437	0.0110926	Q69ZH9	Arhgap23	Rho GTPase-activating protein 23	-49.4549
-1.49778	1.49778	0.0160999	0.0112482	P27601	Gna13	Guanine nucleotide-binding protein subunit alpha-13	-64.5901
-0.753153	0.753153	0.0161102	0.0112532	Q00493	Cpe	Carboxypeptidase E	-40.6694
-1.06099	1.06099	0.01629	0.0113605	P97820	Map4k4	Mitogen-activated protein kinase kinase kinase kinase 4	-52.0696
-0.734061	0.734061	0.0164567	0.0114537	P70349	Hint1	Histidine triad nucleotide-binding protein 1	-39.8791
-0.715935	0.715935	0.0165708	0.0115239	Q9D023	Mpc2	Mitochondrial pyruvate carrier 2	-39.119
-0.67195	0.67195	0.0165975	0.0115367	Q8R2U6	Nudt4	Diphosphoinositol polyphosphate phosphohydrolase 2	-37.2342
-0.854208	0.854208	0.0167057	0.011599	Q60931	Vdac3	Voltage-dependent anion-selective channel protein 3	-44.6831
-8.41189	8.41189	0.0167172	0.0116037	P49025	Cit	Citron Rho-interacting kinase	-99.7064
-1.41607	1.41607	0.0170199	0.011789	P56391	Cox6b1	Cytochrome c oxidase subunit 6B1	-62.5269
-0.69853	0.69853	0.0170716	0.0118142	Q8R1I1	Uqcr10	Cytochrome b-c1 complex subunit 9	-38.38
-1.19569	1.19569	0.017133	0.0118449	P62849	Rps24	40S ribosomal protein S24	-56.3423
-1.11259	1.11259	0.0172237	0.0118946	Q9D1K2	Atp6v1f	V-type proton ATPase subunit F	-53.7537
-0.582922	0.582922	0.0172277	0.0118962	Q8BG05	Hnrnpa3	Heterogeneous nuclear ribonucleoprotein A3	-33.239
-0.717495	0.717495	0.0173907	0.0119885	Q8BVI5	Stx16	Syntaxin-16	-39.1848
-0.696403	0.696403	0.01746	0.0120267	Q9CXZ1	Ndufs4	NADH dehydrogenase [ubiquinone] iron-sulfur protein 4, mitochondrial	-38.2891
-1.92869	1.92869	0.0175018	0.0120495	Q68FH0	Pkp4	Plakophilin-4	-73.7332
0.768239	0.768239	0.0176002	0.0121065	Q9CQM5	Txndc17	Thioredoxin domain-containing protein 17	70.3189
-0.821135	0.821135	0.0176462	0.0121309	O08677	Kng1	Kininogen-1	-43.4004
-0.61886	0.61886	0.0177335	0.0121813	Q8VE97	Srsf4	Serine/arginine-rich splicing factor 4	-34.8815
-1.13598	1.13598	0.0178345	0.012241	P62141	Ppp1cb	Serine/threonine-protein phosphatase PP1-beta catalytic subunit	-54.4973
-0.883195	0.883195	0.0179007	0.0122779	Q6PAR5	Gapvd1	GTPase-activating protein and VPS9 domain-containing protein 1	-45.7835
0.789444	0.789444	0.0180264	0.0123483	Q8BUY8	Gprasp2	G-protein coupled receptor-associated sorting protein 2	72.8408
1.13341	1.13341	0.018401	0.0125528	B9EJ80	Pdzd8	PDZ domain-containing protein 8	119.376
-0.79704	0.79704	0.0186346	0.0126985	P40336	Vps26a	Vacuolar protein sorting-associated protein 26A	-42.4471
0.618835	0.618835	0.0186412	0.0127017	Q9CQ92	Fis1	Mitochondrial fission 1 protein	53.5634
-0.73886	0.73886	0.0187988	0.0127941	Q64012	Raly	RNA-binding protein Raly	-40.0787
1.40571	1.40571	0.018844	0.0128173	Q9D6N5	Drap1	Dr1-associated corepressor	164.947
-0.624676	0.624676	0.0188791	0.0128361	Q9CZS1	Aldh1b1	Aldehyde dehydrogenase X, mitochondrial	-35.1435
-1.71461	1.71461	0.018975	0.012885	Q61771	Kif3b	Kinesin-like protein KIF3B	-69.5316
-0.842333	0.842333	0.0192715	0.013048	Q8C163	Exog	Nuclease EXOG, mitochondrial	-44.2259
-0.681774	0.681774	0.0193024	0.0130639	Q62188	Dpysl3	Dihydropyrimidinase-related protein 3	-37.6602
-1.87649	1.87649	0.0196418	0.0132561	O88737	Bsn	Protein bassoon	-72.7655
-0.866416	0.866416	0.0196606	0.0132662	Q9Z110	Aldh18a1	Delta-1-pyrroline-5-carboxylate synthase	-45.1492
-1.00301	1.00301	0.0196803	0.0132783	P83510	Tnik	Traf2 and NCK-interacting protein kinase	-50.1042
-0.730876	0.730876	0.0198475	0.0133715	Q7M759	Abhd17b	Alpha/beta hydrolase domain-containing protein 17B	-39.7462
1.25395	1.25395	0.0199239	0.0134066	Q99N87	Mrps5	28S ribosomal protein S5, mitochondrial	138.493
-0.873199	0.873199	0.0199425	0.013417	P63034	Cyth2	Cytohesin-2	-45.4065
-0.62832	0.62832	0.0201708	0.0135447	Q8R105	Vps37c	Vacuolar protein sorting-associated protein 37C	-35.3071
-0.972136	0.972136	0.0202036	0.0135654	Q9CZM2	Rpl15	60S ribosomal protein L15	-49.0249
-0.787094	0.787094	0.020334	0.013635	P45591	Cfl2	Cofilin-2	-42.049
-1.39805	1.39805	0.0203659	0.0136506	Q6PE01	Snrnp40	U5 small nuclear ribonucleoprotein 40 kDa protein	-62.0559
-1.68127	1.68127	0.0204316	0.0136881	Q8R1F6	Hid1	Protein HID1	-68.8191
1.50333	1.50333	0.020477	0.0137132	Q9WVQ5	Apip	Methylthioribulose-1-phosphate dehydratase	183.496
-0.933931	0.933931	0.0205571	0.0137563	Q8K2F8	Lsm14a	Protein LSM14 homolog A	-47.657
0.625633	0.625633	0.020694	0.0138278	Q99M31	Hspa14	Heat shock 70 kDa protein 14	54.2888
-3.10406	3.10406	0.0207341	0.013852	Q63912	Omg	Oligodendrocyte-myelin glycoprotein	-88.3698
-1.01317	1.01317	0.0208604	0.0139257	Q80TM9	Nisch	Nischarin	-50.4542
-0.701451	0.701451	0.0209897	0.0139838	Q9CZ04	Cops7a	COP9 signalosome complex subunit 7a	-38.5046
2.34478	2.34478	0.0210524	0.0140148	Q80ZF8	Adgrb3	Adhesion G protein-coupled receptor B3	407.983
-1.35357	1.35357	0.0210695	0.0140221	Q60520	Sin3a	Paired amphipathic helix protein Sin3a	-60.8678
0.697178	0.697178	0.0211882	0.0140863	P63046	Sult4a1	Sulfotransferase 4A1	62.133
-1.31095	1.31095	0.0214034	0.0142035	Q80TF4	Klhl13	Kelch-like protein 13	-59.6946
1.15441	1.15441	0.0214845	0.0142437	Q9DBG9	Tax1bp3	Tax1-binding protein 3	122.593
-1.34399	1.34399	0.0215661	0.0142883	P56371	Rab4a	Ras-related protein Rab-4A	-60.607
-2.01417	2.01417	0.0216064	0.0143081	P40240	Cd9	CD9 antigen	-75.2444
-0.879308	0.879308	0.0216941	0.0143548	P0CG49;P0CG50;P62983;P62984	Ubb;Ubc;Rps27a;Uba52	Polyubiquitin-B;Polyubiquitin-C;Ubiquitin-40S ribosomal protein S27a;Ubiquitin-60S ribosomal protein L40	-45.6372
-3.01354	3.01354	0.0222284	0.0146488	Q8R0A7	Kiaa0513	Uncharacterized protein KIAA0513	-87.6167
-0.699584	0.699584	0.0223854	0.0147299	Q7TN29	Smap2	Stromal membrane-associated protein 2	-38.425
-0.723263	0.723263	0.0224443	0.0147659	E9Q401	Ryr2	Ryanodine receptor 2	-39.4274
0.730346	0.730346	0.0225196	0.014807	Q6PD03	Ppp2r5a	Serine/threonine-protein phosphatase 2A 56 kDa regulatory subunit alpha isoform	65.9037
-1.64685	1.64685	0.0226128	0.0148584	P03911	Mtnd4	NADH-ubiquinone oxidoreductase chain 4	-68.0664
-0.802897	0.802897	0.0227418	0.014922	Q80XU3	Nucks1	Nuclear ubiquitous casein and cyclin-dependent kinase substrate 1	-42.6803
-0.986053	0.986053	0.022799	0.0149518	P68369	Tuba1a	Tubulin alpha-1A chain	-49.5143
-1.77019	1.77019	0.0229858	0.0150508	Q69ZR2	Hectd1	E3 ubiquitin-protein ligase HECTD1	-70.683
-1.31821	1.31821	0.0230358	0.0150752	Q9D287	Bcas2	Pre-mRNA-splicing factor SPF27	-59.8967
-0.840667	0.840667	0.02315	0.0151369	Q8BHS3	Rbm22	Pre-mRNA-splicing factor RBM22	-44.1615
-0.87699	0.87699	0.0233725	0.0152638	Q924C1	Xpo5	Exportin-5	-45.5498
-1.24628	1.24628	0.0235355	0.0153471	Q8JZQ2	Afg3l2	AFG3-like protein 2	-57.8466
-1.74041	1.74041	0.0235796	0.0153715	Q99MK8	Grk2	Beta-adrenergic receptor kinase 1	-70.0715
-1.77299	1.77299	0.0239102	0.0155446	Q8VE80	Thoc3	THO complex subunit 3	-70.7398
-0.993116	0.993116	0.0239282	0.0155536	Q91ZR1	Rab4b	Ras-related protein Rab-4B	-49.7608
-0.621041	0.621041	0.0240437	0.0156183	Q9WUM5	Suclg1	Succinate--CoA ligase [ADP/GDP-forming] subunit alpha, mitochondrial	-34.9798
-1.05402	1.05402	0.0244003	0.0158116	Q9Z2Y8	Plpbp	Pyridoxal phosphate homeostasis protein	-51.8377
1.16256	1.16256	0.0246815	0.0159581	P05784	Krt18	Keratin, type I cytoskeletal 18	123.855
-0.767177	0.767177	0.0249066	0.0160782	P35282	Rab21	Ras-related protein Rab-21	-41.2434
-1.20169	1.20169	0.0250387	0.0161484	Q8BGH4	Reep1	Receptor expression-enhancing protein 1	-56.5235
0.650664	0.650664	0.0251105	0.0161827	Q9DAS9	Gng12	Guanine nucleotide-binding protein G(I)/G(S)/G(O) subunit gamma-12	56.9891
-0.898657	0.898657	0.0251291	0.0161868	Q91WM1	Strbp	Spermatid perinuclear RNA-binding protein	-46.3614
-1.92586	1.92586	0.0252627	0.0162537	Q9D4C9	Clvs1	Clavesin-1	-73.6817
-1.25819	1.25819	0.0252923	0.0162682	P46662	Nf2	Merlin	-58.1932
-1.78862	1.78862	0.02559	0.0164353	Q5U430	Ubr3	E3 ubiquitin-protein ligase UBR3	-71.0551
-0.598648	0.598648	0.0256361	0.0164604	P30416	Fkbp4	Peptidyl-prolyl cis-trans isomerase FKBP4	-33.9628
-0.684122	0.684122	0.0260921	0.0167009	P60469	Ppfia3	Liprin-alpha-3	-37.7616
0.717992	0.717992	0.0262411	0.016777	Q9D1P4	Chordc1	Cysteine and histidine-rich domain-containing protein 1	64.4891
-0.625245	0.625245	0.0263043	0.0168043	P08226	Apoe	Apolipoprotein E	-35.169
-0.870257	0.870257	0.0264716	0.0168939	Q3ULJ0	Gpd1l	Glycerol-3-phosphate dehydrogenase 1-like protein	-45.2951
-0.583829	0.583829	0.0266251	0.0169734	Q8VHC3	Selenom	Selenoprotein M	-33.2809
0.823584	0.823584	0.0266691	0.0169932	P61022	Chp1	Calcineurin B homologous protein 1	76.9797
-0.626622	0.626622	0.0268104	0.0170724	Q0KK55	Kndc1	Kinase non-catalytic C-lobe domain-containing protein 1	-35.2309
1.10778	1.10778	0.0268395	0.0170846	P70268	Pkn1	Serine/threonine-protein kinase N1	115.514
-1.42047	1.42047	0.0269203	0.0171298	Q8C878	Uba3	NEDD8-activating enzyme E1 catalytic subunit	-62.641
-1.20536	1.20536	0.0269669	0.0171547	Q9EP89	Lactb	Serine beta-lactamase-like protein LACTB, mitochondrial	-56.634
0.76877	0.76877	0.0269756	0.0171571	P49442	Inpp1	Inositol polyphosphate 1-phosphatase	70.3816
-1.01641	1.01641	0.0271116	0.0172263	Q8VDS8	Stx18	Syntaxin-18	-50.5656
-1.72467	1.72467	0.0272512	0.0172959	Q8BG18	Necab1	N-terminal EF-hand calcium-binding protein 1	-69.7433
-0.791691	0.791691	0.027319	0.0173335	P29758	Oat	Ornithine aminotransferase, mitochondrial	-42.2333
3.29584	3.29584	0.0275178	0.0174396	Q8BJI1	Slc6a17	Sodium-dependent neutral amino acid transporter SLC6A17	882.081
-1.05553	1.05553	0.0276469	0.0175071	Q3TIU4	Pde12	2',5'-phosphodiesterase 12	-51.8878
1.41886	1.41886	0.0277985	0.0175871	Q8BP00	Iqcb1	IQ calmodulin-binding motif-containing protein 1	167.374
-1.58231	1.58231	0.0278366	0.0176061	Q6NXK7	Dpp10	Inactive dipeptidyl peptidase 10	-66.6053
-0.875314	0.875314	0.0282497	0.0178303	O55013	Trappc3	Trafficking protein particle complex subunit 3	-45.4865
-0.609724	0.609724	0.0283333	0.0178749	Q8BNU0	Armc6	Armadillo repeat-containing protein 6	-34.4678
-1.06405	1.06405	0.0286454	0.0180407	Q99PL6	Ubxn6	UBX domain-containing protein 6	-52.1714
-0.647256	0.647256	0.0287171	0.018076	Q8BSQ9	Pbrm1	Protein polybromo-1	-36.1507
-0.890321	0.890321	0.0289697	0.0182037	Q62186	Ssr4	Translocon-associated protein subunit delta	-46.0506
-2.41305	2.41305	0.0289817	0.0182096	Q9Z1W9	Stk39	STE20/SPS1-related proline-alanine-rich protein kinase	-81.2241
-0.745974	0.745974	0.0291113	0.0182729	Q9D187	Ciao2b	Cytosolic iron-sulfur assembly component 2B	-40.3735
-0.703222	0.703222	0.0294507	0.0184634	O70589	Cask	Peripheral plasma membrane protein CASK	-38.5801
-0.692369	0.692369	0.0294786	0.0184767	P11103	Parp1	Poly [ADP-ribose] polymerase 1	-38.1163
-1.61958	1.61958	0.0296846	0.018579	P62715	Ppp2cb	Serine/threonine-protein phosphatase 2A catalytic subunit beta isoform	-67.457
-0.588583	0.588583	0.0300381	0.0187613	P10126	Eef1a1	Elongation factor 1-alpha 1	-33.5004
-1.62939	1.62939	0.0302606	0.018885	P62737	Acta2	Actin, aortic smooth muscle	-67.6776
-0.613375	0.613375	0.0303287	0.0189105	P50580	Pa2g4	Proliferation-associated protein 2G4	-34.6334
-1.17311	1.17311	0.030599	0.0190363	Q925N0	Sfxn5	Sideroflexin-5	-55.6535
1.001	1.001	0.0307608	0.019118	Q99LG4	Ttc5	Tetratricopeptide repeat protein 5	100.139
-1.13668	1.13668	0.0310596	0.0192591	P63280	Ube2i	SUMO-conjugating enzyme UBC9	-54.5196
-1.00921	1.00921	0.0312538	0.0193639	Q9R0Q7	Ptges3	Prostaglandin E synthase 3	-50.3183
-0.609942	0.609942	0.0312888	0.0193802	Q8R464	Cadm4	Cell adhesion molecule 4	-34.4777
-2.2402	2.2402	0.0315127	0.0195	B2RX14	Tut4	Terminal uridylyltransferase 4	-78.8343
0.655196	0.655196	0.0318335	0.0196652	Q91YP0	L2hgdh	L-2-hydroxyglutarate dehydrogenase, mitochondrial	57.483
-0.958023	0.958023	0.0322403	0.0198935	P08414	Camk4	Calcium/calmodulin-dependent protein kinase type IV	-48.5238
0.66327	0.66327	0.0323041	0.0199276	P60335	Pcbp1	Poly(rC)-binding protein 1	58.3668
-0.662941	0.662941	0.0324697	0.0200109	Q810A7	Ddx42	ATP-dependent RNA helicase DDX42	-36.841
-2.44364	2.44364	0.0324709	0.0200109	Q8BGZ1	Hpcal4	Hippocalcin-like protein 4	-81.6181
0.825231	0.825231	0.0325492	0.0200485	Q921H9	Coa7	Cytochrome c oxidase assembly factor 7	77.1819
-1.52507	1.52507	0.0327599	0.0201515	P62806	H4c1	Histone H4	-65.2536
0.603765	0.603765	0.0329325	0.0202324	P61255	Rpl26	60S ribosomal protein L26	51.9678
-0.636497	0.636497	0.0332444	0.0203828	O89112	Lancl1	Glutathione S-transferase LANCL1	-35.6727
-1.39878	1.39878	0.0334742	0.0204911	P62281	Rps11	40S ribosomal protein S11	-62.075
-1.00067	1.00067	0.0336947	0.0206125	Q4KML4	Abracl	Costars family protein ABRACL	-50.0231
1.14545	1.14545	0.0337551	0.0206357	Q7TME0	Plppr4	2-lysophosphatidate phosphatase PLPPR4	121.215
-0.743285	0.743285	0.0338227	0.0206734	Q91YR7	Prpf6	Pre-mRNA-processing factor 6	-40.2622
-0.694465	0.694465	0.034333	0.0209292	P68510	Ywhah	14-3-3 protein eta	-38.2061
-1.73412	1.73412	0.0349944	0.0212663	Q80U23	Snph	Syntaphilin	-69.9407
-1.36876	1.36876	0.0352382	0.0213918	Q6P542	Abcf1	ATP-binding cassette sub-family F member 1	-61.2775
1.14251	1.14251	0.0353942	0.0214808	Q6NZN0	Rbm26	RNA-binding protein 26	120.765
-1.34575	1.34575	0.0358319	0.0216915	O88958	Gnpda1	Glucosamine-6-phosphate isomerase 1	-60.655
-1.13719	1.13719	0.0360739	0.0218285	Q922P9	Glyr1	Putative oxidoreductase GLYR1	-54.5355
-0.882313	0.882313	0.0365789	0.0220802	P61982	Ywhag	14-3-3 protein gamma	-45.7503
-5.58185	5.58185	0.0366369	0.0221114	P62482	Kcnab2	Voltage-gated potassium channel subunit beta-2	-97.9122
0.819321	0.819321	0.0372489	0.0224204	P62862	Fau	40S ribosomal protein S30	76.4576
-0.638461	0.638461	0.0372886	0.0224391	Q9D0S9	Hint2	Histidine triad nucleotide-binding protein 2, mitochondrial	-35.7602
-1.13526	1.13526	0.0377406	0.0226613	P10493	Nid1	Nidogen-1	-54.4746
-0.817527	0.817527	0.0378122	0.0226945	Q5IRJ6	Slc30a9	Zinc transporter 9	-43.2586
1.22932	1.22932	0.0379165	0.0227473	Q8BG02	Ppp2r2c	Serine/threonine-protein phosphatase 2A 55 kDa regulatory subunit B gamma isoform	134.457
-0.799336	0.799336	0.0380324	0.022803	Q9CR20	Ier3ip1	Immediate early response 3-interacting protein 1	-42.5387
-0.660305	0.660305	0.0380811	0.0228302	P70288	Hdac2	Histone deacetylase 2	-36.7255
-0.981653	0.981653	0.0381881	0.0228845	O08997	Atox1	Copper transport protein ATOX1	-49.3601
-1.16318	1.16318	0.0382244	0.0229023	Q9D0Q7	Mrpl45	39S ribosomal protein L45, mitochondrial	-55.3474
-1.14325	1.14325	0.0382476	0.0229103	P41778	Pbx1	Pre-B-cell leukemia transcription factor 1	-54.7262
-1.59506	1.59506	0.0385829	0.0230853	Q9CY73	Mrpl44	39S ribosomal protein L44, mitochondrial	-66.8991
-1.64669	1.64669	0.0387945	0.0231939	Q8BH58	Tiprl	TIP41-like protein	-68.0627
-1.08827	1.08827	0.0389404	0.0232618	Q9CS84	Nrxn1	Neurexin-1	-52.9676
-0.6313	0.6313	0.0389488	0.0232641	P98203	Arvcf	Armadillo repeat protein deleted in velo-cardio-facial syndrome homolog	-35.4405
-0.667533	0.667533	0.0392278	0.0233946	P16054	Prkce	Protein kinase C epsilon type	-37.0418
-0.939723	0.939723	0.0392955	0.0234248	Q148V7	Relch	RAB11-binding protein RELCH	-47.8667
0.992668	0.992668	0.0394762	0.0235023	Q8R010	Aimp2	Aminoacyl tRNA synthase complex-interacting multifunctional protein 2	98.9862
-1.79305	1.79305	0.0394742	0.0235023	P04117	Fabp4	Fatty acid-binding protein, adipocyte	-71.1439
-0.739489	0.739489	0.0398026	0.0236642	P41241	Csk	Tyrosine-protein kinase CSK	-40.1048
-1.03866	1.03866	0.039945	0.0237366	O70305	Atxn2	Ataxin-2	-51.322
1.25492	1.25492	0.0401261	0.0238212	P11679	Krt8	Keratin, type II cytoskeletal 8	138.655
-0.698462	0.698462	0.0404105	0.0239682	O70435	Psma3	Proteasome subunit alpha type-3	-38.3771
-0.992363	0.992363	0.040826	0.0241816	Q9JKY5	Hip1r	Huntingtin-interacting protein 1-related protein	-49.7346
-0.592071	0.592071	0.0412918	0.0243971	P60191	Rims4	Regulating synaptic membrane exocytosis protein 4	-33.661
-0.933393	0.933393	0.0413041	0.0244023	O54833	Csnk2a2	Casein kinase II subunit alpha'	-47.6375
-1.05706	1.05706	0.0414897	0.0244912	Q80WJ7	Mtdh	Protein LYRIC	-51.9389
-1.31053	1.31053	0.041855	0.024659	Q6PHU5	Sort1	Sortilin	-59.6828
-1.35051	1.35051	0.0419937	0.0247261	P23780	Glb1	Beta-galactosidase	-60.7846
-1.36503	1.36503	0.042163	0.0248127	P50171	Hsd17b8	Estradiol 17-beta-dehydrogenase 8	-61.1772
-0.716559	0.716559	0.042381	0.0249199	Q6P6J9	Txndc15	Thioredoxin domain-containing protein 15	-39.1453
-1.17218	1.17218	0.0424949	0.0249734	Q91VN4	Chchd6	MICOS complex subunit Mic25	-55.6251
-2.61648	2.61648	0.0425254	0.0249833	Q70FJ1	Akap9	A-kinase anchor protein 9	-83.6935
0.822619	0.822619	0.0432856	0.0253573	Q9D2N4	Dtna	Dystrobrevin alpha	76.8613
-1.57523	1.57523	0.0437209	0.0255886	O08989	Mras	Ras-related protein M-Ras	-66.441
-0.89193	0.89193	0.0439572	0.0257052	Q8C050	Rps6ka5	Ribosomal protein S6 kinase alpha-5	-46.1107
0.902172	0.902172	0.0447385	0.0260809	Q91XE8	Tmem205	Transmembrane protein 205	86.8877
-0.630287	0.630287	0.0450453	0.0262245	Q8CCS6	Pabpn1	Polyadenylate-binding protein 2	-35.3952
-0.990746	0.990746	0.045081	0.0262409	Q99JX7	Nxf1	Nuclear RNA export factor 1	-49.6782
-1.28383	1.28383	0.0451618	0.0262835	P48428	Tbca	Tubulin-specific chaperone A	-58.9297
-0.933991	0.933991	0.0454956	0.0264446	Q9CWW6	Pin4	Peptidyl-prolyl cis-trans isomerase NIMA-interacting 4	-47.6591
1.08608	1.08608	0.0457857	0.026582	S4R1M9	Osbpl10	Oxysterol-binding protein-related protein 10	112.297
0.587257	0.587257	0.0461196	0.0267357	Q9EPU4	Cpsf1	Cleavage and polyadenylation specificity factor subunit 1	50.2388
-0.609731	0.609731	0.0462019	0.02677	Q3TWW8	Srsf6	Serine/arginine-rich splicing factor 6	-34.4681
-1.11062	1.11062	0.0463025	0.0268171	Q80UM3	Naa15	N-alpha-acetyltransferase 15, NatA auxiliary subunit	-53.6905
-0.767899	0.767899	0.0466297	0.0269702	Q91Z69	Srgap1	SLIT-ROBO Rho GTPase-activating protein 1	-41.2728
-1.25223	1.25223	0.046667	0.0269832	O89086	Rbm3	RNA-binding protein 3	-58.02
-0.687839	0.687839	0.0476966	0.0274687	Q6PIP5	Nudcd1	NudC domain-containing protein 1	-37.9217
-1.25145	1.25145	0.0477493	0.0274877	Q9Z140	Cpne6	Copine-6	-57.9975
-0.857157	0.857157	0.0478365	0.0275288	Q9QZ06	Tollip	Toll-interacting protein	-44.7961
-0.647227	0.647227	0.0478702	0.0275436	Q8VD04	Gripap1	GRIP1-associated protein 1	-36.1494
-0.959081	0.959081	0.0480048	0.0276039	O88587	Comt	Catechol O-methyltransferase	-48.5616
-0.772049	0.772049	0.0484076	0.0278022	Q9CR16	Ppid	Peptidyl-prolyl cis-trans isomerase D	-41.4415
-0.751239	0.751239	0.0484495	0.0278178	Q8BLJ3	Plcxd3	PI-PLC X domain-containing protein 3	-40.5907
-1.07697	1.07697	0.0485031	0.0278386	Q62383	Supt6h	Transcription elongation factor SPT6	-52.5977
-0.584432	0.584432	0.0485754	0.0278754	Q8VCT3	Rnpep	Aminopeptidase B	-33.3088
0.66905	0.66905	0.0490828	0.0281121	Q9JI11	Stk4	Serine/threonine-protein kinase 4	59.0025
-0.652706	0.652706	0.0491303	0.0281312	Q8BYM5	Nlgn3	Neuroligin-3	-36.3914
-0.833594	0.833594	0.0491421	0.0281356	P15209	Ntrk2	BDNF/NT-3 growth factors receptor	-43.887
-0.721651	0.721651	0.0495652	0.0283195	P62889	Rpl30	60S ribosomal protein L30	-39.3597
-0.61522	0.61522	0.0496129	0.0283444	P0DP26;P0DP27;P0DP28	Calm1;Calm2;Calm3	Calmodulin-1;Calmodulin-2;Calmodulin-3	-34.717
-2.10516	2.10516	0.050286	0.0286653	Q9DCB8	Isca2	Iron-sulfur cluster assembly 2 homolog, mitochondrial	-76.7575
-0.596229	0.596229	0.0504878	0.0287467	Q8K012	Fnbp1l	Formin-binding protein 1-like	-33.8519
-1.37062	1.37062	0.0506133	0.028807	Q9QUI0	Rhoa	Transforming protein RhoA	-61.3276
-0.790368	0.790368	0.0506795	0.0288399	Q9JIK9	Mrps34	28S ribosomal protein S34, mitochondrial	-42.1803
-0.77551	0.77551	0.0508494	0.0289129	Q9WTT4	Atp6v1g2	V-type proton ATPase subunit G 2	-41.5818
-1.35783	1.35783	0.0510379	0.0290003	Q9D1M4	Eef1e1	Eukaryotic translation elongation factor 1 epsilon-1	-60.9831
-1.3025	1.3025	0.0511697	0.0290569	Q80TM6	R3hdm2	R3H domain-containing protein 2	-59.4578
-0.617847	0.617847	0.0513049	0.0291194	P97461	Rps5	40S ribosomal protein S5	-34.8357
-0.904407	0.904407	0.0515695	0.0292458	Q3TIV5	Zc3h15	Zinc finger CCCH domain-containing protein 15	-46.5748
-0.632631	0.632631	0.0518734	0.0293749	P70280	Vamp7	Vesicle-associated membrane protein 7	-35.5001
-3.373	3.373	0.0521638	0.0295057	Q9R111	Gda	Guanine deaminase	-90.3478
-0.942975	0.942975	0.0523024	0.0295672	Q8K009	Aldh1l2	Mitochondrial 10-formyltetrahydrofolate dehydrogenase	-47.9841
0.826169	0.826169	0.0526849	0.0297544	Q9DC63	Fbxo3	F-box only protein 3	77.297
-0.880174	0.880174	0.052819	0.0298204	Q80UK0	Sestd1	SEC14 domain and spectrin repeat-containing protein 1	-45.6698
-1.247	1.247	0.0529268	0.029874	Q9CPP6	Ndufa5	NADH dehydrogenase [ubiquinone] 1 alpha subcomplex subunit 5	-57.8676
-1.12617	1.12617	0.0531097	0.0299651	Q8BIF0	Cd99l2	CD99 antigen-like protein 2	-54.187
-1.13502	1.13502	0.0533072	0.0300668	Q9QYS2	Grm3	Metabotropic glutamate receptor 3	-54.4671
-0.842981	0.842981	0.053326	0.0300749	P62254	Ube2g1	Ubiquitin-conjugating enzyme E2 G1	-44.251
-0.594717	0.594717	0.0534999	0.0301509	P68372	Tubb4b	Tubulin beta-4B chain	-33.7826
2.08058	2.08058	0.0539305	0.0303444	Q9R0Q9	Mpdu1	Mannose-P-dolichol utilization defect 1 protein	322.976
-1.20901	1.20901	0.0543457	0.030536	Q8BYH7	Tbc1d17	TBC1 domain family member 17	-56.7435
-0.668369	0.668369	0.0545764	0.0306458	Q9QZ88	Vps29	Vacuolar protein sorting-associated protein 29	-37.0782
-1.1928	1.1928	0.0546685	0.0306752	A2ADY9	Ddi2	Protein DDI1 homolog 2	-56.2546
-0.929031	0.929031	0.0548057	0.0307248	Q8C0C7	Farsa	Phenylalanine--tRNA ligase alpha subunit	-47.4789
0.696702	0.696702	0.0548198	0.0307302	Q8K3W0	Babam2	BRISC and BRCA1-A complex member 2	62.0795
-1.06792	1.06792	0.0553566	0.0309836	P97798	Neo1	Neogenin	-52.2994
-0.741536	0.741536	0.0554596	0.0310363	P70206	Plxna1	Plexin-A1	-40.1898
-1.17382	1.17382	0.0555362	0.0310717	Q9WUT3	Rps6ka2	Ribosomal protein S6 kinase alpha-2	-55.6755
-1.63333	1.63333	0.0558534	0.0312215	Q6P2L7	Golm2	Protein GOLM2	-67.7658
0.803094	0.803094	0.0559489	0.0312597	Q9DCS2	Mettl26	Methyltransferase-like 26	74.4839
0.826173	0.826173	0.0560628	0.0313133	P51906	Slc1a1	Excitatory amino acid transporter 3	77.2976
0.734544	0.734544	0.0566575	0.031587	P58059	Mrps21	28S ribosomal protein S21, mitochondrial	66.3872
-0.698977	0.698977	0.0568456	0.0316767	Q0KL02	Trio	Triple functional domain protein	-38.3991
-1.23518	1.23518	0.0571371	0.0318085	Q6P8X1	Snx6	Sorting nexin-6	-57.5211
-1.21685	1.21685	0.0577367	0.0320985	Q61330	Cntn2	Contactin-2	-56.9779
-1.7285	1.7285	0.0578125	0.0321304	Q9DCL8	Ppp1r2	Protein phosphatase inhibitor 2	-69.8235
-2.68351	2.68351	0.057966	0.0322002	Q9CZX7	Pip4p2	Type 2 phosphatidylinositol 4,5-bisphosphate 4-phosphatase	-84.4338
-1.02221	1.02221	0.0580179	0.0322239	Q6IFZ6	Krt77	Keratin, type II cytoskeletal 1b	-50.7639
1.22237	1.22237	0.0580597	0.0322445	Q8R349	Cdc16	Cell division cycle protein 16 homolog	133.33
-1.19966	1.19966	0.0581806	0.0323014	Q99KI3	Emc3	ER membrane protein complex subunit 3	-56.4623
-0.88346	0.88346	0.0584755	0.032447	Q6P5E4	Uggt1	UDP-glucose:glycoprotein glucosyltransferase 1	-45.7934
-0.671158	0.671158	0.0587633	0.0325676	P56395	Cyb5a	Cytochrome b5	-37.1997
-1.37731	1.37731	0.0593076	0.0328143	Q9R0M6	Rab9a	Ras-related protein Rab-9A	-61.5064
-1.12611	1.12611	0.0595086	0.0329098	B2RXC1	Trappc11	Trafficking protein particle complex subunit 11	-54.185
0.987814	0.987814	0.0597609	0.0330388	P61750	Arf4	ADP-ribosylation factor 4	98.3178
-2.09499	2.09499	0.05981	0.0330606	Q7TT50	Cdc42bpb	Serine/threonine-protein kinase MRCK beta	-76.5931
-1.94659	1.94659	0.0598781	0.0330878	Q9JHU9	Isyna1	Inositol-3-phosphate synthase 1	-74.0571
-0.915148	0.915148	0.0599769	0.0331344	P62996	Tra2b	Transformer-2 protein homolog beta	-46.971
-0.60996	0.60996	0.0604834	0.0333612	P17225	Ptbp1	Polypyrimidine tract-binding protein 1	-34.4785
1.29332	1.29332	0.0605756	0.0334067	O35682	Myadm	Myeloid-associated differentiation marker	145.092
-1.15894	1.15894	0.0616521	0.0339277	Q8BZM1	Glmn	Glomulin	-55.2158
-0.674181	0.674181	0.0623283	0.0342333	P70441	Slc9a3r1	Na(+)/H(+) exchange regulatory cofactor NHE-RF1	-37.3312
-0.740135	0.740135	0.0632883	0.0346852	Q8BUK6	Hook3	Protein Hook homolog 3	-40.1317
1.03506	1.03506	0.0637386	0.0348852	Q5HZI9	Slc25a51	Mitochondrial nicotinamide adenine dinucleotide transporter SLC25A51	104.92
-0.805159	0.805159	0.0637303	0.0348852	Q9D7M8	Polr2d	DNA-directed RNA polymerase II subunit RPB4	-42.7701
-0.915584	0.915584	0.0643948	0.0351834	D3YZP9	Ccdc6	Coiled-coil domain-containing protein 6	-46.9871
-0.646274	0.646274	0.0645314	0.0352469	Q8BPM0	Daam1	Disheveled-associated activator of morphogenesis 1	-36.1072
-0.791893	0.791893	0.0645962	0.0352712	P02772	Afp	Alpha-fetoprotein	-42.2414
-0.81543	0.81543	0.064691	0.0353147	Q8R5H1	Usp15	Ubiquitin carboxyl-terminal hydrolase 15	-43.1761
0.813814	0.813814	0.0652613	0.035549	P24472	Gsta4	Glutathione S-transferase A4	75.7852
-0.678167	0.678167	0.0652742	0.0355492	Q9EQF5	Dpys	Dihydropyrimidinase	-37.5041
-0.608392	0.608392	0.0656807	0.0357233	Q9Z0R4	Itsn1	Intersectin-1	-34.4073
-1.00626	1.00626	0.0656867	0.0357233	O54990	Prom1	Prominin-1	-50.2163
-0.769293	0.769293	0.0657334	0.0357426	P09055	Itgb1	Integrin beta-1	-41.3295
-1.3471	1.3471	0.0657425	0.0357426	Q9JIX0	Eny2	Transcription and mRNA export factor ENY2	-60.6918
-1.05086	1.05086	0.0669574	0.0362761	Q8BMG7	Rab3gap2	Rab3 GTPase-activating protein non-catalytic subunit	-51.7318
-0.603602	0.603602	0.0671423	0.0363443	P10853;P10854;Q64475;Q64478;Q64525;Q6ZWY9;Q8CGP1;Q8CGP2	H2bc7;H2bc14;H2bc3;H2bc9;Hist2h2bb;H2bc4;H2bc12;Hist1h2bp	Histone H2B type 1-F/J/L;Histone H2B type 1-M;Histone H2B type 1-B;Histone H2B type 1-H;Histone H2B type 2-B;Histone H2B type 1-C/E/G;Histone H2B type 1-K;Histone H2B type 1-P	-34.1891
-0.604909	0.604909	0.067372	0.0364488	Q9JK81	Myg1	MYG1 exonuclease	-34.2487
-0.671927	0.671927	0.067383	0.0364519	P68404	Prkcb	Protein kinase C beta type	-37.2332
-1.7095	1.7095	0.0674337	0.0364711	Q60875	Arhgef2	Rho guanine nucleotide exchange factor 2	-69.4234
-1.18264	1.18264	0.0674342	0.0364711	Q99M28	Rnps1	RNA-binding protein with serine-rich domain 1	-55.9455
1.00272	1.00272	0.0677703	0.036614	Q921S7	Mrpl37	39S ribosomal protein L37, mitochondrial	100.378
-1.47195	1.47195	0.0680761	0.0367438	Q91ZU6	Dst	Dystonin	-63.9504
-1.50343	1.50343	0.0684162	0.0368959	Q9Z0U1	Tjp2	Tight junction protein ZO-2	-64.7285
-1.4364	1.4364	0.0684453	0.0369087	Q9D0R8	Lsm12	Protein LSM12 homolog	-63.0512
1.21998	1.21998	0.0685575	0.0369612	Q9ER73	Elp4	Elongator complex protein 4	132.944
-1.74373	1.74373	0.0688693	0.0371028	Q99K51	Pls3	Plastin-3	-70.1403
-0.962372	0.962372	0.0695025	0.0373772	P13439	Umps	Uridine 5'-monophosphate synthase	-48.6788
0.856307	0.856307	0.069668	0.0374459	Q7TPH6	Mycbp2	E3 ubiquitin-protein ligase MYCBP2	81.0399
0.66378	0.66378	0.0697027	0.0374588	Q99K10	Nlgn1	Neuroligin-1	58.4228
-0.675347	0.675347	0.0697519	0.0374765	Q8R0H9	Gga1	ADP-ribosylation factor-binding protein GGA1	-37.3819
-1.19977	1.19977	0.0708068	0.0379435	P63080	Gabrb3	Gamma-aminobutyric acid receptor subunit beta-3	-56.4654
0.99059	0.99059	0.0711795	0.0381197	Q9DAM7	Tmem263	Transmembrane protein 263	98.6998
-0.824488	0.824488	0.071334	0.0381907	Q9EPK7	Xpo7	Exportin-7	-43.5317
-0.828107	0.828107	0.0714668	0.0382559	P27048;P63163	Snrpb;Snrpn	Small nuclear ribonucleoprotein-associated protein B;Small nuclear ribonucleoprotein-associated protein N	-43.6732
-0.86092	0.86092	0.0720629	0.0385126	O35382	Exoc4	Exocyst complex component 4	-44.9399
-0.7099	0.7099	0.0726697	0.0387802	O35691	Pnn	Pinin	-38.8637
0.946491	0.946491	0.0726827	0.0387842	Q06890	Clu	Clusterin	92.7179
-0.609438	0.609438	0.0729156	0.0388889	Q9R0U0	Srsf10	Serine/arginine-rich splicing factor 10	-34.4548
-0.711041	0.711041	0.0731356	0.0389869	Q9Z0N1	Eif2s3x	Eukaryotic translation initiation factor 2 subunit 3, X-linked	-38.9121
1.02427	1.02427	0.0733382	0.03908	P53395	Dbt	Lipoamide acyltransferase component of branched-chain alpha-keto acid dehydrogenase complex, mitochondrial	103.393
1.30864	1.30864	0.0735458	0.0391754	Q8BTU1	Cfap20	Cilia- and flagella-associated protein 20	147.707
-0.659179	0.659179	0.0737736	0.0392728	P58021	Tm9sf2	Transmembrane 9 superfamily member 2	-36.6761
-0.602993	0.602993	0.073886	0.0393175	A2ASZ8	Slc25a25	Calcium-binding mitochondrial carrier protein SCaMC-2	-34.1613
-0.867348	0.867348	0.0739235	0.0393314	P12815	Pdcd6	Programmed cell death protein 6	-45.1847
-0.638076	0.638076	0.0740609	0.0393895	Q9EQ80	Nif3l1	NIF3-like protein 1	-35.7431
0.860351	0.860351	0.0746731	0.0396635	Q9CYR0	Ssbp1	Single-stranded DNA-binding protein, mitochondrial	81.548
1.73634	1.73634	0.0750118	0.0398281	Q91XU3	Pip4k2c	Phosphatidylinositol 5-phosphate 4-kinase type-2 gamma	233.189
-1.15703	1.15703	0.0753102	0.0399655	Q922J3	Clip1	CAP-Gly domain-containing linker protein 1	-55.1564
-0.867659	0.867659	0.0757888	0.0401946	P53564;P70403	Cux1	Homeobox protein cut-like 1;Protein CASP	-45.1965
-0.644836	0.644836	0.0763445	0.0404181	P53996	Cnbp	Cellular nucleic acid-binding protein	-36.0435
-0.763728	0.763728	0.0764321	0.0404555	P51880	Fabp7	Fatty acid-binding protein, brain	-41.1028
1.76326	1.76326	0.0766602	0.0405639	P21550	Eno3	Beta-enolase	239.464
-1.1641	1.1641	0.0771938	0.0408058	P97783	Mllt11	Protein AF1q	-55.3757
-3.98345	3.98345	0.0772187	0.0408132	P17156	Hspa2	Heat shock-related 70 kDa protein 2	-93.6779
-1.00287	1.00287	0.0775125	0.0409276	P28474	Adh5	Alcohol dehydrogenase class-3	-50.0995
0.911507	0.911507	0.0783232	0.0412584	Q8BHL8	Psmf1	Proteasome inhibitor PI31 subunit	88.1009
-0.935877	0.935877	0.0784714	0.0413114	P25444	Rps2	40S ribosomal protein S2	-47.7275
-0.986764	0.986764	0.0787141	0.0414235	Q60631	Grb2	Growth factor receptor-bound protein 2	-49.5391
-0.634563	0.634563	0.0789339	0.041514	Q3UHC7	Dab2ip	Disabled homolog 2-interacting protein	-35.5864
-1.2347	1.2347	0.079052	0.0415572	O88741	Gdap1	Ganglioside-induced differentiation-associated protein 1	-57.5069
-1.86937	1.86937	0.0794313	0.0417282	P63087	Ppp1cc	Serine/threonine-protein phosphatase PP1-gamma catalytic subunit	-72.6308
-0.732472	0.732472	0.079727	0.0418613	Q9CRB6	Tppp3	Tubulin polymerization-promoting protein family member 3	-39.8128
-0.632022	0.632022	0.0801438	0.0420516	P97333	Nrp1	Neuropilin-1	-35.4728
-1.00402	1.00402	0.0801525	0.042053	Q60749	Khdrbs1	KH domain-containing, RNA-binding, signal transduction-associated protein 1	-50.1391
-1.20528	1.20528	0.0810264	0.0424474	Q80X50	Ubap2l	Ubiquitin-associated protein 2-like	-56.6316
-1.3813	1.3813	0.081132	0.042493	Q91WK2	Eif3h	Eukaryotic translation initiation factor 3 subunit H	-61.6127
-0.704171	0.704171	0.0812143	0.0425298	P11276	Fn1	Fibronectin	-38.6205
-1.39689	1.39689	0.0814077	0.0426118	P63101	Ywhaz	14-3-3 protein zeta/delta	-62.0252
-2.36008	2.36008	0.0816867	0.0427191	Q5SYD0	Myo1d	Unconventional myosin-Id	-80.522
-1.94508	1.94508	0.0823405	0.0429963	Q9JHI5	Ivd	Isovaleryl-CoA dehydrogenase, mitochondrial	-74.0299
-1.34284	1.34284	0.0824385	0.0430346	Q61481	Pde1a	Calcium/calmodulin-dependent 3',5'-cyclic nucleotide phosphodiesterase 1A	-60.5757
-1.19735	1.19735	0.0824483	0.0430364	Q62376	Snrnp70	U1 small nuclear ribonucleoprotein 70 kDa	-56.3926
1.03369	1.03369	0.0830181	0.0433046	Q9JJY3	Smpd3	Sphingomyelin phosphodiesterase 3	104.726
-3.59144	3.59144	0.0835287	0.0435206	P19246	Nefh	Neurofilament heavy polypeptide	-91.704
-1.67319	1.67319	0.0835656	0.0435346	Q505D1	Ankrd28	Serine/threonine-protein phosphatase 6 regulatory ankyrin repeat subunit A	-68.6441
1.30457	1.30457	0.083606	0.0435524	Q8VHR5	Gatad2b	Transcriptional repressor p66-beta	147.009
-0.675927	0.675927	0.0837313	0.0436078	P67984	Rpl22	60S ribosomal protein L22	-37.407
-1.00221	1.00221	0.0839216	0.0436914	O54946	Dnajb6	DnaJ homolog subfamily B member 6	-50.0766
-1.44014	1.44014	0.0841006	0.0437706	P62077	Timm8b	Mitochondrial import inner membrane translocase subunit Tim8 B	-63.1469
0.728019	0.728019	0.0842709	0.0438264	Q9CQJ8	Ndufb9	NADH dehydrogenase [ubiquinone] 1 beta subcomplex subunit 9	65.6363
-0.60709	0.60709	0.0845599	0.0439537	P06837	Gap43	Neuromodulin	-34.348
1.12338	1.12338	0.0847191	0.0440002	Q9CQN7	Mrpl41	39S ribosomal protein L41, mitochondrial	117.857
-1.08916	1.08916	0.0854635	0.0443305	Q8CI51	Pdlim5	PDZ and LIM domain protein 5	-52.9966
-1.44542	1.44542	0.0854982	0.0443452	Q8BTI8	Srrm2	Serine/arginine repetitive matrix protein 2	-63.2814
-0.63053	0.63053	0.0855861	0.0443815	Q9QZE7	Tsnax	Translin-associated protein X	-35.4061
-0.8129	0.8129	0.0856699	0.0444114	Q63932	Map2k2	Dual specificity mitogen-activated protein kinase kinase 2	-43.0763
-1.13827	1.13827	0.0857934	0.0444705	Q5KU39	Vps41	Vacuolar protein sorting-associated protein 41 homolog	-54.5695
-1.53704	1.53704	0.08682	0.0449234	P97431	Irf6	Interferon regulatory factor 6	-65.5407
0.78797	0.78797	0.0868658	0.0449404	Q9JJ28	Flii	Protein flightless-1 homolog	72.6643
-0.937209	0.937209	0.0872295	0.0450849	Q9CQK7	Rwdd1	RWD domain-containing protein 1	-47.7758
0.977726	0.977726	0.0874026	0.0451677	Q3URE1	Acsf3	Malonate--CoA ligase ACSF3, mitochondrial	96.9358
-0.635804	0.635804	0.0874878	0.0452049	Q9WTP7	Ak3	GTP:AMP phosphotransferase AK3, mitochondrial	-35.6418
1.2869	1.2869	0.0881778	0.0454972	Q91ZV0	Mia2	Melanoma inhibitory activity protein 2	144.002
-0.725198	0.725198	0.0882384	0.0455217	Q922Q4	Pycr2	Pyrroline-5-carboxylate reductase 2	-39.5086
-0.893818	0.893818	0.0894585	0.0460349	P97765	Wbp2	WW domain-binding protein 2	-46.1812
-1.12236	1.12236	0.0899415	0.0462423	O55091	Impact	Protein IMPACT	-54.0659
0.954079	0.954079	0.0900192	0.0462789	P50153	Gng4	Guanine nucleotide-binding protein G(I)/G(S)/G(O) subunit gamma-4	93.7342
-0.777669	0.777669	0.0907383	0.0465624	P70663	Sparcl1	SPARC-like protein 1	-41.6691
0.60139	0.60139	0.0909251	0.0466444	Q3UUQ7	Pgap1	GPI inositol-deacylase	51.7177
-0.942707	0.942707	0.0914367	0.046855	P0C0S6;Q3THW5	H2az1;H2az2	Histone H2A.Z;Histone H2A.V	-47.9744
2.85113	2.85113	0.0915369	0.0468856	P28665	Mug1	Murinoglobulin-1	621.565
1.22009	1.22009	0.0916844	0.0469404	Q8BU31	Rap2c	Ras-related protein Rap-2c	132.961
-0.817345	0.817345	0.0921437	0.047113	P23242	Gja1	Gap junction alpha-1 protein	-43.2515
-0.727692	0.727692	0.0922426	0.0471497	P46978	Stt3a	Dolichyl-diphosphooligosaccharide--protein glycosyltransferase subunit STT3A	-39.6131
-1.23221	1.23221	0.0925656	0.0472904	O08795	Prkcsh	Glucosidase 2 subunit beta	-57.4335
-0.789028	0.789028	0.0927378	0.047368	B2RXS4	Plxnb2	Plexin-B2	-42.1266
-1.36047	1.36047	0.0929466	0.0474642	Q3V1L4	Nt5c2	Cytosolic purine 5'-nucleotidase	-61.0544
-1.62082	1.62082	0.0929855	0.0474775	P00158	Mt-Cyb	Cytochrome b	-67.485
-0.747017	0.747017	0.0930614	0.0475088	O88569	Hnrnpa2b1	Heterogeneous nuclear ribonucleoproteins A2/B1	-40.4166
-0.67403	0.67403	0.0931357	0.0475355	Q6KAR6	Exoc3	Exocyst complex component 3	-37.3247
-0.913074	0.913074	0.0933565	0.047614	O35250	Exoc7	Exocyst complex component 7	-46.8948
-0.747127	0.747127	0.0949894	0.0483049	Q8BWZ3	Naa25	N-alpha-acetyltransferase 25, NatB auxiliary subunit	-40.4211
-2.0456	2.0456	0.0952577	0.0484165	Q99J39	Mlycd	Malonyl-CoA decarboxylase, mitochondrial	-75.7778
-1.68281	1.68281	0.0953226	0.0484353	Q9DBT5	Ampd2	AMP deaminase 2	-68.8525
-2.46299	2.46299	0.0959768	0.0487036	Q3UE31	NaN	Uncharacterized protein KIAA0930 homolog	-81.863
-1.22622	1.22622	0.0974418	0.049267	Q9CQE5	Rgs10	Regulator of G-protein signaling 10	-57.2564
-2.67038	2.67038	0.0984485	0.049664	Q9WV98	Timm9	Mitochondrial import inner membrane translocase subunit Tim9	-84.2915
-0.587831	0.587831	0.0985526	0.0497129	Q61466	Smarcd1	SWI/SNF-related matrix-associated actin-dependent regulator of chromatin subfamily D member 1	-33.4658
-1.15885	1.15885	0.0986531	0.0497527	P62717	Rpl18a	60S ribosomal protein L18a	-55.213
-0.74464	0.74464	0.0990016	0.0499031	P63276	Rps17	40S ribosomal protein S17	-40.3183

## Sheet: P10
AVG Log2 Ratio	Absolute AVG Log2 Ratio	Pvalue	Qvalue	UniProtIds	Genes	ProteinDescriptions	% Change
-1.62939	1.62939	4.64209e-12	8.44619e-10	P02772	Afp	Alpha-fetoprotein	-67.6774
0.599217	0.599217	6.55865e-08	5.23036e-07	O35900	Lsm2	U6 snRNA-associated Sm-like protein LSm2	51.4894
-0.648944	0.648944	9.26061e-08	6.74965e-07	Q91ZW3	Smarca5	SWI/SNF-related matrix-associated actin-dependent regulator of chromatin subfamily A member 5	-36.2253
0.593774	0.593774	1.11034e-07	7.69923e-07	P70445	Eif4ebp2	Eukaryotic translation initiation factor 4E-binding protein 2	50.9189
0.801836	0.801836	1.50036e-07	9.61179e-07	Q9CQ79	Txndc9	Thioredoxin domain-containing protein 9	74.3318
0.707926	0.707926	1.6581e-07	1.03945e-06	P62322	Lsm5	U6 snRNA-associated Sm-like protein LSm5	63.3454
-0.996754	0.996754	2.72346e-07	1.50855e-06	O55142	Rpl35a	60S ribosomal protein L35a	-49.8874
-0.721839	0.721839	3.84626e-07	1.96877e-06	Q9Z2N8	Actl6a	Actin-like protein 6A	-39.3676
-1.25639	1.25639	3.99744e-07	2.01856e-06	Q91VF2	Hnmt	Histamine N-methyltransferase	-58.1411
0.768712	0.768712	4.24634e-07	2.11434e-06	P47915	Rpl29	60S ribosomal protein L29	70.3748
-0.682108	0.682108	4.91778e-07	2.35254e-06	O35691	Pnn	Pinin	-37.6746
1.48958	1.48958	6.17411e-07	2.82326e-06	Q9JMC2	Insm2	Insulinoma-associated protein 2	180.807
-0.633758	0.633758	6.53011e-07	2.93961e-06	Q6P5H2	Nes	Nestin	-35.5505
-0.693628	0.693628	6.94467e-07	3.10011e-06	Q99MD9	Nasp	Nuclear autoantigenic sperm protein	-38.1703
-0.776561	0.776561	1.04396e-06	4.29108e-06	Q9D328	Tmem35a	Transmembrane protein 35A	-41.6243
-1.00716	1.00716	1.87058e-06	6.7009e-06	Q8CCS6	Pabpn1	Polyadenylate-binding protein 2	-50.2477
0.59362	0.59362	2.86188e-06	9.35905e-06	Q9R1J0	Nsdhl	Sterol-4-alpha-carboxylate 3-dehydrogenase, decarboxylating	50.9028
-0.590451	0.590451	2.89427e-06	9.43816e-06	Q91VC3	Eif4a3	Eukaryotic initiation factor 4A-III	-33.5865
-0.873481	0.873481	2.99693e-06	9.69571e-06	O70166	Stmn3	Stathmin-3	-45.4172
-0.952357	0.952357	3.14813e-06	1.00955e-05	Q9JIX8	Acin1	Apoptotic chromatin condensation inducer in the nucleus	-48.3213
-1.75442	1.75442	3.49232e-06	1.09023e-05	Q99MJ9	Ddx50	ATP-dependent RNA helicase DDX50	-70.3607
-0.827312	0.827312	3.99979e-06	1.21853e-05	Q8VDW0	Ddx39a	ATP-dependent RNA helicase DDX39A	-43.6422
-0.635009	0.635009	4.74552e-06	1.39553e-05	Q8JZX4	Rbm17	Splicing factor 45	-35.6063
-1.03877	1.03877	8.25098e-06	2.16596e-05	Q99M28	Rnps1	RNA-binding protein with serine-rich domain 1	-51.3256
0.854476	0.854476	8.54497e-06	2.23301e-05	Q6PGH2	Jpt2	Jupiter microtubule associated homolog 2	80.8101
1.20402	1.20402	8.87066e-06	2.30267e-05	Q99LJ6	Gpx7	Glutathione peroxidase 7	130.381
0.882933	0.882933	1.04871e-05	2.63926e-05	P11679	Krt8	Keratin, type II cytoskeletal 8	84.4121
0.614061	0.614061	1.59599e-05	3.68573e-05	Q9CQT1	Mri1	Methylthioribose-1-phosphate isomerase	53.0562
-0.708186	0.708186	1.90296e-05	4.24487e-05	Q8BKV1	Gpc2	Glypican-2	-38.7911
-0.688952	0.688952	2.01138e-05	4.42541e-05	Q7TNM2	Trim46	Tripartite motif-containing protein 46	-37.9696
0.745351	0.745351	3.41191e-05	6.7982e-05	Q9D958	Spcs1	Signal peptidase complex subunit 1	67.6382
-0.900428	0.900428	3.68432e-05	7.22036e-05	Q6GV12	Kdsr	3-ketodihydrosphingosine reductase	-46.4272
-0.637369	0.637369	3.90463e-05	7.56406e-05	Q9CQM5	Txndc17	Thioredoxin domain-containing protein 17	-35.7116
-0.720647	0.720647	4.06733e-05	7.80648e-05	Q9CQ22	Lamtor1	Ragulator complex protein LAMTOR1	-39.3175
0.966836	0.966836	4.89373e-05	9.06691e-05	Q4QQM4	Trp53i11	Tumor protein p53-inducible protein 11	95.4549
-1.07709	1.07709	5.15898e-05	9.46745e-05	Q9ER69	Wtap	Pre-mRNA-splicing regulator WTAP	-52.6017
0.623907	0.623907	5.56727e-05	0.00010052	Q9JHS3	Lamtor2	Ragulator complex protein LAMTOR2	54.1043
0.844296	0.844296	6.31319e-05	0.000111638	Q505D9	Trim67	Tripartite motif-containing protein 67	79.5388
-0.677358	0.677358	6.54613e-05	0.00011496	O08583	Alyref	THO complex subunit 4	-37.4691
-0.60428	0.60428	6.84658e-05	0.000119279	O88520	Shoc2	Leucine-rich repeat protein SHOC-2	-34.22
0.806405	0.806405	9.03618e-05	0.000149228	P52293	Kpna2	Importin subunit alpha-1	74.8848
-0.709579	0.709579	9.05172e-05	0.000149414	P62267	Rps23	40S ribosomal protein S23	-38.8501
-0.616641	0.616641	9.27214e-05	0.00015222	Q9Z0R9	Fads2	Acyl-CoA 6-desaturase	-34.7813
-0.8627	0.8627	9.3046e-05	0.000152681	Q9D8W7	Ociad2	OCIA domain-containing protein 2	-45.0078
-1.00261	1.00261	9.36705e-05	0.000153524	O88477	Igf2bp1	Insulin-like growth factor 2 mRNA-binding protein 1	-50.0903
0.834774	0.834774	9.52543e-05	0.000155643	Q91WV0	Dr1	Protein Dr1	78.3577
-1.27589	1.27589	0.000107224	0.000171886	Q6PEE2	Ctif	CBP80/20-dependent translation initiation factor	-58.703
-0.991733	0.991733	0.000121584	0.000191328	Q60847	Col12a1	Collagen alpha-1(XII) chain	-49.7127
-0.748895	0.748895	0.000132952	0.000206921	Q9Z2D8	Mbd3	Methyl-CpG-binding domain protein 3	-40.4941
-0.960582	0.960582	0.000150984	0.000229683	Q6PGB8	Smarca1	Probable global transcription activator SNF2L1	-48.615
-0.84103	0.84103	0.000154634	0.000233803	Q91X96	Rabif	Guanine nucleotide exchange factor MSS4	-44.1755
-0.603274	0.603274	0.000157026	0.000236595	Q60809	Cnot7	CCR4-NOT transcription complex subunit 7	-34.1742
-1.08538	1.08538	0.000162036	0.000242669	Q8R3D1	Tbc1d13	TBC1 domain family member 13	-52.873
-0.820507	0.820507	0.000165222	0.000246326	Q9CY18	Snx7	Sorting nexin-7	-43.3757
0.744542	0.744542	0.000166996	0.00024865	Q9EST5	Anp32b	Acidic leucine-rich nuclear phosphoprotein 32 family member B	67.5442
-0.675878	0.675878	0.000171807	0.000254722	Q8CH25	Sltm	SAFB-like transcription modulator	-37.4049
-0.805641	0.805641	0.000176525	0.000260162	Q8BWU5	Osgep	Probable tRNA N6-adenosine threonylcarbamoyltransferase	-42.7892
1.13741	1.13741	0.000183229	0.000268334	Q8CCX5	Krt222	Keratin-like protein KRT222	119.985
0.654725	0.654725	0.000202933	0.000291612	Q99N96	Mrpl1	39S ribosomal protein L1, mitochondrial	57.4316
-0.683687	0.683687	0.00020992	0.000299959	Q8JZZ7	Adgrl2	Adhesion G protein-coupled receptor L2	-37.7428
-0.693822	0.693822	0.000234736	0.000328791	Q8VCH8	Ubxn4	UBX domain-containing protein 4	-38.1786
-0.883858	0.883858	0.000249165	0.00034545	Q9JJZ2	Tuba8	Tubulin alpha-8 chain	-45.8084
0.748431	0.748431	0.000295207	0.000398389	P50153	Gng4	Guanine nucleotide-binding protein G(I)/G(S)/G(O) subunit gamma-4	67.9965
-0.818078	0.818078	0.000322169	0.000428694	O89116	Vti1a	Vesicle transport through interaction with t-SNAREs homolog 1A	-43.2803
1.13721	1.13721	0.000348965	0.000458207	Q8K297	Colgalt1	Procollagen galactosyltransferase 1	119.955
0.653398	0.653398	0.000366761	0.000478232	Q9D7Z3	Nol7	Nucleolar protein 7	57.2869
0.907799	0.907799	0.000384118	0.000496943	Q9CZ83	Mrpl55	39S ribosomal protein L55, mitochondrial	87.618
-0.70222	0.70222	0.000399048	0.000511306	P70392	Rasgrf2	Ras-specific guanine nucleotide-releasing factor 2	-38.5374
-0.654456	0.654456	0.000402058	0.000514403	P59708	Sf3b6	Splicing factor 3B subunit 6	-36.4685
-0.828363	0.828363	0.000414144	0.000528019	Q6P5G6	Ubxn7	UBX domain-containing protein 7	-43.6832
1.28137	1.28137	0.000419545	0.000534023	Q80X41	Vrk1	Serine/threonine-protein kinase VRK1	143.069
-0.83441	0.83441	0.000457699	0.000573722	Q05512	Mark2	Serine/threonine-protein kinase MARK2	-43.9188
-1.11194	1.11194	0.000467367	0.000583662	Q91VA6	Poldip2	Polymerase delta-interacting protein 2	-53.733
-0.65678	0.65678	0.000480259	0.000596013	Q8BP71;Q9JJ43	Rbfox2;Rbfox1	RNA binding protein fox-1 homolog 2;RNA binding protein fox-1 homolog 1	-36.5708
-0.92366	0.92366	0.000508669	0.000625569	P97952	Scn1b	Sodium channel subunit beta-1	-47.283
0.842062	0.842062	0.000515035	0.000632391	P49070	Camlg	Calcium signal-modulating cyclophilin ligand	79.261
0.624559	0.624559	0.000519734	0.000636921	Q8C7D2	Crbn	Protein cereblon	54.1739
-0.716857	0.716857	0.000520301	0.000637504	Q9R1L5	Mast1	Microtubule-associated serine/threonine-protein kinase 1	-39.1579
-0.814163	0.814163	0.000523651	0.000640704	Q9CX30	Yif1b	Protein YIF1B	-43.1262
-0.585738	0.585738	0.000555393	0.000673727	Q9WU79	Prodh	Proline dehydrogenase 1, mitochondrial	-33.3691
1.14715	1.14715	0.000624913	0.000744537	P62274	Rps29	40S ribosomal protein S29	121.476
0.734684	0.734684	0.000626189	0.000745672	P57725	Samsn1	SAM domain-containing protein SAMSN-1	66.4033
-0.910946	0.910946	0.000664267	0.000782963	P52912	Tia1	Nucleolysin TIA-1	-46.8164
-1.07534	1.07534	0.000703119	0.000820959	Q8K2F0	Brd3	Bromodomain-containing protein 3	-52.544
-0.684966	0.684966	0.000707767	0.000825411	Q62425	Ndufa4	Cytochrome c oxidase subunit NDUFA4	-37.798
1.09453	1.09453	0.000751325	0.000867903	Q9CR89	Ergic2	Endoplasmic reticulum-Golgi intermediate compartment protein 2	113.543
1.08254	1.08254	0.000774082	0.000889017	Q6PE13	Prrt3	Proline-rich transmembrane protein 3	111.776
-1.37181	1.37181	0.000820458	0.000935351	Q60771	Cldn11	Claudin-11	-61.3593
-0.931492	0.931492	0.000844827	0.000959635	O35623	Bet1	BET1 homolog	-47.5684
-0.837774	0.837774	0.000869484	0.000982821	B9EHT4	Clip3	CAP-Gly domain-containing linker protein 3	-44.0494
-1.35941	1.35941	0.000890835	0.00100174	Q8VCR7	Abhd14b	Protein ABHD14B	-61.0257
-1.1417	1.1417	0.000919968	0.0010295	Q9D4F2	Plpp6	Phospholipid phosphatase 6	-54.6775
0.719485	0.719485	0.000935388	0.00104356	Q925E7	Ppp2r2d	Serine/threonine-protein phosphatase 2A 55 kDa regulatory subunit B delta isoform	64.6594
0.608937	0.608937	0.000996238	0.00110143	Q9DBG9	Tax1bp3	Tax1-binding protein 3	52.5135
-0.812802	0.812802	0.00100829	0.00111133	Q8BUL6	Plekha1	Pleckstrin homology domain-containing family A member 1	-43.0725
1.36794	1.36794	0.00105108	0.00115172	Q3TVI8	Pbxip1	Pre-B-cell leukemia transcription factor-interacting protein 1	158.101
-0.640646	0.640646	0.00106569	0.0011653	Q8CG72	Adprs	ADP-ribose glycohydrolase ARH3	-35.8574
-0.660239	0.660239	0.00114858	0.00124152	Q6NXK7	Dpp10	Inactive dipeptidyl peptidase 10	-36.7226
-0.939759	0.939759	0.00117849	0.00127089	Q3TYX3	Smyd5	SET and MYND domain-containing protein 5	-47.868
0.599135	0.599135	0.00120324	0.00129356	Q8BY71	Hat1	Histone acetyltransferase type B catalytic subunit	51.4808
-0.598832	0.598832	0.00129658	0.00137758	Q05909	Ptprg	Receptor-type tyrosine-protein phosphatase gamma	-33.9712
-0.732417	0.732417	0.00132464	0.00140215	Q9R0U0	Srsf10	Serine/arginine-rich splicing factor 10	-39.8105
0.788086	0.788086	0.00134892	0.00142352	Q91V57	Chn1	N-chimaerin	72.6782
0.624433	0.624433	0.00140378	0.00146781	P52795	Efnb1	Ephrin-B1	54.1604
-0.668638	0.668638	0.00140766	0.00147031	Q02788	Col6a2	Collagen alpha-2(VI) chain	-37.09
-1.03853	1.03853	0.00142619	0.00148677	Q9WVL6	Extl3	Exostosin-like 3	-51.3176
1.24607	1.24607	0.00158294	0.00162027	Q8BTW3	Exosc6	Exosome complex component MTR3	137.195
0.947791	0.947791	0.00159445	0.00162963	P63168	Dynll1	Dynein light chain 1, cytoplasmic	92.8917
-0.757584	0.757584	0.00159691	0.00163121	Q80ZI6	Lrsam1	E3 ubiquitin-protein ligase LRSAM1	-40.8514
-0.869722	0.869722	0.00177443	0.00177798	Q91XI1	Dus3l	tRNA-dihydrouridine(47) synthase [NAD(P)(+)]-like	-45.2748
-0.973864	0.973864	0.00191594	0.00189628	Q9QWW1	Homer2	Homer protein homolog 2	-49.0859
-1.63161	1.63161	0.00192295	0.00190214	Q8VHE0	Sec63	Translocation protein SEC63 homolog	-67.7273
-0.856478	0.856478	0.00195709	0.00193013	Q8BG81	Poldip3	Polymerase delta-interacting protein 3	-44.7701
-0.69746	0.69746	0.0019777	0.00194604	Q80VC9	Camsap3	Calmodulin-regulated spectrin-associated protein 3	-38.3343
0.758604	0.758604	0.00210235	0.00204608	O35969	Gamt	Guanidinoacetate N-methyltransferase	69.1853
-0.818885	0.818885	0.00212758	0.00206774	Q9Z2W1	Stk25	Serine/threonine-protein kinase 25	-43.312
-0.64812	0.64812	0.00222223	0.00214741	P02469	Lamb1	Laminin subunit beta-1	-36.1889
-0.750073	0.750073	0.00222968	0.00215371	Q9DCT6	Bap18	Chromatin complexes subunit BAP18	-40.5427
-0.762742	0.762742	0.00224724	0.00216826	Q9JJN6	Ctnnbip1	Beta-catenin-interacting protein 1	-41.0625
-0.672551	0.672551	0.00231088	0.00221888	P61028	Rab8b	Ras-related protein Rab-8B	-37.2604
-1.08885	1.08885	0.00233389	0.00223819	P59913	Pcmtd1	Protein-L-isoaspartate O-methyltransferase domain-containing protein 1	-52.9865
-0.991251	0.991251	0.00236801	0.00226591	Q91W89	Man2c1	Alpha-mannosidase 2C1	-49.6959
-0.685752	0.685752	0.00237291	0.00226934	Q61627	Grid1	Glutamate receptor ionotropic, delta-1	-37.8318
-1.09592	1.09592	0.00255131	0.00240649	Q64471	Gstt1	Glutathione S-transferase theta-1	-53.2163
-0.899291	0.899291	0.00256095	0.00241353	Q8BGD5	Cpt1c	Carnitine O-palmitoyltransferase 1, brain isoform	-46.385
0.670614	0.670614	0.00259377	0.00243826	Q6ZPZ3	Zc3h4	Zinc finger CCCH domain-containing protein 4	59.175
0.978753	0.978753	0.00274769	0.00256353	Q7TSE6	Stk38l	Serine/threonine-protein kinase 38-like	97.0761
-1.04043	1.04043	0.00280618	0.00261248	Q4KML4	Abracl	Costars family protein ABRACL	-51.3819
-0.929535	0.929535	0.00292568	0.00270416	P37804	Tagln	Transgelin	-47.4973
1.28951	1.28951	0.00296114	0.00273076	Q91YN5	Uap1	UDP-N-acetylhexosamine pyrophosphorylase	144.446
1.44377	1.44377	0.00302715	0.00278055	Q99J31	Ophn1	Oligophrenin-1	172.031
-0.660068	0.660068	0.00303048	0.00278288	Q80W47	Wipi2	WD repeat domain phosphoinositide-interacting protein 2	-36.7152
1.08652	1.08652	0.0030648	0.00280957	P63323	Rps12	40S ribosomal protein S12	112.361
-0.849044	0.849044	0.00320235	0.0029126	Q9R1C7	Prpf40a	Pre-mRNA-processing factor 40 homolog A	-44.4847
-1.05773	1.05773	0.00320357	0.00291333	Q9Z2L6	Minpp1	Multiple inositol polyphosphate phosphatase 1	-51.9612
-1.13906	1.13906	0.00331973	0.00300676	Q3TFQ1	Spryd7	SPRY domain-containing protein 7	-54.5945
-0.89782	0.89782	0.00367564	0.00327698	Q0VGB7	Ppp4r2	Serine/threonine-protein phosphatase 4 regulatory subunit 2	-46.3303
-0.668513	0.668513	0.00368708	0.00328465	Q811S7	Ubp1	Upstream-binding protein 1	-37.0845
-0.863438	0.863438	0.00371769	0.00330768	P28659	Celf1	CUGBP Elav-like family member 1	-45.0359
-0.725383	0.725383	0.00382487	0.00338749	Q9Z315	Sart1	U4/U6.U5 tri-snRNP-associated protein 1	-39.5163
-0.85249	0.85249	0.00391904	0.00345866	O09106	Hdac1	Histone deacetylase 1	-44.6172
-0.711282	0.711282	0.00392485	0.00346107	Q03141	Mark3	MAP/microtubule affinity-regulating kinase 3	-38.9223
-1.16896	1.16896	0.00397917	0.00349639	P21550	Eno3	Beta-enolase	-55.5258
-0.721576	0.721576	0.00417737	0.00364157	Q8BP48	Metap1	Methionine aminopeptidase 1	-39.3565
1.25065	1.25065	0.0043862	0.00379253	Q9CQL7	Mrfap1	MORF4 family-associated protein 1	137.949
-0.650353	0.650353	0.00446475	0.00384807	A2AP18	Plch2	1-phosphatidylinositol 4,5-bisphosphate phosphodiesterase eta-2	-36.2876
0.759231	0.759231	0.00451371	0.00388023	Q9QWR8	Naga	Alpha-N-acetylgalactosaminidase	69.2589
0.684727	0.684727	0.00457094	0.00392214	Q921Q7	Rin1	Ras and Rab interactor 1	60.7397
-1.137	1.137	0.00479731	0.0040901	Q9JJC6	Rilpl1	RILP-like protein 1	-54.5295
-0.687229	0.687229	0.00482415	0.00411098	Q8BWS5	Gprin3	G protein-regulated inducer of neurite outgrowth 3	-37.8955
-0.98905	0.98905	0.00504119	0.00426921	Q9WTK7	Stk11	Serine/threonine-protein kinase STK11	-49.6191
-2.18172	2.18172	0.00505724	0.00427967	P23927	Cryab	Alpha-crystallin B chain	-77.9587
1.18846	1.18846	0.00534753	0.00449195	Q8BRV5	Kiaa1671	Uncharacterized protein KIAA1671	127.909
-0.685778	0.685778	0.00559989	0.00466647	P41778	Pbx1	Pre-B-cell leukemia transcription factor 1	-37.8329
0.916156	0.916156	0.00561568	0.00467648	Q9CXW2	Mrps22	28S ribosomal protein S22, mitochondrial	88.7081
-0.58655	0.58655	0.0056186	0.00467835	P56546	Ctbp2	C-terminal-binding protein 2	-33.4066
1.00749	1.00749	0.00566887	0.00471343	Q60870	Reep5	Receptor expression-enhancing protein 5	101.041
2.247	2.247	0.00567973	0.00471963	Q924Z4	Cers2	Ceramide synthase 2	374.695
-1.2603	1.2603	0.00575508	0.0047771	P20352	F3	Tissue factor	-58.2544
-0.614737	0.614737	0.00602098	0.00496754	Q9CPP6	Ndufa5	NADH dehydrogenase [ubiquinone] 1 alpha subcomplex subunit 5	-34.6951
0.582714	0.582714	0.00616656	0.00506898	Q8WTY4	Ciapin1	Anamorsin	49.7664
-1.08924	1.08924	0.00624224	0.00511814	Q9R0M0	Celsr2	Cadherin EGF LAG seven-pass G-type receptor 2	-52.9993
0.61418	0.61418	0.00629089	0.00515277	Q7TPM1	Prrc2b	Protein PRRC2B	53.0688
-0.738529	0.738529	0.00723855	0.00579938	P19137	Lama1	Laminin subunit alpha-1	-40.065
-0.778981	0.778981	0.00729498	0.00583699	Q8BFS6	Cpped1	Serine/threonine-protein phosphatase CPPED1	-41.7222
1.2848	1.2848	0.00741303	0.0059151	Q08122;Q62440;Q62441;Q9WVB2	Tle3;Tle1;Tle4;Tle2	Transducin-like enhancer protein 3;Transducin-like enhancer protein 1;Transducin-like enhancer protein 4;Transducin-like enhancer protein 2	143.648
-0.666802	0.666802	0.00779302	0.006178	P40240	Cd9	CD9 antigen	-37.0098
0.679405	0.679405	0.00797547	0.0063002	Q9WVM3	Anapc7	Anaphase-promoting complex subunit 7	60.1479
0.766766	0.766766	0.00801642	0.00632607	Q9R0N8	Syt6	Synaptotagmin-6	70.1452
0.61789	0.61789	0.00810786	0.00638155	P59648	Fxyd7	FXYD domain-containing ion transport regulator 7	53.4629
0.717842	0.717842	0.00812425	0.00639156	P28571	Slc6a9	Sodium- and chloride-dependent glycine transporter 1	64.4719
-0.58341	0.58341	0.00816094	0.00641824	Q9DD02	Hikeshi	Protein Hikeshi	-33.2616
-1.18841	1.18841	0.00837542	0.00655279	O35166	Gosr2	Golgi SNAP receptor complex member 2	-56.1215
-0.638984	0.638984	0.00850138	0.00663564	P08775	Polr2a	DNA-directed RNA polymerase II subunit RPB1	-35.7835
-0.629562	0.629562	0.00860502	0.00670373	Q99JT1	Gatb	Glutamyl-tRNA(Gln) amidotransferase subunit B, mitochondrial	-35.3627
-1.27938	1.27938	0.00863626	0.00672354	Q8BGT5	Gpt2	Alanine aminotransferase 2	-58.8027
-0.895663	0.895663	0.00871961	0.0067778	Q66L44	Cbarp	Voltage-dependent calcium channel beta subunit-associated regulatory protein	-46.25
-0.627679	0.627679	0.00872295	0.00677964	P02089	Hbb-b2	Hemoglobin subunit beta-2	-35.2783
0.742795	0.742795	0.00873604	0.0067845	Q8CBQ5	Pi4k2b	Phosphatidylinositol 4-kinase type 2-beta	67.3414
-0.647975	0.647975	0.00893738	0.0069138	P11087	Col1a1	Collagen alpha-1(I) chain	-36.1824
-0.870756	0.870756	0.00898191	0.00693955	Q7TSC1	Prrc2a	Protein PRRC2A	-45.314
-1.16961	1.16961	0.0091419	0.00703987	P97500	Myt1l	Myelin transcription factor 1-like protein	-55.5457
-0.633971	0.633971	0.00915869	0.00704889	Q8K354	Cbr3	Carbonyl reductase [NADPH] 3	-35.56
-0.947338	0.947338	0.00941941	0.007212	Q8BG02	Ppp2r2c	Serine/threonine-protein phosphatase 2A 55 kDa regulatory subunit B gamma isoform	-48.1411
-0.833602	0.833602	0.00951055	0.00727136	Q8BGA3	Lrrtm2	Leucine-rich repeat transmembrane neuronal protein 2	-43.8874
-0.592607	0.592607	0.00960713	0.0073339	O35250	Exoc7	Exocyst complex component 7	-33.6856
0.864969	0.864969	0.00970363	0.00740431	P05784	Krt18	Keratin, type I cytoskeletal 18	82.13
-0.648252	0.648252	0.00975773	0.00743334	Q68EF0	Rab3ip	Rab-3A-interacting protein	-36.1947
-1.51308	1.51308	0.00981084	0.0074697	Q499X9	Mars2	Methionine--tRNA ligase, mitochondrial	-64.9638
0.781256	0.781256	0.0098213	0.00747523	Q0QWG9	Grid2ip	Delphilin	71.8627
-0.581325	0.581325	0.00998753	0.00757375	Q68ED2	Grm7	Metabotropic glutamate receptor 7	-33.165
0.734222	0.734222	0.00998812	0.00757375	Q99J39	Mlycd	Malonyl-CoA decarboxylase, mitochondrial	66.3501
0.794491	0.794491	0.0102132	0.00771849	Q80TT2	Baiap3	BAI1-associated protein 3	73.4465
-2.63507	2.63507	0.0105425	0.00792601	Q922U2	Krt5	Keratin, type II cytoskeletal 5	-83.9023
-0.923986	0.923986	0.010941	0.00818225	Q921Q3	Alg1	Chitobiosyldiphosphodolichol beta-mannosyltransferase	-47.2949
-0.858667	0.858667	0.0111581	0.00832218	Q8CI75	Dis3l2	DIS3-like exonuclease 2	-44.8538
-1.10294	1.10294	0.0113697	0.00845638	Q64378	Fkbp5	Peptidyl-prolyl cis-trans isomerase FKBP5	-53.4434
-0.681685	0.681685	0.0115174	0.00854758	Q9CPX8	Uqcr11	Cytochrome b-c1 complex subunit 10	-37.6563
0.609041	0.609041	0.0115457	0.00856435	Q9DB34	Chmp2a	Charged multivesicular body protein 2a	52.5245
-0.710776	0.710776	0.0117367	0.00868285	Q3TBL6	Tnfaip8l3	Tumor necrosis factor alpha-induced protein 8-like protein 3	-38.9009
-0.859276	0.859276	0.0118621	0.00876252	Q9WUR9	Ak4	Adenylate kinase 4, mitochondrial	-44.8771
-0.626854	0.626854	0.011922	0.00879647	O35326	Srsf5	Serine/arginine-rich splicing factor 5	-35.2413
0.979331	0.979331	0.0123971	0.00909391	Q9JKW0	Arl6ip1	ADP-ribosylation factor-like protein 6-interacting protein 1	97.1551
-0.619669	0.619669	0.0124315	0.00910857	Q8BRK8	Prkaa2	5'-AMP-activated protein kinase catalytic subunit alpha-2	-34.918
-0.629421	0.629421	0.0124839	0.00914213	Q9R062	Gyg1	Glycogenin-1	-35.3564
-1.1147	1.1147	0.0128844	0.00936921	Q91ZD4	Vangl2	Vang-like protein 2	-53.8212
-0.779639	0.779639	0.013007	0.00944553	Q8CBY0	Gatc	Glutamyl-tRNA(Gln) amidotransferase subunit C, mitochondrial	-41.7487
1.66049	1.66049	0.0131559	0.00953174	O35684	Serpini1	Neuroserpin	216.124
-1.16458	1.16458	0.0139884	0.010017	Q80Y56	Rbsn	Rabenosyn-5	-55.3905
-0.676707	0.676707	0.0140267	0.0100401	Q8BJU2	Tspan9	Tetraspanin-9	-37.4408
-0.758539	0.758539	0.0140977	0.0100795	A3KMP2	Ttc38	Tetratricopeptide repeat protein 38	-40.8905
1.77706	1.77706	0.0141812	0.0101309	Q9CR64	Tmem167a	Protein kish-A	242.728
0.622175	0.622175	0.0146782	0.0104181	A2AG50	Map7d2	MAP7 domain-containing protein 2	53.9194
1.01047	1.01047	0.014728	0.0104431	Q8CCJ3	Ufl1	E3 UFM1-protein ligase 1	101.457
-0.880601	0.880601	0.0148162	0.0104928	P97411	Ica1	Islet cell autoantigen 1	-45.6859
-1.14413	1.14413	0.0148256	0.0104984	Q6PAV2	Herc4	Probable E3 ubiquitin-protein ligase HERC4	-54.7537
-0.912185	0.912185	0.0150849	0.0106484	Q8BMB3	Eif4e2	Eukaryotic translation initiation factor 4E type 2	-46.862
-1.09323	1.09323	0.0151269	0.0106725	Q9JI78	Ngly1	Peptide-N(4)-(N-acetyl-beta-glucosaminyl)asparagine amidase	-53.129
-1.27829	1.27829	0.0152343	0.0107353	Q5FW52	Mlip	Muscular LMNA-interacting protein	-58.7715
-0.601708	0.601708	0.0159757	0.0111749	Q9JIA1	Lgi1	Leucine-rich glioma-inactivated protein 1	-34.1026
-0.812395	0.812395	0.0160028	0.0111883	Q8BU88	Mrpl22	39S ribosomal protein L22, mitochondrial	-43.0564
0.878009	0.878009	0.0160716	0.011233	Q9D0B0	Srsf9	Serine/arginine-rich splicing factor 9	83.7837
0.960235	0.960235	0.0164477	0.0114486	Q8BWY7	Slc39a11	Zinc transporter ZIP11	94.5627
0.588507	0.588507	0.0167018	0.0115979	Q60715	P4ha1	Prolyl 4-hydroxylase subunit alpha-1	50.369
-1.12304	1.12304	0.0170055	0.0117814	Q9QZH3	Ppie	Peptidyl-prolyl cis-trans isomerase E	-54.0874
-1.56709	1.56709	0.0170237	0.0117904	P28481	Col2a1	Collagen alpha-1(II) chain	-66.2511
-0.730051	0.730051	0.0172462	0.0119042	Q9D3D0	Ttpal	Alpha-tocopherol transfer protein-like	-39.7118
-0.732254	0.732254	0.0175564	0.0120832	Q9QZ08	Nagk	N-acetyl-D-glucosamine kinase	-39.8037
-1.23081	1.23081	0.017725	0.0121766	Q9CZB0	Sdhc	Succinate dehydrogenase cytochrome b560 subunit, mitochondrial	-57.3921
-0.611377	0.611377	0.0178073	0.0122235	Q6DID3;Q7TSH6	Scaf8;Scaf4	SR-related and CTD-associated factor 8;SR-related and CTD-associated factor 4	-34.5428
-0.840628	0.840628	0.0181504	0.0124185	Q9CZJ2	Hspa12b	Heat shock 70 kDa protein 12B	-44.1599
1.47598	1.47598	0.0182371	0.0124643	Q0PMG2	Mdga1	MAM domain-containing glycosylphosphatidylinositol anchor protein 1	178.172
-0.768606	0.768606	0.0182931	0.0124866	Q7TMC8	Fcsk	L-fucose kinase	-41.3016
1.16495	1.16495	0.0186553	0.0127076	Q61140	Bcar1	Breast cancer anti-estrogen resistance protein 1	124.225
-0.608039	0.608039	0.0186928	0.0127307	P81117	Nucb2	Nucleobindin-2	-34.3912
-0.599067	0.599067	0.0190017	0.0129006	O89023	Tpp1	Tripeptidyl-peptidase 1	-33.9819
-0.736762	0.736762	0.0197983	0.0133462	Q69ZF3	Gba2	Non-lysosomal glucosylceramidase	-39.9915
-4.21963	4.21963	0.0198773	0.0133864	Q6IFZ6	Krt77	Keratin, type II cytoskeletal 1b	-94.6326
0.596542	0.596542	0.0201193	0.013518	Q0GNC1	Inf2	Inverted formin-2	51.2088
-0.868829	0.868829	0.0204285	0.0136873	Q64524;Q8CGP0;Q9D2U9	H2bc21;H2bu1;Hist3h2ba	Histone H2B type 2-E;Histone H2B type 3-B;Histone H2B type 3-A	-45.2409
-1.04079	1.04079	0.0205894	0.0137738	Q9JI44	Dmap1	DNA methyltransferase 1-associated protein 1	-51.394
-0.610021	0.610021	0.0208649	0.0139265	O88910	Mpp3	MAGUK p55 subfamily member 3	-34.4813
-1.49493	1.49493	0.0208847	0.0139338	Q64339	Isg15	Ubiquitin-like protein ISG15	-64.5202
0.753695	0.753695	0.0211478	0.0140634	Q9D428	GOLGA7B	Golgin subfamily A member 7B	68.6105
-0.619129	0.619129	0.0214247	0.0142109	O88322	Nid2	Nidogen-2	-34.8936
-1.57758	1.57758	0.0214882	0.0142443	Q7TT15	Galnt17	Polypeptide N-acetylgalactosaminyltransferase 17	-66.4955
-0.587823	0.587823	0.0218013	0.0144111	Q9CZX9	Emc4	ER membrane protein complex subunit 4	-33.4654
-0.8023	0.8023	0.022041	0.0145363	Q3TWI9	Tmem63b	CSC1-like protein 2	-42.6566
-0.880376	0.880376	0.022251	0.0146592	Q06770	Serpina6	Corticosteroid-binding globulin	-45.6774
0.708561	0.708561	0.0225249	0.0148077	Q9QY93	Dctpp1	dCTP pyrophosphatase 1	63.4174
3.15611	3.15611	0.0225843	0.0148411	P02301;P84244	H3-5;H3-3a	Histone H3.3C;Histone H3.3	791.422
0.581531	0.581531	0.0226262	0.0148644	Q99N93	Mrpl16	39S ribosomal protein L16, mitochondrial	49.6436
-0.810368	0.810368	0.0227207	0.014911	Q3V1U8	Elmod1	ELMO domain-containing protein 1	-42.9764
-0.625592	0.625592	0.0228112	0.0149563	A2AJA9	Ajm1	Apical junction component 1 homolog	-35.1846
1.94377	1.94377	0.0232337	0.0151846	Q8CDA1	Inpp5f	Phosphatidylinositide phosphatase SAC2	284.71
-0.657212	0.657212	0.0235794	0.0153715	Q9WUB4	Dctn6	Dynactin subunit 6	-36.5897
-0.589993	0.589993	0.0243297	0.0157732	Q9JLV6	Pnkp	Bifunctional polynucleotide phosphatase/kinase	-33.5654
-0.628094	0.628094	0.0244747	0.0158436	Q9WV32	Arpc1b	Actin-related protein 2/3 complex subunit 1B	-35.2969
-0.907373	0.907373	0.0249785	0.0161171	Q8R3Z5	Cacnb1	Voltage-dependent L-type calcium channel subunit beta-1	-46.6845
-0.732156	0.732156	0.0250431	0.0161484	P14602	Hspb1	Heat shock protein beta-1	-39.7996
-0.739447	0.739447	0.0251016	0.0161785	Q9JIK9	Mrps34	28S ribosomal protein S34, mitochondrial	-40.1031
-1.45513	1.45513	0.0257542	0.0165224	P07759	Serpina3k	Serine protease inhibitor A3K	-63.5278
-0.647046	0.647046	0.0260473	0.0166766	Q9DCJ1	Mlst8	Target of rapamycin complex subunit LST8	-36.1414
-1.09062	1.09062	0.0264511	0.0168838	Q9ET30	Tm9sf3	Transmembrane 9 superfamily member 3	-53.044
-0.71018	0.71018	0.0271777	0.0172572	O09127	Epha8	Ephrin type-A receptor 8	-38.8756
-0.70088	0.70088	0.0273204	0.0173335	Q8K1B8	Fermt3	Fermitin family homolog 3	-38.4803
-0.734772	0.734772	0.027635	0.0175024	Q6ZPF3	Tiam2	T-lymphoma invasion and metastasis-inducing protein 2	-39.9087
-0.683074	0.683074	0.0286763	0.0180552	Q6ZPR5	Smpd4	Sphingomyelin phosphodiesterase 4	-37.7163
-1.06464	1.06464	0.0287639	0.0180924	Q9CR76	Tmem186	Transmembrane protein 186	-52.1907
-1.10441	1.10441	0.0294521	0.0184634	O35683	Ndufa1	NADH dehydrogenase [ubiquinone] 1 alpha subcomplex subunit 1	-53.4908
0.6421	0.6421	0.0294621	0.018468	Q9CQ40	Mrpl49	39S ribosomal protein L49, mitochondrial	56.0599
-0.839256	0.839256	0.0297406	0.0186107	Q5F285	Tmem256	Transmembrane protein 256	-44.1068
0.845881	0.845881	0.0299028	0.0186869	Q80XA6	Reps2	RalBP1-associated Eps domain-containing protein 2	79.7362
-0.836591	0.836591	0.0301489	0.0188254	Q91VU0	Fam3c	Protein FAM3C	-44.0035
-0.66606	0.66606	0.0303126	0.0189056	P97384	Anxa11	Annexin A11	-36.9774
-1.55821	1.55821	0.0303734	0.0189299	Q9R088	Tk2	Thymidine kinase 2, mitochondrial	-66.0428
3.2038	3.2038	0.0305732	0.0190254	Q9D7S7	Rpl22l1	60S ribosomal protein L22-like 1	821.383
-0.710132	0.710132	0.030699	0.0190883	P98191	Cds1	Phosphatidate cytidylyltransferase 1	-38.8736
-0.891316	0.891316	0.0308133	0.019137	Q924N4	Slc12a6	Solute carrier family 12 member 6	-46.0878
-3.34781	3.34781	0.0309259	0.0191899	P04104	Krt1	Keratin, type II cytoskeletal 1	-90.1778
-0.809762	0.809762	0.0320386	0.0197778	Q9QY36	Naa10	N-alpha-acetyltransferase 10	-42.9524
-0.690759	0.690759	0.0325139	0.020032	Q6P2L7	Golm2	Protein GOLM2	-38.0472
2.05075	2.05075	0.0325963	0.020074	P84228	H3c2	Histone H3.2	314.322
0.672284	0.672284	0.0327581	0.0201515	Q9CR60	Golt1b	Vesicle transport protein GOT1B	59.3594
-5.03404	5.03404	0.032799	0.0201685	Q3TTY5	Krt2	Keratin, type II cytoskeletal 2 epidermal	-96.9479
-0.667621	0.667621	0.0329528	0.0202415	Q921G8	Tubgcp2	Gamma-tubulin complex component 2	-37.0456
-0.5829	0.5829	0.0331824	0.0203537	Q8BSF4	Pisd	Phosphatidylserine decarboxylase proenzyme, mitochondrial	-33.238
-0.617041	0.617041	0.0333618	0.0204384	Q9EPB4	Pycard	Apoptosis-associated speck-like protein containing a CARD	-34.7993
0.879075	0.879075	0.0333691	0.0204411	Q8BKI2	Tnrc6b	Trinucleotide repeat-containing gene 6B protein	83.9195
-2.20053	2.20053	0.0341315	0.0208346	P01864	NaN	Ig gamma-2A chain C region secreted form	-78.2442
1.02181	1.02181	0.0345137	0.0210255	Q71RI9	Kyat3	Kynurenine--oxoglutarate transaminase 3	103.046
0.776989	0.776989	0.0345919	0.0210676	Q9JJF0	Nap1l5	Nucleosome assembly protein 1-like 5	71.3551
-2.68094	2.68094	0.0349676	0.0212572	Q8VED5	Krt79	Keratin, type II cytoskeletal 79	-84.406
-1.11328	1.11328	0.0349885	0.0212663	Q9D8P4	Mrpl17	39S ribosomal protein L17, mitochondrial	-53.7759
0.594563	0.594563	0.0355713	0.0215676	Q8BTY2	Slc4a7	Sodium bicarbonate cotransporter 3	51.0015
-0.613922	0.613922	0.0356023	0.0215795	Q91WA3	Hdac11	Histone deacetylase 11	-34.6582
1.43274	1.43274	0.0363525	0.0219645	Q9EP53	Tsc1	Hamartin	169.96
-0.921506	0.921506	0.0367184	0.0221413	Q91WG7	Dgkg	Diacylglycerol kinase gamma	-47.2042
-0.61173	0.61173	0.0372898	0.0224391	O54818	Tpd52l1	Tumor protein D53	-34.5588
-0.896303	0.896303	0.0380013	0.0227903	Q6P9S0	Mtss2	Protein MTSS 2	-46.2738
0.710798	0.710798	0.0394748	0.0235023	Q3UYG8	Macrod2	ADP-ribose glycohydrolase MACROD2	63.6709
1.83169	1.83169	0.0401269	0.0238212	Q8BUR4	Dock1	Dedicator of cytokinesis protein 1	255.954
-1.09249	1.09249	0.0407938	0.0241687	O08738	Casp6	Caspase-6	-53.105
-0.636352	0.636352	0.0409188	0.0242262	Q924S8	Spred1	Sprouty-related, EVH1 domain-containing protein 1	-35.6662
0.585813	0.585813	0.0410082	0.0242688	Q8BM13	Olfm2	Noelin-2	50.0885
0.681455	0.681455	0.0412059	0.0243526	Q8BLV3	Slc9a7	Sodium/hydrogen exchanger 7	60.3756
0.612745	0.612745	0.0418705	0.0246635	Q8VDK1	Nit1	Deaminated glutathione amidase	52.9165
-1.36917	1.36917	0.0419323	0.0246979	Q9D1I6	Mrpl14	39S ribosomal protein L14, mitochondrial	-61.2886
-1.36838	1.36838	0.0422651	0.0248644	P28665	Mug1	Murinoglobulin-1	-61.2673
1.90737	1.90737	0.0425393	0.0249855	Q9WUC3	Ly6h	Lymphocyte antigen 6H	275.123
-0.991737	0.991737	0.0426927	0.025065	Q6DFV7	Ncoa7	Nuclear receptor coactivator 7	-49.7128
-0.774336	0.774336	0.042862	0.025158	Q5HZI2	C2cd4c	C2 calcium-dependent domain-containing protein 4C	-41.5342
-1.18583	1.18583	0.0428777	0.0251651	Q04857	Col6a1	Collagen alpha-1(VI) chain	-56.0428
-0.949791	0.949791	0.0432395	0.0253389	Q91ZS8	Adarb1	Double-stranded RNA-specific editase 1	-48.2292
-0.621867	0.621867	0.044143	0.025801	Q61183	Papola	Poly(A) polymerase alpha	-35.0171
-0.66961	0.66961	0.0448433	0.0261376	Q68FE2	Atg9a	Autophagy-related protein 9A	-37.1323
-0.604564	0.604564	0.0454611	0.0264291	Q80TG9	Lrfn2	Leucine-rich repeat and fibronectin type-III domain-containing protein 2	-34.233
2.07892	2.07892	0.0456135	0.0264976	Q8VCQ3	Nrbf2	Nuclear receptor-binding factor 2	322.49
-0.675637	0.675637	0.0456427	0.0265101	Q9JJV5	Cacng3	Voltage-dependent calcium channel gamma-3 subunit	-37.3944
1.62613	1.62613	0.0460923	0.026722	Q9JJJ7	Porcn	Protein-serine O-palmitoleoyltransferase porcupine	208.683
0.806143	0.806143	0.0461777	0.0267647	Q3UUF8	Ankrd34b	Ankyrin repeat domain-containing protein 34B	74.8531
-0.582702	0.582702	0.0463986	0.0268616	O70475	Ugdh	UDP-glucose 6-dehydrogenase	-33.2288
-0.687101	0.687101	0.0464902	0.0269033	Q3UZ39	Lrrfip1	Leucine-rich repeat flightless-interacting protein 1	-37.8899
-2.69286	2.69286	0.0466661	0.0269832	Q3UM29	Cog7	Conserved oligomeric Golgi complex subunit 7	-84.5343
-0.610224	0.610224	0.0467189	0.0269972	P00397	Mtco1	Cytochrome c oxidase subunit 1	-34.4905
-0.674925	0.674925	0.0467262	0.0269972	Q3UFF7	Lyplal1	Lysophospholipase-like protein 1	-37.3635
-0.705954	0.705954	0.0470929	0.0271707	Q9D385	Arl2bp	ADP-ribosylation factor-like protein 2-binding protein	-38.6963
-0.682925	0.682925	0.048058	0.0276242	Q80ZF8	Adgrb3	Adhesion G protein-coupled receptor B3	-37.7099
-0.827612	0.827612	0.0484035	0.0278021	P01868;P01869	Ighg1	Ig gamma-1 chain C region secreted form;Ig gamma-1 chain C region, membrane-bound form	-43.6539
1.23033	1.23033	0.0484607	0.0278212	P38585	Ttl	Tubulin--tyrosine ligase	134.62
-1.1009	1.1009	0.0490669	0.0281087	Q8CIP4	Mark4	MAP/microtubule affinity-regulating kinase 4	-53.3774
-0.612291	0.612291	0.0493406	0.0282121	Q8R554	Otud7a	OTU domain-containing protein 7A	-34.5843
-0.876727	0.876727	0.0496824	0.0283701	P60853	Lzts1	Leucine zipper putative tumor suppressor 1	-45.5398
0.618376	0.618376	0.0514106	0.0291652	Q924D0	Rtn4ip1	Reticulon-4-interacting protein 1, mitochondrial	53.5146
-1.00316	1.00316	0.0520891	0.0294723	A2AR02	Ppig	Peptidyl-prolyl cis-trans isomerase G	-50.1095
-0.783866	0.783866	0.0528664	0.0298447	Q00897	Serpina1d	Alpha-1-antitrypsin 1-4	-41.9192
-0.699503	0.699503	0.0533704	0.030095	Q91XD7	Creld1	Protein disulfide isomerase Creld1	-38.4215
1.20648	1.20648	0.0535731	0.0301849	Q9DC71	Mrps15	28S ribosomal protein S15, mitochondrial	130.774
-0.630571	0.630571	0.0559324	0.0312555	Q80U57	Rims3	Regulating synaptic membrane exocytosis protein 3	-35.4079
-0.847986	0.847986	0.0568721	0.0316864	Q8CBH5	Mfsd6	Major facilitator superfamily domain-containing protein 6	-44.444
0.896002	0.896002	0.0572525	0.031865	A2A9C3	Szt2	KICSTOR complex protein SZT2	86.0901
-3.72218	3.72218	0.0575322	0.0319963	Q64288	Omp	Olfactory marker protein	-92.4228
1.58883	1.58883	0.05851	0.0324609	Q8CHE4	Phlpp1	PH domain leucine-rich repeat-containing protein phosphatase 1	200.805
2.28161	2.28161	0.0586902	0.0325401	Q9CQ80	Vps25	Vacuolar protein-sorting-associated protein 25	386.219
-0.858981	0.858981	0.0587097	0.0325431	O89029	Matn4	Matrilin-4	-44.8658
-0.622068	0.622068	0.0599277	0.0331099	O08586	Pten	Phosphatidylinositol 3,4,5-trisphosphate 3-phosphatase and dual-specificity protein phosphatase PTEN	-35.0261
-0.780268	0.780268	0.0616385	0.0339229	Q8VE92	Rbm4b	RNA-binding protein 4B	-41.7742
-0.583749	0.583749	0.0622965	0.0342254	D3Z7H4	Gsg1l	Germ cell-specific gene 1-like protein	-33.2772
-0.70658	0.70658	0.0630651	0.0345902	Q99LB2	Dhrs4	Dehydrogenase/reductase SDR family member 4	-38.7229
2.26149	2.26149	0.063611	0.0348319	Q99L27	Gmpr2	GMP reductase 2	379.487
-0.737605	0.737605	0.0638219	0.0349171	P15379	Cd44	CD44 antigen	-40.0266
-1.15133	1.15133	0.0641056	0.0350419	Q9JKV5	Scamp4	Secretory carrier-associated membrane protein 4	-54.979
-0.677005	0.677005	0.0645528	0.0352531	Q9JMG4	Nkain4	Sodium/potassium-transporting ATPase subunit beta-1-interacting protein 4	-37.4538
1.36375	1.36375	0.0647988	0.035354	P63056	Olfm3	Noelin-3	157.353
1.08132	1.08132	0.0651778	0.0355134	Q6PD19	Armh3	Armadillo-like helical domain-containing protein 3	111.597
1.29679	1.29679	0.0652687	0.035549	Q9ES46	Parvb	Beta-parvin	145.682
-0.688918	0.688918	0.0652815	0.0355504	P35821	Ptpn1	Tyrosine-protein phosphatase non-receptor type 1	-37.9681
0.952199	0.952199	0.0654251	0.0356118	Q8R4S0	Ppp1r14c	Protein phosphatase 1 regulatory subunit 14C	93.4819
-0.717676	0.717676	0.0656421	0.03571	Q99K30	Eps8l2	Epidermal growth factor receptor kinase substrate 8-like protein 2	-39.1924
0.628765	0.628765	0.0662269	0.0359468	Q8BL99	Dop1a	Protein dopey-1	54.6241
0.975142	0.975142	0.0667144	0.0361663	B0F2B4	Nlgn4l	Neuroligin 4-like	96.5835
1.00818	1.00818	0.067092	0.0363313	Q3TLS3	Gdpgp1	GDP-D-glucose phosphorylase 1	101.138
-1.29709	1.29709	0.0677723	0.036614	P63248	Pkia	cAMP-dependent protein kinase inhibitor alpha	-59.3055
1.12764	1.12764	0.0680602	0.0367381	Q9D8S3	Arfgap3	ADP-ribosylation factor GTPase-activating protein 3	118.501
0.742925	0.742925	0.0681381	0.0367702	Q8BWW4	Larp4	La-related protein 4	67.3565
1.8224	1.8224	0.0685796	0.0369697	A2TJV2	Palm3	Paralemmin-3	253.67
1.3661	1.3661	0.0699528	0.037556	Q60760	Grb10	Growth factor receptor-bound protein 10	157.773
-1.00212	1.00212	0.0717435	0.0383656	Q8R2U6	Nudt4	Diphosphoinositol polyphosphate phosphohydrolase 2	-50.0735
0.607478	0.607478	0.0719	0.0384315	P70265	Pfkfb2	6-phosphofructo-2-kinase/fructose-2,6-bisphosphatase 2	52.3593
-0.795948	0.795948	0.0725008	0.038702	Q32NY4	Cnnm3	Metal transporter CNNM3	-42.4035
-0.76065	0.76065	0.0748932	0.0397682	Q8JZV7	Amdhd2	N-acetylglucosamine-6-phosphate deacetylase	-40.977
-1.35558	1.35558	0.0758675	0.0402241	O70362	Gpld1	Phosphatidylinositol-glycan-specific phospholipase D	-60.9223
-0.80654	0.80654	0.077421	0.0408917	Q9DCZ1	Gmpr	GMP reductase 1	-42.8249
0.720187	0.720187	0.077972	0.0411264	Q6P5H6	Frmd5	FERM domain-containing protein 5	64.7396
-0.867384	0.867384	0.0782277	0.0412393	Q9EQF5	Dpys	Dihydropyrimidinase	-45.186
0.783959	0.783959	0.0791066	0.0415828	Q9ES74	Nek7	Serine/threonine-protein kinase Nek7	72.1849
0.666338	0.666338	0.0793671	0.0417007	O35239	Ptpn9	Tyrosine-protein phosphatase non-receptor type 9	58.7039
-0.668687	0.668687	0.0798083	0.0418956	Q9Z0V1	Kcnd3	Potassium voltage-gated channel subfamily D member 3	-37.0921
1.03374	1.03374	0.0798164	0.0418956	Q761V0	Slc6a5	Sodium- and chloride-dependent glycine transporter 2	104.733
-1.24784	1.24784	0.0808745	0.0423838	Q9D154	Serpinb1a	Leukocyte elastase inhibitor A	-57.8921
0.583356	0.583356	0.0858334	0.0444792	Q9Z0Z4	Heph	Hephaestin	49.8331
1.73475	1.73475	0.0859522	0.0445308	Q91W45	Paip2b	Polyadenylate-binding protein-interacting protein 2B	232.822
-0.728392	0.728392	0.0866681	0.0448715	Q08642	Padi2	Protein-arginine deiminase type-2	-39.6424
-0.827033	0.827033	0.0871197	0.0450449	P00848	Mtatp6	ATP synthase subunit a	-43.6313
-0.698928	0.698928	0.0882637	0.0455314	Q8BYP3	Rhof	Rho-related GTP-binding protein RhoF	-38.397
-0.861456	0.861456	0.0892981	0.045983	Q8VHQ3	Ppp1r16b	Protein phosphatase 1 regulatory inhibitor subunit 16B	-44.9603
-0.748582	0.748582	0.090719	0.0465593	Q9EPK2	Rp2	Protein XRP2	-40.4812
-1.06055	1.06055	0.0916149	0.0469082	P15626	Gstm2	Glutathione S-transferase Mu 2	-52.0551
-0.728547	0.728547	0.0927595	0.0473756	P70425	Rit2	GTP-binding protein Rit2	-39.6489
2.17353	2.17353	0.0937928	0.0477921	Q3U4G3	Xxylt1	Xyloside xylosyltransferase 1	351.125
2.02558	2.02558	0.094872	0.0482593	P17047	Lamp2	Lysosome-associated membrane glycoprotein 2	307.157
-0.599987	0.599987	0.0970732	0.0491129	Q8VEK0	Tmem30a	Cell cycle control protein 50A	-34.024
-0.746421	0.746421	0.0974544	0.0492698	Q8VEL9	Rem2	GTP-binding protein REM 2	-40.392
1.92596	1.92596	0.0977856	0.0494013	Q91ZE0	Tmlhe	Trimethyllysine dioxygenase, mitochondrial	279.989
0.903062	0.903062	0.0979603	0.0494644	Q9EPK6	Sil1	Nucleotide exchange factor SIL1	87.0031
2.65672	2.65672	0.0980222	0.0494885	Q8VHX6	Flnc	Filamin-C	530.599

## Sheet: E18.5-P10-Thoc2+
AVG Log2 Ratio	Absolute AVG Log2 Ratio	Pvalue	Qvalue	UniProtIds	Genes	ProteinDescriptions	% Change
1.42626	1.42626	5.98287e-20	4.1557e-16	P49025	Cit	Citron Rho-interacting kinase	168.749
1.78522	1.78522	3.36123e-14	4.66943e-11	Q04447	Ckb	Creatine kinase B-type	244.672
2.7018	2.7018	1.45783e-13	1.44658e-10	Q8R366	Igsf8	Immunoglobulin superfamily member 8	550.612
2.05321	2.05321	2.31882e-13	1.50049e-10	Q9EPJ9	Arfgap1	ADP-ribosylation factor GTPase-activating protein 1	315.028
2.40069	2.40069	3.34795e-13	1.78884e-10	P70404	Idh3g	Isocitrate dehydrogenase [NAD] subunit gamma 1, mitochondrial	428.056
1.62207	1.62207	6.75204e-13	3.01897e-10	P16858	Gapdh	Glyceraldehyde-3-phosphate dehydrogenase	207.816
1.91064	1.91064	8.98565e-13	3.28496e-10	Q60780	Gas7	Growth arrest-specific protein 7	275.976
2.86676	2.86676	1.05148e-12	3.3198e-10	P00920	Ca2	Carbonic anhydrase 2	629.425
2.21183	2.21183	1.11755e-12	3.375e-10	P51863	Atp6v0d1	V-type proton ATPase subunit d 1	363.262
2.51852	2.51852	1.47465e-12	3.93958e-10	Q80X80	C2cd2l	Phospholipid transfer protein C2CD2L	472.995
-3.3485	3.3485	1.73124e-12	4.14662e-10	Q6P5H2	Nes	Nestin	-90.1825
-2.01282	2.01282	1.94401e-12	4.42055e-10	P51880	Fabp7	Fatty acid-binding protein, brain	-75.2211
1.87335	1.87335	2.46141e-12	5.25963e-10	P18572	Bsg	Basigin	266.383
3.70552	3.70552	2.49882e-12	5.25963e-10	Q60829	Ppp1r1b	Protein phosphatase 1 regulatory subunit 1B	1204.59
1.79275	1.79275	3.76001e-12	7.05866e-10	P14824	Anxa6	Annexin A6	246.476
1.67685	1.67685	5.10405e-12	8.86318e-10	Q60930	Vdac2	Voltage-dependent anion-selective channel protein 2	219.729
2.82662	2.82662	5.39758e-12	8.98022e-10	P97797	Sirpa	Tyrosine-protein phosphatase non-receptor type substrate 1	609.409
-1.71044	1.71044	7.21423e-12	1.11356e-09	P0C0S6;Q3THW5	H2az1;H2az2	Histone H2A.Z;Histone H2A.V	-69.4433
4.24541	4.24541	7.53841e-12	1.12196e-09	Q8CHH9	Septin8	Septin-8	1796.69
1.72419	1.72419	8.81519e-12	1.2496e-09	Q6PHZ2	Camk2d	Calcium/calmodulin-dependent protein kinase type II subunit delta	230.395
-2.34254	2.34254	1.05392e-11	1.33101e-09	P52482;P52483;Q91W82	Ube2e1;Ube2e3;Ube2e2	Ubiquitin-conjugating enzyme E2 E1;Ubiquitin-conjugating enzyme E2 E3;Ubiquitin-conjugating enzyme E2 E2	-80.2838
1.16002	1.16002	1.15682e-11	1.36626e-09	Q3UM45	Ppp1r7	Protein phosphatase 1 regulatory subunit 7	123.46
4.03591	4.03591	1.1521e-11	1.36626e-09	Q9WUA3	Pfkp	ATP-dependent 6-phosphofructokinase, platelet type	1540.32
1.76773	1.76773	1.16051e-11	1.36626e-09	P24549	Aldh1a1	Retinal dehydrogenase 1	240.517
3.01556	3.01556	1.10273e-11	1.36626e-09	P97300	Nptn	Neuroplastin	708.677
3.20024	3.20024	1.27355e-11	1.3822e-09	P97315	Csrp1	Cysteine and glycine-rich protein 1	819.109
1.64763	1.64763	1.40191e-11	1.45339e-09	P62071	Rras2	Ras-related protein R-Ras2	213.318
1.39798	1.39798	1.51957e-11	1.5522e-09	Q9DBJ1	Pgam1	Phosphoglycerate mutase 1	163.532
1.61308	1.61308	1.96089e-11	1.81605e-09	Q9JLB0	Mpp6	MAGUK p55 subfamily member 6	205.905
0.90413	0.90413	2.56111e-11	2.2807e-09	P17182	Eno1	Alpha-enolase	87.1416
3.83197	3.83197	2.61265e-11	2.29715e-09	Q8BYI9	Tnr	Tenascin-R	1324.09
-1.23656	1.23656	2.68799e-11	2.32932e-09	O08810	Eftud2	116 kDa U5 small nuclear ribonucleoprotein component	-57.5618
2.03048	2.03048	3.05345e-11	2.52491e-09	A2RT62	Fbxl16	F-box/LRR-repeat protein 16	308.539
1.34992	1.34992	3.16389e-11	2.54062e-09	Q9WTR5	Cdh13	Cadherin-13	154.898
2.03138	2.03138	3.12706e-11	2.54062e-09	O35449	Prrt1	Proline-rich transmembrane protein 1	308.795
1.24609	1.24609	3.33583e-11	2.63303e-09	O08532	Cacna2d1	Voltage-dependent calcium channel subunit alpha-2/delta-1	137.198
2.3834	2.3834	3.86984e-11	2.92173e-09	Q9WV92	Epb41l3	Band 4.1-like protein 3	421.766
1.64766	1.64766	4.5845e-11	3.31708e-09	Q91WD5	Ndufs2	NADH dehydrogenase [ubiquinone] iron-sulfur protein 2, mitochondrial	213.325
1.35993	1.35993	5.51217e-11	3.86743e-09	Q8BGH2	Samm50	Sorting and assembly machinery component 50 homolog	156.672
1.68686	1.68686	5.50948e-11	3.86743e-09	Q8BYR5	Cadps2	Calcium-dependent secretion activator 2	221.955
1.71905	1.71905	6.75538e-11	4.55562e-09	Q99K51	Pls3	Plastin-3	229.219
2.15012	2.15012	1.06241e-10	6.20125e-09	G5E829	Atp2b1	Plasma membrane calcium-transporting ATPase 1	343.865
1.42825	1.42825	1.16598e-10	6.5845e-09	Q9DB77	Uqcrc2	Cytochrome b-c1 complex subunit 2, mitochondrial	169.121
1.39998	1.39998	1.44859e-10	7.86088e-09	Q8K2B3	Sdha	Succinate dehydrogenase [ubiquinone] flavoprotein subunit, mitochondrial	163.898
2.05152	2.05152	1.49243e-10	8.036e-09	Q810U3	Nfasc	Neurofascin	314.542
1.64607	1.64607	1.52852e-10	8.03923e-09	P11404	Fabp3	Fatty acid-binding protein, heart	212.98
-1.85887	1.85887	1.55273e-10	8.03923e-09	Q8VBT0	Tmx1	Thioredoxin-related transmembrane protein 1	-72.4309
6.63811	6.63811	1.55603e-10	8.03923e-09	Q80YN3	Bcas1	Breast carcinoma-amplified sequence 1 homolog	9860.28
1.82929	1.82929	1.77015e-10	8.50072e-09	P16125	Ldhb	L-lactate dehydrogenase B chain	255.361
2.98714	2.98714	1.84809e-10	8.73252e-09	Q6PIE5	Atp1a2	Sodium/potassium-transporting ATPase subunit alpha-2	692.9
2.04842	2.04842	1.92834e-10	8.92952e-09	P17156	Hspa2	Heat shock-related 70 kDa protein 2	313.654
2.60795	2.60795	2.00114e-10	9.14468e-09	P05064	Aldoa	Fructose-bisphosphate aldolase A	509.636
-1.55641	1.55641	2.25453e-10	9.97451e-09	Q6PDM2	Srsf1	Serine/arginine-rich splicing factor 1	-66.0005
2.56647	2.56647	2.77376e-10	1.14932e-08	Q8C0M9	Asrgl1	Isoaspartyl peptidase/L-asparaginase	492.358
1.64978	1.64978	2.77982e-10	1.14932e-08	Q9CXZ1	Ndufs4	NADH dehydrogenase [ubiquinone] iron-sulfur protein 4, mitochondrial	213.785
-1.57055	1.57055	2.8506e-10	1.17161e-08	Q61545	Ewsr1	RNA-binding protein EWS	-66.3319
3.4259	3.4259	3.27852e-10	1.2916e-08	P17183	Eno2	Gamma-enolase	974.731
-1.32997	1.32997	4.36388e-10	1.53865e-08	P58044	Idi1	Isopentenyl-diphosphate Delta-isomerase 1	-60.2222
2.19115	2.19115	4.36121e-10	1.53865e-08	Q9QYX7	Pclo	Protein piccolo	356.668
1.70204	1.70204	4.4996e-10	1.57056e-08	Q9D0M3	Cyc1	Cytochrome c1, heme protein, mitochondrial	225.361
1.36485	1.36485	4.84135e-10	1.63566e-08	P19783	Cox4i1	Cytochrome c oxidase subunit 4 isoform 1, mitochondrial	157.549
3.60136	3.60136	4.88521e-10	1.63926e-08	Q9CYT6	Cap2	Adenylyl cyclase-associated protein 2	1113.72
2.49563	2.49563	5.09741e-10	1.68428e-08	P41216	Acsl1	Long-chain-fatty-acid--CoA ligase 1	463.973
2.05737	2.05737	5.11637e-10	1.68428e-08	P52760	Rida	2-iminobutanoate/2-iminopropanoate deaminase	316.228
2.54516	2.54516	5.29868e-10	1.71184e-08	Q68FL4	Ahcyl2	Putative adenosylhomocysteinase 3	483.671
1.37856	1.37856	5.28579e-10	1.71184e-08	Q9CZC8	Scrn1	Secernin-1	160.009
-1.32596	1.32596	5.56657e-10	1.77288e-08	Q8K019	Bclaf1	Bcl-2-associated transcription factor 1	-60.1116
1.81867	1.81867	5.64244e-10	1.77341e-08	O70161	Pip5k1c	Phosphatidylinositol 4-phosphate 5-kinase type-1 gamma	252.755
1.79755	1.79755	5.61831e-10	1.77341e-08	Q80XN0	Bdh1	D-beta-hydroxybutyrate dehydrogenase, mitochondrial	247.629
3.21767	3.21767	6.05961e-10	1.87067e-08	Q61361	Bcan	Brevican core protein	830.282
2.3836	2.3836	6.18559e-10	1.89274e-08	Q8BWF0	Aldh5a1	Succinate-semialdehyde dehydrogenase, mitochondrial	421.838
2.50907	2.50907	6.49123e-10	1.96035e-08	P63328	Ppp3ca	Serine/threonine-protein phosphatase 2B catalytic subunit alpha isoform	469.252
-1.23107	1.23107	6.81491e-10	2.04919e-08	Q9DAW9	Cnn3	Calponin-3	-57.4
3.99151	3.99151	6.98294e-10	2.05523e-08	Q9WTT4	Atp6v1g2	V-type proton ATPase subunit G 2	1490.61
1.79483	1.79483	7.18987e-10	2.09205e-08	O55106	Strn	Striatin	246.974
2.10495	2.10495	7.1984e-10	2.09205e-08	P48318	Gad1	Glutamate decarboxylase 1	330.183
1.89605	1.89605	7.64826e-10	2.19524e-08	Q01097	Grin2b	Glutamate receptor ionotropic, NMDA 2B	272.192
3.46423	3.46423	8.3902e-10	2.31263e-08	O88343	Slc4a4	Electrogenic sodium bicarbonate cotransporter 1	1003.66
1.0671	1.0671	8.46248e-10	2.32333e-08	P09411	Pgk1	Phosphoglycerate kinase 1	109.522
1.98931	1.98931	9.24932e-10	2.47804e-08	Q99L13	Hibadh	3-hydroxyisobutyrate dehydrogenase, mitochondrial	297.046
2.40433	2.40433	9.27571e-10	2.47804e-08	Q9D6R2	Idh3a	Isocitrate dehydrogenase [NAD] subunit alpha, mitochondrial	429.389
3.94532	3.94532	9.35228e-10	2.48892e-08	Q9Z140	Cpne6	Copine-6	1440.49
1.32957	1.32957	9.9977e-10	2.56251e-08	Q9QYB5	Add3	Gamma-adducin	151.327
1.26694	1.26694	1.02026e-09	2.59587e-08	P62484	Abi2	Abl interactor 2	140.651
2.38773	2.38773	1.08817e-09	2.7091e-08	P63011	Rab3a	Ras-related protein Rab-3A	423.332
-1.41377	1.41377	1.11817e-09	2.74447e-08	P62242	Rps8	40S ribosomal protein S8	-62.467
3.81081	3.81081	1.14835e-09	2.80649e-08	Q9R111	Gda	Guanine deaminase	1303.36
2.38749	2.38749	1.1938e-09	2.88925e-08	Q80Z38	Shank2	SH3 and multiple ankyrin repeat domains protein 2	423.245
2.85381	2.85381	1.22122e-09	2.93515e-08	P08553	Nefm	Neurofilament medium polypeptide	622.906
-1.62985	1.62985	1.22555e-09	2.9354e-08	Q61189	Clns1a	Methylosome subunit pICln	-67.6877
-3.74031	3.74031	1.24082e-09	2.94154e-08	P62960	Ybx1	Y-box-binding protein 1	-92.5174
1.42644	1.42644	1.23784e-09	2.94154e-08	Q91VD9	Ndufs1	NADH-ubiquinone oxidoreductase 75 kDa subunit, mitochondrial	168.783
2.28667	2.28667	1.38106e-09	3.1894e-08	Q8VD37	Sgip1	SH3-containing GRB2-like protein 3-interacting protein 1	387.928
2.89483	2.89483	1.3867e-09	3.1894e-08	Q8VHL1	Setd7	Histone-lysine N-methyltransferase SETD7	643.756
-1.22555	1.22555	1.44572e-09	3.30133e-08	Q921I1	Tf	Serotransferrin	-57.2365
0.975431	0.975431	1.47655e-09	3.35166e-08	P53810	Pitpna	Phosphatidylinositol transfer protein alpha isoform	96.6229
-0.831181	0.831181	1.49286e-09	3.37766e-08	E9PVA8	Gcn1	eIF-2-alpha kinase activator GCN1	-43.7931
1.56478	1.56478	1.50712e-09	3.39884e-08	P56480	Atp5f1b	ATP synthase subunit beta, mitochondrial	195.833
-1.00335	1.00335	1.58823e-09	3.54722e-08	Q8VDP4	Ccar2	Cell cycle and apoptosis regulator protein 2	-50.1159
3.64894	3.64894	1.60322e-09	3.56922e-08	P61922	Abat	4-aminobutyrate aminotransferase, mitochondrial	1154.41
1.68507	1.68507	1.62459e-09	3.60524e-08	D3YVF0	Akap5	A-kinase anchor protein 5	221.556
3.03058	3.03058	1.66695e-09	3.66203e-08	P56564	Slc1a3	Excitatory amino acid transporter 1	717.141
1.73366	1.73366	1.70982e-09	3.72301e-08	Q91VR2	Atp5f1c	ATP synthase subunit gamma, mitochondrial	232.571
-1.63245	1.63245	1.77951e-09	3.82254e-08	P28658	Atxn10	Ataxin-10	-67.746
2.2607	2.2607	1.80162e-09	3.83866e-08	P48722	Hspa4l	Heat shock 70 kDa protein 4L	379.225
1.86977	1.86977	1.91558e-09	3.98372e-08	Q8R0S4	Cacnb4	Voltage-dependent L-type calcium channel subunit beta-4	265.475
2.30665	2.30665	2.02063e-09	4.10388e-08	Q8JZS0	Lin7a	Protein lin-7 homolog A	394.732
1.93856	1.93856	2.04909e-09	4.14956e-08	Q8CHC4	Synj1	Synaptojanin-1	283.323
1.613	1.613	2.08893e-09	4.19356e-08	P08249	Mdh2	Malate dehydrogenase, mitochondrial	205.888
3.70513	3.70513	2.08338e-09	4.19356e-08	Q9R1V7	Adam23	Disintegrin and metalloproteinase domain-containing protein 23	1204.23
2.67444	2.67444	2.32657e-09	4.57801e-08	P62631	Eef1a2	Elongation factor 1-alpha 2	538.391
1.28002	1.28002	2.42135e-09	4.70469e-08	Q9Z2I0	Letm1	Mitochondrial proton/calcium exchanger protein	142.842
1.91452	1.91452	2.45985e-09	4.75937e-08	Q920I9	Wdr7	WD repeat-containing protein 7	276.989
1.47023	1.47023	2.55857e-09	4.88237e-08	Q8BPN8	Dmxl2	DmX-like protein 2	177.066
1.61887	1.61887	2.58103e-09	4.91173e-08	P70704	Atp8a1	Phospholipid-transporting ATPase IA	207.135
2.6754	2.6754	2.68479e-09	5.05382e-08	O08599	Stxbp1	Syntaxin-binding protein 1	538.814
5.03358	5.03358	2.67811e-09	5.05382e-08	Q8VDQ8	Sirt2	NAD-dependent protein deacetylase sirtuin-2	3175.36
-2.70826	2.70826	2.73039e-09	5.11193e-08	P97792	Cxadr	Coxsackievirus and adenovirus receptor homolog	-84.6985
1.8006	1.8006	2.91696e-09	5.35836e-08	Q80TL4	Phf24	PHD finger protein 24	248.365
1.95699	1.95699	2.91881e-09	5.35836e-08	Q8BLE7	Slc17a6	Vesicular glutamate transporter 2	288.251
5.61361	5.61361	2.91108e-09	5.35836e-08	Q8BL80	Arhgap22	Rho GTPase-activating protein 22	4796.25
-1.55421	1.55421	2.94852e-09	5.38958e-08	O88844	Idh1	Isocitrate dehydrogenase [NADP] cytoplasmic	-65.9484
-2.84412	2.84412	2.96289e-09	5.40164e-08	Q61029	Tmpo	Lamina-associated polypeptide 2, isoforms beta/delta/epsilon/gamma	-86.0737
-2.22006	2.22006	3.04562e-09	5.49477e-08	P61255	Rpl26	60S ribosomal protein L26	-78.5368
2.49899	2.49899	3.09379e-09	5.56722e-08	Q9CWZ7	Napg	Gamma-soluble NSF attachment protein	465.29
-1.03006	1.03006	3.14674e-09	5.63331e-08	P80313	Cct7	T-complex protein 1 subunit eta	-51.0311
1.61466	1.61466	3.28661e-09	5.83856e-08	Q9D9V3	Echdc1	Ethylmalonyl-CoA decarboxylase	206.24
-2.1745	2.1745	3.35146e-09	5.92347e-08	P19324	Serpinh1	Serpin H1	-77.8481
2.84055	2.84055	3.3804e-09	5.95947e-08	Q8VDN2	Atp1a1	Sodium/potassium-transporting ATPase subunit alpha-1	616.294
2.1239	2.1239	3.39724e-09	5.97399e-08	Q9CR62	Slc25a11	Mitochondrial 2-oxoglutarate/malate carrier protein	335.87
2.84067	2.84067	3.64979e-09	6.29704e-08	Q8R3V5	Sh3glb2	Endophilin-B2	616.35
1.52038	1.52038	3.64707e-09	6.29704e-08	Q9D898	Arpc5l	Actin-related protein 2/3 complex subunit 5-like protein	186.866
2.08	2.08	4.09674e-09	6.85686e-08	P08414	Camk4	Calcium/calmodulin-dependent protein kinase type IV	322.808
2.63232	2.63232	4.12484e-09	6.88728e-08	P39053	Dnm1	Dynamin-1	520.023
-1.12544	1.12544	4.39818e-09	7.25648e-08	P54823	Ddx6	Probable ATP-dependent RNA helicase DDX6	-54.1638
3.58182	3.58182	4.67276e-09	7.65495e-08	P14094	Atp1b1	Sodium/potassium-transporting ATPase subunit beta-1	1097.39
-1.26699	1.26699	4.74797e-09	7.72351e-08	Q9ESZ8	Gtf2i	General transcription factor II-I	-58.4475
-1.2355	1.2355	4.77832e-09	7.75472e-08	P62270	Rps18	40S ribosomal protein S18	-57.5305
3.92831	3.92831	4.83968e-09	7.83599e-08	Q8C419	Gpr158	Probable G-protein coupled receptor 158	1422.44
2.22297	2.22297	4.90263e-09	7.87626e-08	Q9JLZ3	Auh	Methylglutaconyl-CoA hydratase, mitochondrial	366.853
-1.45715	1.45715	5.15201e-09	8.1703e-08	Q7TT37	Elp1	Elongator complex protein 1	-63.5789
2.52901	2.52901	5.21645e-09	8.23488e-08	Q9QYR6	Map1a	Microtubule-associated protein 1A	477.175
2.39007	2.39007	5.35133e-09	8.37169e-08	Q9JKD3	Scamp5	Secretory carrier-associated membrane protein 5	424.182
-1.11362	1.11362	5.39475e-09	8.4099e-08	Q9JMG7	Hdgfl3	Hepatoma-derived growth factor-related protein 3	-53.7867
2.78618	2.78618	5.66261e-09	8.74055e-08	Q64521	Gpd2	Glycerol-3-phosphate dehydrogenase, mitochondrial	589.802
-1.71805	1.71805	5.7882e-09	8.91461e-08	Q8K0C4	Cyp51a1	Lanosterol 14-alpha demethylase	-69.6041
-0.711917	0.711917	6.03116e-09	9.18694e-08	Q61701	Elavl4	ELAV-like protein 4	-38.9492
-1.41984	1.41984	6.08732e-09	9.21188e-08	P14148	Rpl7	60S ribosomal protein L7	-62.6247
2.25293	2.25293	6.08448e-09	9.21188e-08	Q8VHW2	Cacng8	Voltage-dependent calcium channel gamma-8 subunit	376.649
-0.898448	0.898448	6.12112e-09	9.22284e-08	P62702	Rps4x	40S ribosomal protein S4, X isoform	-46.3537
-2.37651	2.37651	6.13761e-09	9.22766e-08	Q8BVF2	Pdcl3	Phosducin-like protein 3	-80.7425
-1.59362	1.59362	6.36258e-09	9.4838e-08	P62245	Rps15a	40S ribosomal protein S15a	-66.866
1.65894	1.65894	6.36226e-09	9.4838e-08	P84075	Hpca	Neuron-specific calcium-binding protein hippocalcin	215.785
2.4148	2.4148	6.62708e-09	9.7411e-08	P60879	Snap25	Synaptosomal-associated protein 25	433.246
1.9298	1.9298	6.90276e-09	1.00728e-07	Q07076	Anxa7	Annexin A7	281.002
1.7411	1.7411	6.99169e-09	1.01812e-07	P16546	Sptan1	Spectrin alpha chain, non-erythrocytic 1	234.29
-2.29216	2.29216	7.36771e-09	1.05933e-07	Q61033	Tmpo	Lamina-associated polypeptide 2, isoforms alpha/zeta	-79.583
1.72692	1.72692	7.52414e-09	1.07311e-07	P53986	Slc16a1	Monocarboxylate transporter 1	231.021
1.22652	1.22652	7.78235e-09	1.09394e-07	Q71LX4	Tln2	Talin-2	134.002
3.12782	3.12782	7.81779e-09	1.09481e-07	P47708	Rph3a	Rabphilin-3A	774.112
2.2227	2.2227	7.91789e-09	1.10659e-07	P60840	Ensa	Alpha-endosulfine	366.766
-1.00645	1.00645	8.03665e-09	1.11645e-07	P16045	Lgals1	Galectin-1	-50.223
0.898135	0.898135	8.63441e-09	1.18913e-07	Q9QYB8	Add2	Beta-adducin	86.3656
-2.07624	2.07624	9.01353e-09	1.23244e-07	Q8R0X7	Sgpl1	Sphingosine-1-phosphate lyase 1	-76.2868
-3.35696	3.35696	9.1568e-09	1.24957e-07	P97825	Jpt1	Jupiter microtubule associated homolog 1	-90.2399
1.75925	1.75925	9.76294e-09	1.3219e-07	P58281	Opa1	Dynamin-like 120 kDa protein, mitochondrial	238.523
1.31863	1.31863	9.79655e-09	1.32253e-07	Q923T9	Camk2g	Calcium/calmodulin-dependent protein kinase type II subunit gamma	149.429
-2.31877	2.31877	9.82488e-09	1.32255e-07	P07356	Anxa2	Annexin A2	-79.9562
2.71699	2.71699	9.87459e-09	1.32667e-07	Q8BGZ1	Hpcal4	Hippocalcin-like protein 4	557.499
1.28753	1.28753	9.93872e-09	1.33014e-07	Q8BIJ6	Iars2	Isoleucine--tRNA ligase, mitochondrial	144.11
1.05955	1.05955	9.97585e-09	1.33254e-07	Q8QZT1	Acat1	Acetyl-CoA acetyltransferase, mitochondrial	108.428
1.03475	1.03475	1.00042e-08	1.33377e-07	Q9CZR8	Tsfm	Elongation factor Ts, mitochondrial	104.876
-2.24328	2.24328	1.01134e-08	1.34574e-07	Q8BZH4	Pogz	Pogo transposable element with ZNF domain	-78.8794
1.57442	1.57442	1.04078e-08	1.37963e-07	Q8BMF4	Dlat	Dihydrolipoyllysine-residue acetyltransferase component of pyruvate dehydrogenase complex, mitochondrial	197.816
2.73571	2.73571	1.05816e-08	1.39468e-07	Q8BLQ9	Cadm2	Cell adhesion molecule 2	566.087
4.62727	4.62727	1.05666e-08	1.39468e-07	Q8K0S0	Phyhip	Phytanoyl-CoA hydroxylase-interacting protein	2371.42
2.86316	2.86316	1.06577e-08	1.39815e-07	P09671	Sod2	Superoxide dismutase [Mn], mitochondrial	627.605
1.31647	1.31647	1.06841e-08	1.39815e-07	Q9Z2I2	Fkbp1b	Peptidyl-prolyl cis-trans isomerase FKBP1B	149.055
1.92514	1.92514	1.07871e-08	1.40577e-07	P99029	Prdx5	Peroxiredoxin-5, mitochondrial	279.774
1.0735	1.0735	1.12367e-08	1.45075e-07	Q8K1M6	Dnm1l	Dynamin-1-like protein	110.453
3.34929	3.34929	1.1318e-08	1.45583e-07	Q9D172	Gatd3a	Glutamine amidotransferase-like class 1 domain-containing protein 3A, mitochondrial	919.147
1.28134	1.28134	1.1488e-08	1.46954e-07	Q9ERS2	Ndufa13	NADH dehydrogenase [ubiquinone] 1 alpha subcomplex subunit 13	143.064
3.48804	3.48804	1.1696e-08	1.47978e-07	F6SEU4	Syngap1	Ras/Rap GTPase-activating protein SynGAP	1022.03
3.43635	3.43635	1.22419e-08	1.53488e-07	P46096	Syt1	Synaptotagmin-1	982.538
-1.11718	1.11718	1.26636e-08	1.57355e-07	Q99M28	Rnps1	RNA-binding protein with serine-rich domain 1	-53.9006
1.56883	1.56883	1.27167e-08	1.57732e-07	B2RSH2	Gnai1	Guanine nucleotide-binding protein G(i) subunit alpha-1	196.664
-2.22941	2.22941	1.31275e-08	1.61674e-07	Q99LD8	Ddah2	N(G),N(G)-dimethylarginine dimethylaminohydrolase 2	-78.6755
2.71971	2.71971	1.3159e-08	1.61775e-07	Q9Z2Y3	Homer1	Homer protein homolog 1	558.742
2.80634	2.80634	1.33865e-08	1.6399e-07	P47857	Pfkm	ATP-dependent 6-phosphofructokinase, muscle type	599.51
1.76721	1.76721	1.34265e-08	1.64191e-07	Q80TJ1	Cadps	Calcium-dependent secretion activator 1	240.394
-2.23057	2.23057	1.40885e-08	1.69893e-07	Q9Z0R9	Fads2	Acyl-CoA 6-desaturase	-78.6925
-1.57605	1.57605	1.42995e-08	1.71841e-07	Q8CFI7	Polr2b	DNA-directed RNA polymerase II subunit RPB2	-66.46
-2.78061	2.78061	1.4496e-08	1.73005e-07	Q8K2Q9	Shtn1	Shootin-1	-85.447
-0.818742	0.818742	1.46644e-08	1.73637e-07	Q9CR57	Rpl14	60S ribosomal protein L14	-43.3064
1.9779	1.9779	1.48868e-08	1.75098e-07	P05202	Got2	Aspartate aminotransferase, mitochondrial	293.92
0.795203	0.795203	1.48847e-08	1.75098e-07	Q9Z1S5	Septin3	Neuronal-specific septin-3	73.5322
0.962841	0.962841	1.56881e-08	1.83142e-07	B9EKR1	Ptprz1	Receptor-type tyrosine-protein phosphatase zeta	94.9145
3.2722	3.2722	1.56752e-08	1.83142e-07	Q4KMM3	Oxr1	Oxidation resistance protein 1	866.116
1.40066	1.40066	1.70549e-08	1.95484e-07	Q9D0K2	Oxct1	Succinyl-CoA:3-ketoacid coenzyme A transferase 1, mitochondrial	164.022
1.13658	1.13658	1.76317e-08	2.00114e-07	Q7TMF3	Ndufa12	NADH dehydrogenase [ubiquinone] 1 alpha subcomplex subunit 12	119.86
1.3611	1.3611	1.81214e-08	2.03675e-07	Q9DCS9	Ndufb10	NADH dehydrogenase [ubiquinone] 1 beta subcomplex subunit 10	156.881
1.30008	1.30008	1.8782e-08	2.08492e-07	Q99MN9	Pccb	Propionyl-CoA carboxylase beta chain, mitochondrial	146.243
2.95854	2.95854	1.87882e-08	2.08492e-07	Q8BJ42	Dlgap2	Disks large-associated protein 2	677.339
1.56654	1.56654	1.90258e-08	2.10101e-07	O35954	Pitpnm1	Membrane-associated phosphatidylinositol transfer protein 1	196.193
3.58259	3.58259	1.90205e-08	2.10101e-07	Q64332	Syn2	Synapsin-2	1098.03
2.28103	2.28103	1.89898e-08	2.10101e-07	Q9R0Y5	Ak1	Adenylate kinase isoenzyme 1	386.025
1.75498	1.75498	1.95491e-08	2.12169e-07	O08914	Faah	Fatty-acid amide hydrolase 1	237.522
2.14869	2.14869	2.05185e-08	2.2028e-07	E9PUL5	Prrt2	Proline-rich transmembrane protein 2	343.424
1.1807	1.1807	2.14066e-08	2.26397e-07	Q8JZQ2	Afg3l2	AFG3-like protein 2	126.687
1.7002	1.7002	2.14142e-08	2.26397e-07	Q9Z1B3	Plcb1	1-phosphatidylinositol 4,5-bisphosphate phosphodiesterase beta-1	224.946
1.95465	1.95465	2.16252e-08	2.27934e-07	Q8R1I1	Uqcr10	Cytochrome b-c1 complex subunit 9	287.621
1.52944	1.52944	2.24713e-08	2.34716e-07	P70336	Rock2	Rho-associated protein kinase 2	188.674
0.844847	0.844847	2.27117e-08	2.3687e-07	Q9Z0X1	Aifm1	Apoptosis-inducing factor 1, mitochondrial	79.6075
1.07449	1.07449	2.30834e-08	2.40026e-07	Q9DBL7	Coasy	Bifunctional coenzyme A synthase	110.597
-1.15715	1.15715	2.37548e-08	2.45048e-07	Q7TMK9	Syncrip	Heterogeneous nuclear ribonucleoprotein Q	-55.1604
-1.24727	1.24727	2.37781e-08	2.45048e-07	Q8BTI8	Srrm2	Serine/arginine repetitive matrix protein 2	-57.8757
0.955219	0.955219	2.41199e-08	2.47105e-07	Q8C8R3	Ank2	Ankyrin-2	93.8874
2.95414	2.95414	2.41194e-08	2.47105e-07	Q80TE7	Lrrc7	Leucine-rich repeat-containing protein 7	674.971
1.31616	1.31616	2.44823e-08	2.49346e-07	Q00493	Cpe	Carboxypeptidase E	149.002
-1.57414	1.57414	2.48158e-08	2.52004e-07	P47963	Rpl13	60S ribosomal protein L13	-66.4158
1.62738	1.62738	2.50642e-08	2.53784e-07	O08749	Dld	Dihydrolipoyl dehydrogenase, mitochondrial	208.952
2.36096	2.36096	2.60811e-08	2.61791e-07	Q8R0S2	Iqsec1	IQ motif and SEC7 domain-containing protein 1	413.713
1.95784	1.95784	2.62593e-08	2.6282e-07	Q9WUM5	Suclg1	Succinate--CoA ligase [ADP/GDP-forming] subunit alpha, mitochondrial	288.481
0.877755	0.877755	2.70033e-08	2.67187e-07	Q9Z0P4	Palm	Paralemmin-1	83.7513
1.47747	1.47747	2.78357e-08	2.7464e-07	Q8K3G9	Appl2	DCC-interacting protein 13-beta	178.459
1.51589	1.51589	2.85166e-08	2.8096e-07	Q9DBG3	Ap2b1	AP-2 complex subunit beta	185.976
0.805219	0.805219	2.91201e-08	2.8567e-07	P11627	L1cam	Neural cell adhesion molecule L1	74.7411
3.07281	3.07281	2.92004e-08	2.8567e-07	Q91WC3	Acsl6	Long-chain-fatty-acid--CoA ligase 6	741.41
3.62201	3.62201	2.93717e-08	2.86943e-07	Q69ZZ6	Tmcc1	Transmembrane and coiled-coil domains protein 1	1131.21
1.71606	1.71606	2.96746e-08	2.88252e-07	A2ASZ8	Slc25a25	Calcium-binding mitochondrial carrier protein SCaMC-2	228.537
2.11233	2.11233	2.97133e-08	2.88252e-07	P70663	Sparcl1	SPARC-like protein 1	332.39
2.0915	2.0915	2.98922e-08	2.8918e-07	Q9D8Y0	Efhd2	EF-hand domain-containing protein D2	326.19
1.76217	1.76217	3.07672e-08	2.95586e-07	P21460	Cst3	Cystatin-C	239.208
2.60948	2.60948	3.1538e-08	3.00498e-07	Q9D0S9	Hint2	Histidine triad nucleotide-binding protein 2, mitochondrial	510.285
1.52187	1.52187	3.21968e-08	3.03857e-07	P15508	Sptb	Spectrin beta chain, erythrocytic	187.162
3.31163	3.31163	3.2369e-08	3.05068e-07	O54983	Crym	Ketimine reductase mu-crystallin	892.884
-2.04736	2.04736	3.33249e-08	3.12382e-07	P61957;Q9Z172	Sumo2;Sumo3	Small ubiquitin-related modifier 2;Small ubiquitin-related modifier 3	-75.8073
1.5612	1.5612	3.38287e-08	3.15947e-07	Q8BVE3	Atp6v1h	V-type proton ATPase subunit H	195.098
-0.776026	0.776026	3.39127e-08	3.15947e-07	Q8VEK3	Hnrnpu	Heterogeneous nuclear ribonucleoprotein U	-41.6027
2.78594	2.78594	3.45422e-08	3.20334e-07	Q8BL65	Ablim2	Actin-binding LIM protein 2	589.684
1.55762	1.55762	3.48107e-08	3.21536e-07	Q9D6F9	Tubb4a	Tubulin beta-4A chain	194.368
1.11741	1.11741	3.53363e-08	3.25525e-07	Q8CI94	Pygb	Glycogen phosphorylase, brain form	116.957
2.41028	2.41028	3.58806e-08	3.29665e-07	Q3UYC0	Ppm1h	Protein phosphatase 1H	431.577
1.94327	1.94327	3.63758e-08	3.33037e-07	Q5DQR4	Stxbp5l	Syntaxin-binding protein 5-like	284.577
2.41438	2.41438	3.68985e-08	3.34592e-07	P57746	Atp6v1d	V-type proton ATPase subunit D	433.09
2.20334	2.20334	3.69997e-08	3.35071e-07	Q8C4X2	Csnk1g3	Casein kinase I isoform gamma-3	360.545
-1.18091	1.18091	3.75376e-08	3.39371e-07	P70232	Chl1	Neural cell adhesion molecule L1-like protein	-55.8928
-2.06739	2.06739	3.88604e-08	3.47468e-07	P30681	Hmgb2	High mobility group protein B2	-76.141
1.80952	1.80952	4.02226e-08	3.56815e-07	P23818	Gria1	Glutamate receptor 1	250.525
1.38425	1.38425	4.04146e-08	3.58061e-07	Q9ERI6	Rdh14	Retinol dehydrogenase 14	161.036
1.78025	1.78025	4.11177e-08	3.61657e-07	Q9QZD8	Slc25a10	Mitochondrial dicarboxylate carrier	243.485
5.2199	5.2199	4.16229e-08	3.64581e-07	P01831	Thy1	Thy-1 membrane glycoprotein	3626.89
2.48923	2.48923	4.17967e-08	3.64855e-07	Q5SSM3	Arhgap44	Rho GTPase-activating protein 44	461.477
3.16578	3.16578	4.23767e-08	3.67935e-07	Q6PIC6	Atp1a3	Sodium/potassium-transporting ATPase subunit alpha-3	797.417
2.67959	2.67959	4.27707e-08	3.70431e-07	Q9DCX2	Atp5pd	ATP synthase subunit d, mitochondrial	540.672
-0.917531	0.917531	4.30416e-08	3.71849e-07	P47911	Rpl6	60S ribosomal protein L6	-47.0586
-1.33798	1.33798	4.36065e-08	3.75795e-07	Q69ZS7	Hbs1l	HBS1-like protein	-60.4425
2.8632	2.8632	4.49043e-08	3.85068e-07	Q91V14	Slc12a5	Solute carrier family 12 member 5	627.627
-1.58709	1.58709	4.79354e-08	4.08038e-07	Q8VDW0	Ddx39a	ATP-dependent RNA helicase DDX39A	-66.7157
-0.997116	0.997116	4.83045e-08	4.09174e-07	Q9DCH4	Eif3f	Eukaryotic translation initiation factor 3 subunit F	-49.9
1.98917	1.98917	4.99827e-08	4.19806e-07	Q61234	Snta1	Alpha-1-syntrophin	297.008
-0.666891	0.666891	5.02637e-08	4.21148e-07	Q9Z2U0	Psma7	Proteasome subunit alpha type-7	-37.0137
1.21903	1.21903	5.23551e-08	4.36565e-07	P18872	Gnao1	Guanine nucleotide-binding protein G(o) subunit alpha	132.79
1.53844	1.53844	5.28836e-08	4.40443e-07	P48962	Slc25a4	ADP/ATP translocase 1	190.48
3.73891	3.73891	5.31925e-08	4.42486e-07	P30275	Ckmt1	Creatine kinase U-type, mitochondrial	1235.13
2.23192	2.23192	5.50283e-08	4.55574e-07	Q640R3	Hepacam	Hepatocyte cell adhesion molecule	369.76
1.88895	1.88895	5.55313e-08	4.58645e-07	P62823	Rab3c	Ras-related protein Rab-3C	270.364
-2.01224	2.01224	5.54696e-08	4.58645e-07	Q9CZX0	Elp3	Elongator complex protein 3	-75.2112
-0.698576	0.698576	5.62587e-08	4.64101e-07	P19096	Fasn	Fatty acid synthase	-38.382
1.74698	1.74698	5.71731e-08	4.70526e-07	P51881	Slc25a5	ADP/ATP translocase 2	235.654
-2.46248	2.46248	5.74561e-08	4.72296e-07	P07742	Rrm1	Ribonucleoside-diphosphate reductase large subunit	-81.8566
1.56298	1.56298	5.92296e-08	4.8401e-07	Q05920	Pc	Pyruvate carboxylase, mitochondrial	195.463
-2.07319	2.07319	5.98368e-08	4.88397e-07	P62754	Rps6	40S ribosomal protein S6	-76.2367
1.04165	1.04165	6.07576e-08	4.94878e-07	Q8C1B7	Septin11	Septin-11	105.858
-1.00236	1.00236	6.07732e-08	4.94878e-07	Q9JK81	Myg1	MYG1 exonuclease	-50.0818
-2.19898	2.19898	6.31089e-08	5.09123e-07	P20152	Vim	Vimentin	-78.2208
4.71525	4.71525	6.39264e-08	5.13702e-07	Q8BG39	Sv2b	Synaptic vesicle glycoprotein 2B	2526.82
1.54496	1.54496	6.5128e-08	5.20574e-07	Q9DB05	Napa	Alpha-soluble NSF attachment protein	191.796
3.35551	3.35551	6.67874e-08	5.28939e-07	Q62108	Dlg4	Disks large homolog 4	923.547
1.75104	1.75104	6.7107e-08	5.3029e-07	B1AWN6	Scn2a	Sodium channel protein type 2 subunit alpha	236.602
1.84405	1.84405	6.8374e-08	5.37246e-07	Q9D1K2	Atp6v1f	V-type proton ATPase subunit F	259.017
2.30111	2.30111	7.04099e-08	5.48265e-07	P32037	Slc2a3	Solute carrier family 2, facilitated glucose transporter member 3	392.837
1.05639	1.05639	7.04867e-08	5.48265e-07	Q9Z0V2	Kcnd2	Potassium voltage-gated channel subfamily D member 2	107.972
2.17029	2.17029	7.08083e-08	5.48922e-07	Q80YA9	Cnksr2	Connector enhancer of kinase suppressor of ras 2	350.115
0.663159	0.663159	7.24888e-08	5.58212e-07	P60469	Ppfia3	Liprin-alpha-3	58.3546
-1.07148	1.07148	7.31947e-08	5.62401e-07	Q64012	Raly	RNA-binding protein Raly	-52.417
1.80232	1.80232	7.40279e-08	5.67547e-07	Q9WV69	Dmtn	Dematin	248.781
-2.40219	2.40219	7.57853e-08	5.77832e-07	P43276	H1-5	Histone H1.5	-81.0823
-1.13463	1.13463	7.63833e-08	5.80086e-07	P61358	Rpl27	60S ribosomal protein L27	-54.4548
2.46189	2.46189	7.81313e-08	5.89891e-07	Q9WVK8	Cyp46a1	Cholesterol 24-hydroxylase	450.938
2.01978	2.01978	7.92834e-08	5.97908e-07	P28652	Camk2b	Calcium/calmodulin-dependent protein kinase type II subunit beta	305.522
-0.753173	0.753173	7.98335e-08	6.00083e-07	P46471	Psmc2	26S proteasome regulatory subunit 7	-40.6703
2.86095	2.86095	8.26596e-08	6.17115e-07	P35438	Grin1	Glutamate receptor ionotropic, NMDA 1	626.492
1.45836	1.45836	8.29935e-08	6.18161e-07	P63082	Atp6v0c	V-type proton ATPase 16 kDa proteolipid subunit	174.796
-1.12598	1.12598	8.33797e-08	6.19675e-07	P62908	Rps3	40S ribosomal protein S3	-54.181
-4.90051	4.90051	8.35066e-08	6.19698e-07	O88477	Igf2bp1	Insulin-like growth factor 2 mRNA-binding protein 1	-96.6519
1.53349	1.53349	8.46324e-08	6.26713e-07	Q8CBW3	Abi1	Abl interactor 1	189.486
2.59332	2.59332	8.81873e-08	6.46148e-07	P46460	Nsf	Vesicle-fusing ATPase	503.486
1.00472	1.00472	8.92375e-08	6.53155e-07	P49443	Ppm1a	Protein phosphatase 1A	100.656
1.37383	1.37383	8.97196e-08	6.55992e-07	O35857	Timm44	Mitochondrial import inner membrane translocase subunit TIM44	159.158
-0.861618	0.861618	9.16016e-08	6.68787e-07	P80317	Cct6a	T-complex protein 1 subunit zeta	-44.9665
1.75526	1.75526	9.16622e-08	6.68787e-07	Q60932	Vdac1	Voltage-dependent anion-selective channel protein 1	237.588
1.85499	1.85499	9.37232e-08	6.80316e-07	Q9D6J5	Ndufb8	NADH dehydrogenase [ubiquinone] 1 beta subcomplex subunit 8, mitochondrial	261.75
0.80284	0.80284	9.8473e-08	7.06605e-07	Q9D1T0	Lingo1	Leucine-rich repeat and immunoglobulin-like domain-containing nogo receptor-interacting protein 1	74.4532
-0.790793	0.790793	9.9967e-08	7.15109e-07	Q8BIW1	Prune1	Exopolyphosphatase PRUNE1	-42.1974
0.963587	0.963587	1.01e-07	7.21012e-07	Q9R1Q8	Tagln3	Transgelin-3	95.0153
3.09779	3.09779	1.023e-07	7.27338e-07	Q8BKX1	Baiap2	Brain-specific angiogenesis inhibitor 1-associated protein 2	756.107
-1.64823	1.64823	1.03562e-07	7.32886e-07	Q61686	Cbx5	Chromobox protein homolog 5	-68.0969
2.10096	2.10096	1.0731e-07	7.51566e-07	Q8BXR1	Slc7a14	Probable cationic amino acid transporter	328.993
1.7769	1.7769	1.07452e-07	7.51625e-07	Q9CRB6	Tppp3	Tubulin polymerization-promoting protein family member 3	242.688
1.53152	1.53152	1.11465e-07	7.71149e-07	P10649	Gstm1	Glutathione S-transferase Mu 1	189.09
1.63806	1.63806	1.116e-07	7.71314e-07	Q9QUR7	Pin1	Peptidyl-prolyl cis-trans isomerase NIMA-interacting 1	211.247
-2.63872	2.63872	1.12251e-07	7.75044e-07	Q64511	Top2b	DNA topoisomerase 2-beta	-83.9429
2.73967	2.73967	1.13528e-07	7.82608e-07	Q9JL62	Gltp	Glycolipid transfer protein	567.917
1.42466	1.42466	1.14676e-07	7.87872e-07	Q60931	Vdac3	Voltage-dependent anion-selective channel protein 3	168.452
-1.21602	1.21602	1.16019e-07	7.96316e-07	Q6ZQ08	Cnot1	CCR4-NOT transcription complex subunit 1	-56.953
-1.16321	1.16321	1.18085e-07	8.08024e-07	Q9CQF3	Nudt21	Cleavage and polyadenylation specificity factor subunit 5	-55.3483
1.29091	1.29091	1.18657e-07	8.0803e-07	Q9D6K8	Fundc2	FUN14 domain-containing protein 2	144.683
1.21566	1.21566	1.19384e-07	8.09014e-07	Q810U4	Nrcam	Neuronal cell adhesion molecule	132.247
0.677296	0.677296	1.19561e-07	8.09428e-07	P56395	Cyb5a	Cytochrome b5	59.914
-3.39917	3.39917	1.21654e-07	8.19599e-07	P51807	Dynlt1	Dynein light chain Tctex-type 1	-90.5213
2.09784	2.09784	1.22423e-07	8.22437e-07	Q91XL9	Osbpl1a	Oxysterol-binding protein-related protein 1	328.068
-1.36396	1.36396	1.22684e-07	8.23215e-07	Q920E5	Fdps	Farnesyl pyrophosphate synthase	-61.1485
1.37034	1.37034	1.24769e-07	8.33312e-07	Q8BTG7	Ndrg4	Protein NDRG4	158.531
1.10388	1.10388	1.27949e-07	8.48836e-07	Q8CHU3	Epn2	Epsin-2	114.932
-1.28135	1.28135	1.29782e-07	8.5936e-07	Q9D0T1	Snu13	NHP2-like protein 1	-58.8591
2.40799	2.40799	1.31492e-07	8.68197e-07	Q80U23	Snph	Syntaphilin	430.733
1.62238	1.62238	1.32237e-07	8.70633e-07	Q64516	Gk	Glycerol kinase	207.882
1.78572	1.78572	1.32921e-07	8.7431e-07	Q99KP3	Cryl1	Lambda-crystallin homolog	244.79
1.26686	1.26686	1.35759e-07	8.89623e-07	Q9DB20	Atp5po	ATP synthase subunit O, mitochondrial	140.637
1.15867	1.15867	1.37359e-07	8.97327e-07	P27601	Gna13	Guanine nucleotide-binding protein subunit alpha-13	123.252
3.35363	3.35363	1.39015e-07	9.04118e-07	Q3UHL1	Camkv	CaM kinase-like vesicle-associated protein	922.218
1.40947	1.40947	1.4157e-07	9.19871e-07	Q9CZS1	Aldh1b1	Aldehyde dehydrogenase X, mitochondrial	165.639
3.14524	3.14524	1.4184e-07	9.20765e-07	P52503	Ndufs6	NADH dehydrogenase [ubiquinone] iron-sulfur protein 6, mitochondrial	784.734
-1.89664	1.89664	1.43253e-07	9.26473e-07	Q07813	Bax	Apoptosis regulator BAX	-73.1431
-1.77267	1.77267	1.47378e-07	9.48739e-07	Q9JIF0	Prmt1	Protein arginine N-methyltransferase 1	-70.7333
2.31166	2.31166	1.48373e-07	9.54257e-07	Q62393	Tpd52	Tumor protein D52	396.455
2.60735	2.60735	1.48598e-07	9.54819e-07	Q9JIA1	Lgi1	Leucine-rich glioma-inactivated protein 1	509.381
-4.44371	4.44371	1.499e-07	9.61179e-07	Q00898	Serpina1e	Alpha-1-antitrypsin 1-5	-95.4047
1.24091	1.24091	1.50141e-07	9.61179e-07	Q8BMS1	Hadha	Trifunctional enzyme subunit alpha, mitochondrial	136.348
1.93406	1.93406	1.50906e-07	9.64667e-07	Q80UJ7	Rab3gap1	Rab3 GTPase-activating protein catalytic subunit	282.128
3.73311	3.73311	1.51422e-07	9.65822e-07	Q61644	Pacsin1	Protein kinase C and casein kinase substrate in neurons protein 1	1229.77
-1.65127	1.65127	1.54591e-07	9.82424e-07	Q05D44	Eif5b	Eukaryotic translation initiation factor 5B	-68.1641
1.80297	1.80297	1.54552e-07	9.82424e-07	Q9CZ13	Uqcrc1	Cytochrome b-c1 complex subunit 1, mitochondrial	248.938
5.11204	5.11204	1.5833e-07	1.00233e-06	P11798	Camk2a	Calcium/calmodulin-dependent protein kinase type II subunit alpha	3358.41
1.93789	1.93789	1.59879e-07	1.00865e-06	Q5DTL9	Slc4a10	Sodium-driven chloride bicarbonate exchanger	283.144
-1.95254	1.95254	1.70198e-07	1.06122e-06	Q8BVY0	Rsl1d1	Ribosomal L1 domain-containing protein 1	-74.1639
2.1711	2.1711	1.72582e-07	1.07223e-06	P23819	Gria2	Glutamate receptor 2	350.368
-1.39396	1.39396	1.73243e-07	1.07442e-06	P63280	Ube2i	SUMO-conjugating enzyme UBC9	-61.9482
2.93728	2.93728	1.78139e-07	1.10085e-06	O35526	Stx1a	Syntaxin-1A	665.967
2.66468	2.66468	1.78983e-07	1.10312e-06	Q7TQF7	Amph	Amphiphysin	534.085
-3.77651	3.77651	1.81974e-07	1.1178e-06	Q99MD9	Nasp	Nuclear autoantigenic sperm protein	-92.7028
2.51298	2.51298	1.82008e-07	1.1178e-06	Q9DC69	Ndufa9	NADH dehydrogenase [ubiquinone] 1 alpha subcomplex subunit 9, mitochondrial	470.799
1.08439	1.08439	1.82721e-07	1.12118e-06	P63001	Rac1	Ras-related C3 botulinum toxin substrate 1	112.048
1.49611	1.49611	1.8371e-07	1.12527e-06	Q9CQX8	Mrps36	28S ribosomal protein S36, mitochondrial	182.081
0.936021	0.936021	1.86411e-07	1.1368e-06	Q8BFQ8	Gatd1	Glutamine amidotransferase-like class 1 domain-containing protein 1	91.3245
1.08703	1.08703	1.89023e-07	1.14869e-06	O35643	Ap1b1	AP-1 complex subunit beta-1	112.437
-2.96921	2.96921	1.89817e-07	1.1515e-06	Q69Z99	Znf512	Zinc finger protein 512	-87.2303
1.27956	1.27956	1.90266e-07	1.15322e-06	Q8BR92	Palm2	Paralemmin-2	142.766
-0.893494	0.893494	1.91299e-07	1.15796e-06	O09061	Psmb1	Proteasome subunit beta type-1	-46.1691
0.590641	0.590641	1.95034e-07	1.17485e-06	Q925I1	Atad3	ATPase family AAA domain-containing protein 3	50.5916
1.39284	1.39284	1.95869e-07	1.17793e-06	Q8BW96	Camk1d	Calcium/calmodulin-dependent protein kinase type 1D	162.595
1.6517	1.6517	1.96244e-07	1.17814e-06	Q62261	Sptbn1	Spectrin beta chain, non-erythrocytic 1	214.204
-2.23888	2.23888	1.97171e-07	1.18269e-06	P54227	Stmn1	Stathmin	-78.8149
0.829161	0.829161	2.06634e-07	1.22569e-06	Q99104	Myo5a	Unconventional myosin-Va	77.6652
2.29597	2.29597	2.0845e-07	1.23435e-06	P62814	Atp6v1b2	V-type proton ATPase subunit B, brain isoform	391.082
2.44365	2.44365	2.08824e-07	1.23552e-06	Q91YT0	Ndufv1	NADH dehydrogenase [ubiquinone] flavoprotein 1, mitochondrial	444.015
-1.19732	1.19732	2.16675e-07	1.2787e-06	Q9R0N0	Galk1	Galactokinase	-56.3915
2.03726	2.03726	2.19567e-07	1.29247e-06	Q9Z1J3	Nfs1	Cysteine desulfurase, mitochondrial	310.466
1.22873	1.22873	2.21824e-07	1.30134e-06	P68404	Prkcb	Protein kinase C beta type	134.36
-1.08996	1.08996	2.24178e-07	1.30905e-06	Q9D7H3	RtcA	RNA 3'-terminal phosphate cyclase	-53.0226
-0.74549	0.74549	2.25354e-07	1.31318e-06	Q9QZQ1	Afdn	Afadin	-40.3535
1.26403	1.26403	2.28202e-07	1.32533e-06	P56371	Rab4a	Ras-related protein Rab-4A	140.165
1.92135	1.92135	2.32973e-07	1.34405e-06	Q60597	Ogdh	2-oxoglutarate dehydrogenase, mitochondrial	278.776
-1.92607	1.92607	2.37348e-07	1.36475e-06	Q61687	Atrx	Transcriptional regulator ATRX	-73.6854
-1.55561	1.55561	2.50873e-07	1.41822e-06	P14873	Map1b	Microtubule-associated protein 1B	-65.9816
2.03587	2.03587	2.50639e-07	1.41822e-06	P61264	Stx1b	Syntaxin-1B	310.071
1.53334	1.53334	2.50399e-07	1.41822e-06	Q03265	Atp5f1a	ATP synthase subunit alpha, mitochondrial	189.456
2.013	2.013	2.55891e-07	1.44037e-06	Q9WV96	Timm10b	Mitochondrial import inner membrane translocase subunit Tim10 B	303.621
-2.51352	2.51352	2.57459e-07	1.444e-06	Q8CCK0	Macroh2a2	Core histone macro-H2A.2	-82.4872
-0.865968	0.865968	2.59823e-07	1.45543e-06	Q9QXS6	Dbn1	Drebrin	-45.1322
2.12284	2.12284	2.61081e-07	1.45895e-06	D3YZU1	Shank1	SH3 and multiple ankyrin repeat domains protein 1	335.55
1.60666	1.60666	2.69759e-07	1.4966e-06	Q99JY0	Hadhb	Trifunctional enzyme subunit beta, mitochondrial	204.547
-5.96093	5.96093	2.72134e-07	1.50855e-06	P02772	Afp	Alpha-fetoprotein	-98.3946
0.936126	0.936126	2.72681e-07	1.5092e-06	Q64133	Maoa	Amine oxidase [flavin-containing] A	91.3383
1.54345	1.54345	2.85408e-07	1.56963e-06	Q8R5C5	Actr1b	Beta-centractin	191.49
1.9109	1.9109	2.85822e-07	1.57067e-06	P52196	Tst	Thiosulfate sulfurtransferase	276.043
1.06529	1.06529	2.90645e-07	1.59549e-06	Q9CPU0	Glo1	Lactoylglutathione lyase	109.258
2.89053	2.89053	2.95988e-07	1.61538e-06	Q9R0K7	Atp2b2	Plasma membrane calcium-transporting ATPase 2	641.541
-1.73563	1.73563	2.96457e-07	1.61632e-06	Q91Z49	Fyttd1	UAP56-interacting factor	-69.9722
-1.14861	1.14861	2.97278e-07	1.61952e-06	P47962	Rpl5	60S ribosomal protein L5	-54.894
1.36427	1.36427	2.99631e-07	1.62979e-06	Q9Z2Q6	Septin5	Septin-5	157.447
1.19176	1.19176	3.1073e-07	1.67833e-06	Q8BGT8	Phyhipl	Phytanoyl-CoA hydroxylase-interacting protein-like	128.432
1.03952	1.03952	3.11377e-07	1.68051e-06	Q3UHB1	Nt5dc3	5'-nucleotidase domain-containing protein 3	105.554
-2.01136	2.01136	3.12351e-07	1.68316e-06	Q3TKT4	Smarca4	Transcription activator BRG1	-75.196
-1.78302	1.78302	3.14454e-07	1.69186e-06	Q91V64	Isoc1	Isochorismatase domain-containing protein 1	-70.9425
3.15018	3.15018	3.1699e-07	1.69893e-06	Q60738	Slc30a1	Zinc transporter 1	787.764
1.81157	1.81157	3.29476e-07	1.75233e-06	P06801	Me1	NADP-dependent malic enzyme	251.024
-1.62156	1.62156	3.33816e-07	1.76936e-06	Q9D958	Spcs1	Signal peptidase complex subunit 1	-67.5017
1.26687	1.26687	3.38299e-07	1.78959e-06	Q61137	Astn1	Astrotactin-1	140.64
0.834875	0.834875	3.38981e-07	1.79054e-06	P48678	Lmna	Prelamin-A/C	78.3703
-0.90368	0.90368	3.41159e-07	1.79931e-06	Q6NZJ6	Eif4g1	Eukaryotic translation initiation factor 4 gamma 1	-46.5478
1.8951	1.8951	3.42291e-07	1.80254e-06	Q7TPR4	Actn1	Alpha-actinin-1	271.946
0.912329	0.912329	3.45494e-07	1.81391e-06	Q64433	Hspe1	10 kDa heat shock protein, mitochondrial	88.2082
-0.750038	0.750038	3.59448e-07	1.87583e-06	Q9D287	Bcas2	Pre-mRNA-splicing factor SPF27	-40.5412
1.61313	1.61313	3.62762e-07	1.88462e-06	Q5SRX1	Tom1l2	TOM1-like protein 2	205.915
1.39216	1.39216	3.6239e-07	1.88462e-06	Q9WV34	Mpp2	MAGUK p55 subfamily member 2	162.471
0.877661	0.877661	3.63129e-07	1.88512e-06	Q9WUM3	Coro1b	Coronin-1B	83.7394
-1.67855	1.67855	3.64749e-07	1.89071e-06	Q99K48	Nono	Non-POU domain-containing octamer-binding protein	-68.7603
2.61215	2.61215	3.74499e-07	1.93259e-06	P31938	Map2k1	Dual specificity mitogen-activated protein kinase kinase 1	511.415
2.17541	2.17541	3.81395e-07	1.9609e-06	O88737	Bsn	Protein bassoon	351.716
-1.69282	1.69282	3.8186e-07	1.96184e-06	O35286	Dhx15	Pre-mRNA-splicing factor ATP-dependent RNA helicase DHX15	-69.0679
3.53073	3.53073	3.83857e-07	1.96789e-06	D3Z7P3	Gls	Glutaminase kidney isoform, mitochondrial	1055.73
1.54277	1.54277	3.84171e-07	1.96789e-06	Q9CR61	Ndufb7	NADH dehydrogenase [ubiquinone] 1 beta subcomplex subunit 7	191.353
1.87209	1.87209	3.84146e-07	1.96789e-06	Q9QWI6	Srcin1	SRC kinase signaling inhibitor 1	266.063
2.79966	2.79966	3.90042e-07	1.99062e-06	P31648	Slc6a1	Sodium- and chloride-dependent GABA transporter 1	596.276
1.98093	1.98093	3.91468e-07	1.994e-06	Q9D051	Pdhb	Pyruvate dehydrogenase E1 component subunit beta, mitochondrial	294.748
-2.99626	2.99626	3.91689e-07	1.994e-06	Q9QY93	Dctpp1	dCTP pyrophosphatase 1	-87.4676
1.58541	1.58541	3.94857e-07	2.00635e-06	Q99N28	Cadm3	Cell adhesion molecule 3	200.094
-0.969498	0.969498	4.07819e-07	2.04676e-06	P80318	Cct3	T-complex protein 1 subunit gamma	-48.9316
-3.32618	3.32618	4.12143e-07	2.06696e-06	O54879	Hmgb3	High mobility group protein B3	-90.0294
1.69482	1.69482	4.13103e-07	2.07029e-06	Q3UJU9	Rmdn3	Regulator of microtubule dynamics protein 3	223.737
2.29965	2.29965	4.1463e-07	2.07644e-06	Q922S4	Pde2a	cGMP-dependent 3',5'-cyclic phosphodiesterase	392.338
1.89758	1.89758	4.15748e-07	2.08054e-06	Q8C129	Lnpep	Leucyl-cystinyl aminopeptidase	272.587
1.61983	1.61983	4.19493e-07	2.09475e-06	P84091	Ap2m1	AP-2 complex subunit mu	207.339
2.65474	2.65474	4.20554e-07	2.09776e-06	P06745	Gpi	Glucose-6-phosphate isomerase	529.734
0.753664	0.753664	4.20699e-07	2.09776e-06	Q8VE33	Gdap1l1	Ganglioside-induced differentiation-associated protein 1-like 1	68.6069
-1.42639	1.42639	4.23754e-07	2.11147e-06	P61804	Dad1	Dolichyl-diphosphooligosaccharide--protein glycosyltransferase subunit DAD1	-62.7938
-2.00814	2.00814	4.46993e-07	2.19888e-06	P70303	Ctps2	CTP synthase 2	-75.1407
-1.76663	1.76663	4.53178e-07	2.21987e-06	Q91WM1	Strbp	Spermatid perinuclear RNA-binding protein	-70.6106
1.75614	1.75614	4.56013e-07	2.22904e-06	O08709	Prdx6	Peroxiredoxin-6	237.793
1.23516	1.23516	4.58705e-07	2.23905e-06	Q8R2Y0	Abhd6	Monoacylglycerol lipase ABHD6	135.407
-1.40734	1.40734	4.6459e-07	2.26058e-06	Q9CPR4	Rpl17	60S ribosomal protein L17	-62.2994
1.72752	1.72752	4.67899e-07	2.27116e-06	Q9QXS1	Plec	Plectin	231.158
1.65189	1.65189	4.72983e-07	2.29103e-06	P50429	Arsb	Arylsulfatase B	214.245
5.14642	5.14642	4.73771e-07	2.29325e-06	P32848	Pvalb	Parvalbumin alpha	3441.83
0.826524	0.826524	4.84457e-07	2.32714e-06	Q9CS84	Nrxn1	Neurexin-1	77.3407
4.47628	4.47628	4.88119e-07	2.3397e-06	P15105	Glul	Glutamine synthetase	2125.85
1.25825	1.25825	4.8842e-07	2.3397e-06	Q8BHC1	Rab39b	Ras-related protein Rab-39B	139.206
3.36031	3.36031	4.91287e-07	2.35181e-06	O09127	Epha8	Ephrin type-A receptor 8	926.964
0.68954	0.68954	4.92819e-07	2.3559e-06	O35098	Dpysl4	Dihydropyrimidinase-related protein 4	61.2769
1.27614	1.27614	4.95132e-07	2.36533e-06	Q6ZQ18	Efr3b	Protein EFR3 homolog B	142.19
1.25454	1.25454	5.0234e-07	2.39647e-06	Q91ZJ5	Ugp2	UTP--glucose-1-phosphate uridylyltransferase	138.592
1.44851	1.44851	5.05704e-07	2.40943e-06	Q9D924	Isca1	Iron-sulfur cluster assembly 1 homolog, mitochondrial	172.927
2.26715	2.26715	5.16179e-07	2.4491e-06	P26443	Glud1	Glutamate dehydrogenase 1, mitochondrial	381.37
4.91191	4.91191	5.17374e-07	2.45131e-06	Q7TQD2	Tppp	Tubulin polymerization-promoting protein	2910.45
2.29358	2.29358	5.27853e-07	2.4925e-06	Q9Z1G3	Atp6v1c1	V-type proton ATPase subunit C 1	390.27
0.927875	0.927875	5.34605e-07	2.51754e-06	P47754	Capza2	F-actin-capping protein subunit alpha-2	90.2472
2.3504	2.3504	5.4093e-07	2.54387e-06	P05201	Got1	Aspartate aminotransferase, cytoplasmic	409.964
1.56009	1.56009	5.51722e-07	2.58937e-06	Q0VGU4	Vgf	Neurosecretory protein VGF	194.872
-0.769068	0.769068	5.65595e-07	2.6402e-06	Q6PD28	Ppp2r5b	Serine/threonine-protein phosphatase 2A 56 kDa regulatory subunit beta isoform	-41.3204
0.987623	0.987623	5.68814e-07	2.65345e-06	Q9R1T4	Septin6	Septin-6	98.2915
3.2289	3.2289	5.7177e-07	2.66187e-06	O88935	Syn1	Synapsin-1	837.55
-1.05755	1.05755	5.77022e-07	2.67814e-06	Q8CH25	Sltm	SAFB-like transcription modulator	-51.9552
1.22782	1.22782	5.78674e-07	2.68323e-06	Q9CRB9	Chchd3	MICOS complex subunit Mic19	134.213
1.42976	1.42976	5.84996e-07	2.70712e-06	Q8BH59	Slc25a12	Calcium-binding mitochondrial carrier protein Aralar1	169.401
2.24088	2.24088	5.86302e-07	2.71135e-06	P05063	Aldoc	Fructose-bisphosphate aldolase C	372.687
1.64244	1.64244	5.89636e-07	2.72496e-06	Q9CR68	Uqcrfs1	Cytochrome b-c1 complex subunit Rieske, mitochondrial	212.194
1.07637	1.07637	5.91736e-07	2.7314e-06	Q8R5H6	Wasf1	Wiskott-Aldrich syndrome protein family member 1	110.872
2.13859	2.13859	5.94214e-07	2.73701e-06	Q01065	Pde1b	Calcium/calmodulin-dependent 3',5'-cyclic nucleotide phosphodiesterase 1B	340.331
2.01598	2.01598	6.08606e-07	2.79404e-06	O35682	Myadm	Myeloid-associated differentiation marker	304.456
1.67134	1.67134	6.10405e-07	2.79859e-06	O55131	Septin7	Septin-7	218.511
0.852985	0.852985	6.20995e-07	2.83592e-06	Q80U63	Mfn2	Mitofusin-2	80.6235
2.01476	2.01476	6.24814e-07	2.84961e-06	O55126	Nipsnap2	Protein NipSnap homolog 2	304.113
1.87086	1.87086	6.25706e-07	2.85181e-06	P50518	Atp6v1e1	V-type proton ATPase subunit E 1	265.751
-1.40593	1.40593	6.27356e-07	2.85459e-06	P62751	Rpl23a	60S ribosomal protein L23a	-62.2626
-4.0181	4.0181	6.29604e-07	2.85459e-06	Q91VK1	Bzw2	Basic leucine zipper and W2 domain-containing protein 2	-93.8279
1.7655	1.7655	6.45199e-07	2.91351e-06	P35802	Gpm6a	Neuronal membrane glycoprotein M6-a	239.993
-1.93235	1.93235	6.5852e-07	2.96057e-06	Q91WN1	Dnajc9	DnaJ homolog subfamily C member 9	-73.7999
4.30837	4.30837	6.71432e-07	3.01277e-06	P03995	Gfap	Glial fibrillary acidic protein	1881.29
3.74347	3.74347	6.87118e-07	3.07243e-06	P63040	Cplx1	Complexin-1	1239.36
1.98576	1.98576	6.87383e-07	3.07243e-06	P63080	Gabrb3	Gamma-aminobutyric acid receptor subunit beta-3	296.072
2.82466	2.82466	6.95519e-07	3.10281e-06	P04925	Prnp	Major prion protein	608.446
-1.36008	1.36008	7.00839e-07	3.12053e-06	Q6ZWN5	Rps9	40S ribosomal protein S9	-61.0439
1.69185	1.69185	7.06322e-07	3.14092e-06	Q9Z218	Dpp6	Dipeptidyl aminopeptidase-like protein 6	223.071
1.80143	1.80143	7.14988e-07	3.16828e-06	Q9DCT2	Ndufs3	NADH dehydrogenase [ubiquinone] iron-sulfur protein 3, mitochondrial	248.566
-2.44144	2.44144	7.21244e-07	3.19297e-06	Q3TWW8	Srsf6	Serine/arginine-rich splicing factor 6	-81.5901
3.00099	3.00099	7.2462e-07	3.20587e-06	Q80SW1	Ahcyl1	S-adenosylhomocysteine hydrolase-like protein 1	700.549
0.85122	0.85122	7.35374e-07	3.239e-06	Q921M7	Cyrib	CYFIP-related Rac1 interactor B	80.4026
2.00211	2.00211	7.43788e-07	3.27399e-06	Q61735	Cd47	Leukocyte surface antigen CD47	300.585
0.764603	0.764603	7.45246e-07	3.27625e-06	Q810J8	Zfyve1	Zinc finger FYVE domain-containing protein 1	69.8902
2.46474	2.46474	7.79759e-07	3.40856e-06	Q9D3A9	Ttyh1	Protein tweety homolog 1	452.028
2.37764	2.37764	7.83505e-07	3.42063e-06	P59648	Fxyd7	FXYD domain-containing ion transport regulator 7	419.688
3.25385	3.25385	7.86309e-07	3.42856e-06	Q9Z0E0	Ncdn	Neurochondrin	853.908
2.37973	2.37973	7.95482e-07	3.45555e-06	P17710	Hk1	Hexokinase-1	420.438
-1.00445	1.00445	7.95303e-07	3.45555e-06	P02089	Hbb-b2	Hemoglobin subunit beta-2	-50.1541
1.47329	1.47329	7.97594e-07	3.46256e-06	P70175	Dlg3	Disks large homolog 3	177.654
-1.00277	1.00277	8.09536e-07	3.50127e-06	P0CG49;P0CG50;P62983;P62984	Ubb;Ubc;Rps27a;Uba52	Polyubiquitin-B;Polyubiquitin-C;Ubiquitin-40S ribosomal protein S27a;Ubiquitin-60S ribosomal protein L40	-50.0958
-1.03544	1.03544	8.25604e-07	3.5641e-06	P46735	Myo1b	Unconventional myosin-Ib	-51.2133
1.94106	1.94106	8.2797e-07	3.5721e-06	Q9DC70	Ndufs7	NADH dehydrogenase [ubiquinone] iron-sulfur protein 7, mitochondrial	283.986
1.32811	1.32811	8.29709e-07	3.57285e-06	Q8R164	Bphl	Valacyclovir hydrolase	151.073
1.20785	1.20785	8.31641e-07	3.57683e-06	Q921G7	Etfdh	Electron transfer flavoprotein-ubiquinone oxidoreductase, mitochondrial	130.993
1.49743	1.49743	8.37791e-07	3.60105e-06	Q9R0Q6	Arpc1a	Actin-related protein 2/3 complex subunit 1A	182.34
1.75793	1.75793	8.39809e-07	3.60749e-06	Q8CHT1	Ngef	Ephexin-1	238.213
-2.17735	2.17735	8.68152e-07	3.70685e-06	Q91WJ8	Fubp1	Far upstream element-binding protein 1	-77.8919
-1.10041	1.10041	8.71041e-07	3.71637e-06	P11031	Sub1	Activated RNA polymerase II transcriptional coactivator p15	-53.3617
2.22861	2.22861	8.72748e-07	3.72137e-06	P17426	Ap2a1	AP-2 complex subunit alpha-1	368.683
-3.54701	3.54701	8.76523e-07	3.73517e-06	Q9JKB3	Ybx3	Y-box-binding protein 3	-91.4446
1.40471	1.40471	8.81926e-07	3.75359e-06	Q6ZPQ6	Pitpnm2	Membrane-associated phosphatidylinositol transfer protein 2	164.764
-2.02511	2.02511	9.0875e-07	3.85131e-06	Q9DCJ9	Npl	N-acetylneuraminate lyase	-75.4313
1.36551	1.36551	9.09778e-07	3.85324e-06	Q06185	Atp5me	ATP synthase subunit e, mitochondrial	157.667
-1.77448	1.77448	9.13558e-07	3.86219e-06	P70288	Hdac2	Histone deacetylase 2	-70.7701
-0.668536	0.668536	9.2374e-07	3.89702e-06	P27612	Plaa	Phospholipase A-2-activating protein	-37.0855
-2.04944	2.04944	9.31279e-07	3.9204e-06	P14733	Lmnb1	Lamin-B1	-75.8423
-1.60528	1.60528	9.35838e-07	3.93482e-06	P97371	Psme1	Proteasome activator complex subunit 1	-67.1328
-1.15136	1.15136	9.44459e-07	3.96544e-06	Q3UMY5	Eml4	Echinoderm microtubule-associated protein-like 4	-54.9798
1.14639	1.14639	9.67342e-07	4.05012e-06	Q9ERR1	Ndel1	Nuclear distribution protein nudE-like 1	121.36
-1.98281	1.98281	9.82155e-07	4.10225e-06	Q9CXW4	Rpl11	60S ribosomal protein L11	-74.7004
1.80236	1.80236	1.00016e-06	4.16494e-06	O08539	Bin1	Myc box-dependent-interacting protein 1	248.789
0.97042	0.97042	1.00486e-06	4.17949e-06	Q8BH66	Atl1	Atlastin-1	95.941
2.04415	2.04415	1.0099e-06	4.19294e-06	Q9QXY6	Ehd3	EH domain-containing protein 3	312.429
2.15429	2.15429	1.01355e-06	4.20304e-06	P40240	Cd9	CD9 antigen	345.15
-1.78356	1.78356	1.0158e-06	4.20988e-06	O35691	Pnn	Pinin	-70.9535
-0.840963	0.840963	1.02244e-06	4.22982e-06	Q6P9R2	Oxsr1	Serine/threonine-protein kinase OSR1	-44.1729
1.41674	1.41674	1.02359e-06	4.23192e-06	P17751	Tpi1	Triosephosphate isomerase	166.981
-2.73284	2.73284	1.02417e-06	4.23192e-06	P43277	H1-3	Histone H1.3	-84.9571
1.54258	1.54258	1.02517e-06	4.23354e-06	Q62419	Sh3gl1	Endophilin-A2	191.315
-2.73446	2.73446	1.02954e-06	4.24907e-06	O35393	Efnb3	Ephrin-B3	-84.9739
3.65071	3.65071	1.0317e-06	4.25547e-06	P14231	Atp1b2	Sodium/potassium-transporting ATPase subunit beta-2	1155.95
1.82013	1.82013	1.04354e-06	4.29108e-06	P97807	Fh	Fumarate hydratase, mitochondrial	253.112
3.5904	3.5904	1.04897e-06	4.30621e-06	Q3UZP4	Svip	Small VCP/p97-interacting protein	1104.53
1.63433	1.63433	1.05359e-06	4.31576e-06	O08917	Flot1	Flotillin-1	210.443
-1.73902	1.73902	1.05685e-06	4.3222e-06	P60867	Rps20	40S ribosomal protein S20	-70.0427
1.83931	1.83931	1.07162e-06	4.37081e-06	Q9Z2I9	Sucla2	Succinate--CoA ligase [ADP-forming] subunit beta, mitochondrial	257.839
1.57779	1.57779	1.07571e-06	4.38118e-06	Q9R0N7	Syt7	Synaptotagmin-7	198.512
2.00407	2.00407	1.09914e-06	4.4647e-06	Q99PJ0	Ntm	Neurotrimin	301.13
0.801323	0.801323	1.10381e-06	4.47841e-06	Q9QXL2	Kif21a	Kinesin-like protein KIF21A	74.2699
-2.00928	2.00928	1.1187e-06	4.52825e-06	P07310	Ckm	Creatine kinase M-type	-75.1603
-1.48822	1.48822	1.12176e-06	4.53536e-06	Q60872;Q8BMJ3	Eif1a;Eif1ax	Eukaryotic translation initiation factor 1A;Eukaryotic translation initiation factor 1A, X-chromosomal	-64.3549
3.20209	3.20209	1.12777e-06	4.5517e-06	P08551	Nefl	Neurofilament light polypeptide	820.288
-1.15384	1.15384	1.13956e-06	4.58598e-06	Q9DC51	Gnai3	Guanine nucleotide-binding protein G(i) subunit alpha	-55.0573
-0.837826	0.837826	1.14293e-06	4.59386e-06	Q8VH51	Rbm39	RNA-binding protein 39	-44.0514
1.56222	1.56222	1.14918e-06	4.61131e-06	P37804	Tagln	Transgelin	195.309
-1.28915	1.28915	1.15246e-06	4.6218e-06	P56546	Ctbp2	C-terminal-binding protein 2	-59.0809
3.0369	3.0369	1.15348e-06	4.62199e-06	Q9R1V6	Adam22	Disintegrin and metalloproteinase domain-containing protein 22	720.723
1.69081	1.69081	1.15473e-06	4.62289e-06	Q8BKZ9	Pdhx	Pyruvate dehydrogenase protein X component, mitochondrial	222.837
-4.55704	4.55704	1.16281e-06	4.64723e-06	O88809	Dcx	Neuronal migration protein doublecortin	-95.7519
-1.69825	1.69825	1.1671e-06	4.6617e-06	Q9DAR7	Dcps	m7GpppX diphosphatase	-69.1841
2.68896	2.68896	1.16827e-06	4.66368e-06	Q64444	Ca4	Carbonic anhydrase 4	544.85
-4.128	4.128	1.17527e-06	4.68894e-06	O55142	Rpl35a	60S ribosomal protein L35a	-94.2806
1.17087	1.17087	1.18411e-06	4.72148e-06	Q9Z0S1	Bpnt1	3'(2'),5'-bisphosphate nucleotidase 1	125.147
2.11203	2.11203	1.18936e-06	4.73748e-06	P35486	Pdha1	Pyruvate dehydrogenase E1 component subunit alpha, somatic form, mitochondrial	332.3
-1.14708	1.14708	1.19774e-06	4.75944e-06	Q80YX1	Tnc	Tenascin	-54.8462
1.91994	1.91994	1.21506e-06	4.809e-06	Q99KI0	Aco2	Aconitate hydratase, mitochondrial	278.406
5.93649	5.93649	1.22216e-06	4.82885e-06	Q8BIA3	Mkx	Homeobox protein Mohawk	6024.36
-1.66744	1.66744	1.23419e-06	4.8653e-06	Q9D1G2	Pmvk	Phosphomevalonate kinase	-68.5188
-1.58947	1.58947	1.23696e-06	4.87346e-06	Q9QZQ8	Macroh2a1	Core histone macro-H2A.1	-66.7706
-1.39878	1.39878	1.24468e-06	4.89003e-06	Q99KP6	Prpf19	Pre-mRNA-processing factor 19	-62.075
-1.55006	1.55006	1.27308e-06	4.97628e-06	Q60749	Khdrbs1	KH domain-containing, RNA-binding, signal transduction-associated protein 1	-65.8504
2.20586	2.20586	1.27515e-06	4.98154e-06	P63054	Pcp4	Calmodulin regulator protein PCP4	361.348
0.979455	0.979455	1.28853e-06	5.02313e-06	P40124	Cap1	Adenylyl cyclase-associated protein 1	97.1721
1.51549	1.51549	1.28869e-06	5.02313e-06	Q8C078	Camkk2	Calcium/calmodulin-dependent protein kinase kinase 2	185.897
2.49805	2.49805	1.29157e-06	5.02589e-06	P00493	Hprt1	Hypoxanthine-guanine phosphoribosyltransferase	464.922
1.9321	1.9321	1.29605e-06	5.04052e-06	Q8C5H8	Nadk2	NAD kinase 2, mitochondrial	281.61
-1.04353	1.04353	1.30455e-06	5.06507e-06	Q6P4T2	Snrnp200	U5 small nuclear ribonucleoprotein 200 kDa helicase	-51.4861
-1.05682	1.05682	1.31145e-06	5.07292e-06	P30412	Ppic	Peptidyl-prolyl cis-trans isomerase C	-51.931
1.47904	1.47904	1.31492e-06	5.08261e-06	O70443	Gnaz	Guanine nucleotide-binding protein G(z) subunit alpha	178.764
2.21206	2.21206	1.32582e-06	5.1162e-06	Q8BHE3	Atcay	Caytaxin	363.337
2.12304	2.12304	1.32775e-06	5.12079e-06	P50516	Atp6v1a	V-type proton ATPase catalytic subunit A	335.612
-4.37303	4.37303	1.33465e-06	5.14168e-06	Q61205	Pafah1b3	Platelet-activating factor acetylhydrolase IB subunit alpha1	-95.174
-0.825781	0.825781	1.33607e-06	5.1443e-06	Q8BK63	Csnk1a1	Casein kinase I isoform alpha	-43.5823
1.97264	1.97264	1.3432e-06	5.16034e-06	P20108	Prdx3	Thioredoxin-dependent peroxide reductase, mitochondrial	292.484
2.09248	2.09248	1.3432e-06	5.16034e-06	Q5DTY9	Kctd16	BTB/POZ domain-containing protein KCTD16	326.482
1.39061	1.39061	1.34774e-06	5.17204e-06	O88485	Dync1i1	Cytoplasmic dynein 1 intermediate chain 1	162.189
-1.25842	1.25842	1.35138e-06	5.18316e-06	Q8BV13	Cops7b	COP9 signalosome complex subunit 7b	-58.1997
1.28193	1.28193	1.35639e-06	5.19949e-06	P26883	Fkbp1a	Peptidyl-prolyl cis-trans isomerase FKBP1A	143.164
-2.24805	2.24805	1.36776e-06	5.2363e-06	Q920B9	Supt16h	FACT complex subunit SPT16	-78.9492
1.1184	1.1184	1.37447e-06	5.2572e-06	Q8JZN5	Acad9	Complex I assembly factor ACAD9, mitochondrial	117.106
1.39749	1.39749	1.38522e-06	5.29248e-06	P28660	Nckap1	Nck-associated protein 1	163.443
-1.23959	1.23959	1.38729e-06	5.29749e-06	P26369	U2af2	Splicing factor U2AF 65 kDa subunit	-57.6507
-1.31624	1.31624	1.38903e-06	5.3012e-06	P42932	Cct8	T-complex protein 1 subunit theta	-59.8419
1.44662	1.44662	1.3989e-06	5.3301e-06	P84096	Rhog	Rho-related GTP-binding protein RhoG	172.569
2.3798	2.3798	1.40147e-06	5.33403e-06	P14152	Mdh1	Malate dehydrogenase, cytoplasmic	420.466
-1.45564	1.45564	1.41665e-06	5.38885e-06	Q8VE62	Paip1	Polyadenylate-binding protein-interacting protein 1	-63.5408
-1.47948	1.47948	1.43377e-06	5.44503e-06	P61979	Hnrnpk	Heterogeneous nuclear ribonucleoprotein K	-64.1383
-2.79451	2.79451	1.44524e-06	5.47934e-06	O54962	Banf1	Barrier-to-autointegration factor	-85.5865
1.95864	1.95864	1.44596e-06	5.47934e-06	Q9CQQ7	Atp5pb	ATP synthase F(0) complex subunit B1, mitochondrial	288.694
0.724207	0.724207	1.45817e-06	5.51359e-06	Q8BWT1	Acaa2	3-ketoacyl-CoA thiolase, mitochondrial	65.1992
3.58533	3.58533	1.47803e-06	5.5735e-06	Q9D6G9	Cmtm5	CKLF-like MARVEL transmembrane domain-containing protein 5	1100.3
2.32519	2.32519	1.49103e-06	5.61644e-06	P28663	Napb	Beta-soluble NSF attachment protein	401.133
-1.10706	1.10706	1.49458e-06	5.62674e-06	P61327;Q9CQL1	Magoh;Magohb	Protein mago nashi homolog;Protein mago nashi homolog 2	-53.576
1.47253	1.47253	1.4964e-06	5.63056e-06	Q6P9K8	Caskin1	Caskin-1	177.509
2.736	2.736	1.50466e-06	5.65856e-06	Q9JKC6	Cend1	Cell cycle exit and neuronal differentiation protein 1	566.221
-2.8181	2.8181	1.51309e-06	5.6841e-06	Q91ZW3	Smarca5	SWI/SNF-related matrix-associated actin-dependent regulator of chromatin subfamily A member 5	-85.8203
3.19889	3.19889	1.52225e-06	5.71235e-06	P43006	Slc1a2	Excitatory amino acid transporter 2	818.25
-2.59995	2.59995	1.55572e-06	5.80685e-06	Q8BG81	Poldip3	Polymerase delta-interacting protein 3	-83.5055
1.70686	1.70686	1.58105e-06	5.88845e-06	P36916	Gnl1	Guanine nucleotide-binding protein-like 1	226.45
-0.757652	0.757652	1.58962e-06	5.91721e-06	P58252	Eef2	Elongation factor 2	-40.8542
3.53897	3.53897	1.59322e-06	5.92744e-06	P62897	Cycs	Cytochrome c, somatic	1062.35
2.85343	2.85343	1.59601e-06	5.93462e-06	Q8VHK5	Mlc1	Membrane protein MLC1	622.718
0.775217	0.775217	1.60103e-06	5.95011e-06	Q91ZA3	Pcca	Propionyl-CoA carboxylase alpha chain, mitochondrial	71.1447
1.51816	1.51816	1.66515e-06	6.14238e-06	E9Q401	Ryr2	Ryanodine receptor 2	186.425
1.52289	1.52289	1.68166e-06	6.18686e-06	Q91X97	Ncald	Neurocalcin-delta	187.367
-1.88136	1.88136	1.73177e-06	6.33993e-06	Q08943	Ssrp1	FACT complex subunit SSRP1	-72.8572
1.5443	1.5443	1.73239e-06	6.33993e-06	Q6ZQ82	Arhgap26	Rho GTPase-activating protein 26	191.663
-1.50779	1.50779	1.73986e-06	6.36392e-06	Q61749	Eif2b4	Translation initiation factor eIF-2B subunit delta	-64.8349
-0.989736	0.989736	1.75187e-06	6.39774e-06	Q3U0V1	Khsrp	Far upstream element-binding protein 2	-49.643
-3.11811	3.11811	1.75279e-06	6.39774e-06	Q6ZQA6	Igsf3	Immunoglobulin superfamily member 3	-88.4826
-1.07221	1.07221	1.75406e-06	6.399e-06	Q60668	Hnrnpd	Heterogeneous nuclear ribonucleoprotein D0	-52.441
3.01363	3.01363	1.75612e-06	6.40317e-06	Q99PU5	Acsbg1	Long-chain-fatty-acid--CoA ligase ACSBG1	707.593
-1.14714	1.14714	1.77147e-06	6.44451e-06	Q9EQU5	Set	Protein SET	-54.848
2.67809	2.67809	1.77424e-06	6.44555e-06	Q8BIZ1	Anks1b	Ankyrin repeat and sterile alpha motif domain-containing protein 1B	540.009
-1.55676	1.55676	1.79247e-06	6.49739e-06	Q91VC3	Eif4a3	Eukaryotic initiation factor 4A-III	-66.0087
-0.783347	0.783347	1.80099e-06	6.52224e-06	Q9CZ44	Nsfl1c	NSFL1 cofactor p47	-41.8983
1.12208	1.12208	1.81975e-06	6.57647e-06	Q8CAQ8	Immt	MICOS complex subunit Mic60	117.661
1.46355	1.46355	1.83229e-06	6.61146e-06	O88998	Olfm1	Noelin	175.786
-1.93226	1.93226	1.83855e-06	6.62462e-06	Q8BL97	Srsf7	Serine/arginine-rich splicing factor 7	-73.7982
1.67633	1.67633	1.83773e-06	6.62462e-06	Q9CZW5	Tomm70	Mitochondrial import receptor subunit TOM70	219.615
-1.82993	1.82993	1.84283e-06	6.63573e-06	P56959	Fus	RNA-binding protein FUS	-71.8721
0.956998	0.956998	1.84734e-06	6.64161e-06	P0DP26;P0DP27;P0DP28	Calm1;Calm2;Calm3	Calmodulin-1;Calmodulin-2;Calmodulin-3	94.1266
-1.25771	1.25771	1.84709e-06	6.64161e-06	Q8K3C3	Lzic	Protein LZIC	-58.1792
-0.807807	0.807807	1.85855e-06	6.67156e-06	Q9QUM9	Psma6	Proteasome subunit alpha type-6	-42.8751
-2.21309	2.21309	1.86035e-06	6.6746e-06	Q8CAE9	Podxl2	Podocalyxin-like protein 2	-78.4328
-1.38579	1.38579	1.86648e-06	6.68967e-06	Q8JZK9	Hmgcs1	Hydroxymethylglutaryl-CoA synthase, cytoplasmic	-61.7321
-0.747683	0.747683	1.87293e-06	6.70585e-06	P47753	Capza1	F-actin-capping protein subunit alpha-1	-40.4441
1.45656	1.45656	1.88833e-06	6.74795e-06	Q5SQX6	Cyfip2	Cytoplasmic FMR1-interacting protein 2	174.453
3.66893	3.66893	1.89518e-06	6.75881e-06	O08530	S1pr1	Sphingosine 1-phosphate receptor 1	1171.92
1.87956	1.87956	1.90689e-06	6.79245e-06	Q91XM9	Dlg2	Disks large homolog 2	267.962
1.835	1.835	1.91157e-06	6.80563e-06	Q60634	Flot2	Flotillin-2	256.771
1.73395	1.73395	1.92915e-06	6.86119e-06	Q8VEM8	Slc25a3	Phosphate carrier protein, mitochondrial	232.636
1.67459	1.67459	1.94141e-06	6.89935e-06	Q9ES97	Rtn3	Reticulon-3	219.229
1.9048	1.9048	1.98269e-06	6.98968e-06	P13020	Gsn	Gelsolin	274.458
2.45109	2.45109	1.98289e-06	6.98968e-06	P63044	Vamp2	Vesicle-associated membrane protein 2	446.827
1.44845	1.44845	1.97789e-06	6.98968e-06	Q8VD33	Sgtb	Small glutamine-rich tetratricopeptide repeat-containing protein beta	172.914
0.755178	0.755178	1.99193e-06	7.00911e-06	P08226	Apoe	Apolipoprotein E	68.784
1.33905	1.33905	1.99172e-06	7.00911e-06	P17427	Ap2a2	AP-2 complex subunit alpha-2	152.985
2.09509	2.09509	2.00435e-06	7.04208e-06	Q62283	Tspan7	Tetraspanin-7	327.253
1.79466	1.79466	2.00634e-06	7.04553e-06	Q9DCP2	Slc38a3	Sodium-coupled neutral amino acid transporter 3	246.933
1.96566	1.96566	2.06987e-06	7.25029e-06	Q3UGR5	Hdhd2	Haloacid dehalogenase-like hydrolase domain-containing protein 2	290.592
2.80463	2.80463	2.08432e-06	7.28868e-06	Q9JIS5	Sv2a	Synaptic vesicle glycoprotein 2A	598.677
-2.25283	2.25283	2.10679e-06	7.34258e-06	P19253	Rpl13a	60S ribosomal protein L13a	-79.0187
2.32827	2.32827	2.10977e-06	7.34928e-06	P59764	Dock4	Dedicator of cytokinesis protein 4	402.204
0.650359	0.650359	2.112e-06	7.35336e-06	Q9CR95	Necap1	Adaptin ear-binding coat-associated protein 1	56.9559
1.55174	1.55174	2.15987e-06	7.48949e-06	P70441	Slc9a3r1	Na(+)/H(+) exchange regulatory cofactor NHE-RF1	193.17
1.15211	1.15211	2.19337e-06	7.56836e-06	Q7TSJ2	Map6	Microtubule-associated protein 6	122.238
1.59596	1.59596	2.22389e-06	7.65107e-06	Q80TZ3	Dnajc6	Putative tyrosine-protein phosphatase auxilin	202.295
3.30464	3.30464	2.22515e-06	7.65144e-06	Q925N0	Sfxn5	Sideroflexin-5	888.089
1.07801	1.07801	2.23417e-06	7.67484e-06	P48036	Anxa5	Annexin A5	111.113
2.15197	2.15197	2.26187e-06	7.75466e-06	Q9Z1G4	Atp6v0a1	V-type proton ATPase 116 kDa subunit a1	344.436
2.48364	2.48364	2.31544e-06	7.89932e-06	P35803	Gpm6b	Neuronal membrane glycoprotein M6-b	459.306
1.97965	1.97965	2.345e-06	7.98448e-06	Q80ZJ1	Rap2a	Ras-related protein Rap-2a	294.398
1.44755	1.44755	2.44457e-06	8.27081e-06	Q60875	Arhgef2	Rho guanine nucleotide exchange factor 2	172.745
3.19471	3.19471	2.46885e-06	8.34485e-06	P56375	Acyp2	Acylphosphatase-2	815.598
1.5042	1.5042	2.51491e-06	8.47167e-06	Q91VN4	Chchd6	MICOS complex subunit Mic25	183.666
3.32673	3.32673	2.55258e-06	8.5739e-06	Q2PFD7	Psd3	PH and SEC7 domain-containing protein 3	903.337
-0.853855	0.853855	2.629e-06	8.76671e-06	O35593	Psmd14	26S proteasome non-ATPase regulatory subunit 14	-44.6696
-1.5938	1.5938	2.64232e-06	8.77739e-06	P23198	Cbx3	Chromobox protein homolog 3	-66.8702
-1.45689	1.45689	2.65015e-06	8.79921e-06	Q9D1J3	Sarnp	SAP domain-containing ribonucleoprotein	-63.5723
2.04596	2.04596	2.69587e-06	8.92116e-06	Q9CQ69	Uqcrq	Cytochrome b-c1 complex subunit 8	312.947
-1.66518	1.66518	2.70499e-06	8.9356e-06	Q62074	Prkci	Protein kinase C iota type	-68.4695
-2.66111	2.66111	2.72326e-06	8.9776e-06	Q8JZX4	Rbm17	Splicing factor 45	-84.1902
-1.35152	1.35152	2.72482e-06	8.97848e-06	Q9D6Z1	Nop56	Nucleolar protein 56	-60.8121
-1.06834	1.06834	2.75162e-06	9.05819e-06	Q61656	Ddx5	Probable ATP-dependent RNA helicase DDX5	-52.3132
2.74337	2.74337	2.75305e-06	9.05861e-06	P62761	Vsnl1	Visinin-like protein 1	569.631
2.5393	2.5393	2.76788e-06	9.09878e-06	P12960	Cntn1	Contactin-1	481.306
1.16623	1.16623	2.78328e-06	9.13211e-06	O55074;Q7TN79	Akap7	A-kinase anchor protein 7 isoform alpha;A-kinase anchor protein 7 isoform gamma	124.425
2.17227	2.17227	2.80591e-06	9.19334e-06	Q9CQH3	Ndufb5	NADH dehydrogenase [ubiquinone] 1 beta subcomplex subunit 5, mitochondrial	350.732
-1.39251	1.39251	2.82256e-06	9.23915e-06	P62317	Snrpd2	Small nuclear ribonucleoprotein Sm D2	-61.9099
-2.56654	2.56654	2.89181e-06	9.43816e-06	Q62318	Trim28	Transcription intermediary factor 1-beta	-83.1192
-1.94106	1.94106	2.89652e-06	9.43816e-06	Q9R190	Mta2	Metastasis-associated protein MTA2	-73.9576
2.64216	2.64216	2.91956e-06	9.49405e-06	P70302	Stim1	Stromal interaction molecule 1	524.265
1.42356	1.42356	2.92545e-06	9.50874e-06	P16054	Prkce	Protein kinase C epsilon type	168.246
2.59354	2.59354	2.97248e-06	9.63004e-06	Q9CQ54	Ndufc2	NADH dehydrogenase [ubiquinone] 1 subunit C2	503.58
2.23681	2.23681	3.01157e-06	9.73854e-06	Q9WUB3	Pygm	Glycogen phosphorylase, muscle form	371.352
2.27798	2.27798	3.03002e-06	9.77091e-06	P00397	Mtco1	Cytochrome c oxidase subunit 1	384.999
-0.658749	0.658749	3.03764e-06	9.79092e-06	Q9JIX8	Acin1	Apoptotic chromatin condensation inducer in the nucleus	-36.6573
1.40897	1.40897	3.05634e-06	9.84663e-06	Q8CGK7	Gnal	Guanine nucleotide-binding protein G(olf) subunit alpha	165.548
-2.75971	2.75971	3.06041e-06	9.85445e-06	P41778	Pbx1	Pre-B-cell leukemia transcription factor 1	-85.2346
-2.87569	2.87569	3.12022e-06	1.00153e-05	P62855	Rps26	40S ribosomal protein S26	-86.3752
-1.40701	1.40701	3.15185e-06	1.01025e-05	Q8R4X3	Rbm12	RNA-binding protein 12	-62.2907
-1.60521	1.60521	3.17596e-06	1.0166e-05	O88508	Dnmt3a	DNA (cytosine-5)-methyltransferase 3A	-67.1311
-1.59195	1.59195	3.19129e-06	1.02066e-05	Q7TNC4	Luc7l2	Putative RNA-binding protein Luc7-like 2	-66.8277
-1.94488	1.94488	3.19712e-06	1.02149e-05	Q6PCX7	Rgma	Repulsive guidance molecule A	-74.0263
-1.40993	1.40993	3.24002e-06	1.03142e-05	P08003	Pdia4	Protein disulfide-isomerase A4	-62.367
-0.774198	0.774198	3.25776e-06	1.03453e-05	Q9QXZ0	Macf1	Microtubule-actin cross-linking factor 1	-41.5286
1.41318	1.41318	3.26147e-06	1.03453e-05	Q8R2Y2	Mcam	Cell surface glycoprotein MUC18	166.323
0.991353	0.991353	3.28446e-06	1.04078e-05	Q9JHI5	Ivd	Isovaleryl-CoA dehydrogenase, mitochondrial	98.8048
1.59651	1.59651	3.30661e-06	1.04684e-05	O70325	Gpx4	Phospholipid hydroperoxide glutathione peroxidase	202.412
0.941002	0.941002	3.32305e-06	1.05109e-05	Q8K221	Arfip2	Arfaptin-2	91.9861
-2.81768	2.81768	3.32569e-06	1.05145e-05	Q8K3X4	Irf2bpl	Probable E3 ubiquitin-protein ligase IRF2BPL	-85.8162
1.37898	1.37898	3.34035e-06	1.05482e-05	Q8VCW8	Acsf2	Medium-chain acyl-CoA ligase ACSF2, mitochondrial	160.084
1.11608	1.11608	3.34401e-06	1.05503e-05	Q3UTJ2	Sorbs2	Sorbin and SH3 domain-containing protein 2	116.757
1.4466	1.4466	3.34463e-06	1.05503e-05	Q8R4N0	Clybl	Citramalyl-CoA lyase, mitochondrial	172.565
0.940705	0.940705	3.3652e-06	1.06056e-05	Q8VD04	Gripap1	GRIP1-associated protein 1	91.9466
1.46578	1.46578	3.39138e-06	1.06687e-05	O08919	Numbl	Numb-like protein	176.214
-1.43314	1.43314	3.40244e-06	1.06987e-05	P80315	Cct4	T-complex protein 1 subunit delta	-62.9677
-0.905313	0.905313	3.40953e-06	1.07073e-05	P80314	Cct2	T-complex protein 1 subunit beta	-46.6083
1.11839	1.11839	3.40981e-06	1.07073e-05	P97450	Atp5pf	ATP synthase-coupling factor 6, mitochondrial	117.105
2.09357	2.09357	3.42919e-06	1.07584e-05	Q99PL6	Ubxn6	UBX domain-containing protein 6	326.803
1.92501	1.92501	3.44931e-06	1.0802e-05	Q8R464	Cadm4	Cell adhesion molecule 4	279.739
-1.87	1.87	3.54547e-06	1.10335e-05	Q60899	Elavl2	ELAV-like protein 2	-72.6426
0.767365	0.767365	3.60311e-06	1.11792e-05	P32020	Scp2	Non-specific lipid-transfer protein	70.2158
-0.583227	0.583227	3.60356e-06	1.11792e-05	Q8BMK4	Ckap4	Cytoskeleton-associated protein 4	-33.2531
1.39044	1.39044	3.71367e-06	1.14492e-05	P67871	Csnk2b	Casein kinase II subunit beta	162.159
-1.39458	1.39458	3.7451e-06	1.15257e-05	P84104	Srsf3	Serine/arginine-rich splicing factor 3	-61.9644
0.655221	0.655221	3.77674e-06	1.16128e-05	P35282	Rab21	Ras-related protein Rab-21	57.4858
3.04082	3.04082	3.8072e-06	1.16909e-05	Q8VEK0	Tmem30a	Cell cycle control protein 50A	722.957
1.85012	1.85012	3.82239e-06	1.17323e-05	Q80Y24	Prickle2	Prickle-like protein 2	260.529
-1.00139	1.00139	3.92935e-06	1.20288e-05	Q61249	Igbp1	Immunoglobulin-binding protein 1	-50.0482
2.91295	2.91295	3.95644e-06	1.2101e-05	Q99KU0	Vmp1	Vacuole membrane protein 1	653.157
-0.953374	0.953374	3.97016e-06	1.21377e-05	Q8BTV2	Cpsf7	Cleavage and polyadenylation specificity factor subunit 7	-48.3577
2.93778	2.93778	3.99349e-06	1.21768e-05	Q9D6M3	Slc25a22	Mitochondrial glutamate carrier 1	666.232
1.23275	1.23275	3.99563e-06	1.2178e-05	Q9CPY7	Lap3	Cytosol aminopeptidase	135.015
1.24103	1.24103	4.04818e-06	1.23111e-05	P47809	Map2k4	Dual specificity mitogen-activated protein kinase kinase 4	136.367
-2.64964	2.64964	4.10919e-06	1.24639e-05	P70399	Tp53bp1	TP53-binding protein 1	-84.064
1.50038	1.50038	4.13155e-06	1.25099e-05	Q9Z0P5	Twf2	Twinfilin-2	182.917
-2.73123	2.73123	4.13443e-06	1.25125e-05	Q99LG4	Ttc5	Tetratricopeptide repeat protein 5	-84.9402
1.99868	1.99868	4.15023e-06	1.25446e-05	P20444	Prkca	Protein kinase C alpha type	299.635
1.80893	1.80893	4.26687e-06	1.28357e-05	Q6IRU5	Cltb	Clathrin light chain B	250.382
1.97294	1.97294	4.28685e-06	1.28844e-05	P40237	Cd82	CD82 antigen	292.567
1.68414	1.68414	4.33599e-06	1.2993e-05	Q3UHD9	Agap2	Arf-GAP with GTPase, ANK repeat and PH domain-containing protein 2	221.35
-0.784282	0.784282	4.36531e-06	1.30527e-05	Q8C080	Snx16	Sorting nexin-16	-41.9359
-1.23644	1.23644	4.40299e-06	1.31315e-05	P60843	Eif4a1	Eukaryotic initiation factor 4A-I	-57.558
-0.644594	0.644594	4.42303e-06	1.31799e-05	Q91X78	Erlin1	Erlin-1	-36.0327
1.68928	1.68928	4.54232e-06	1.34949e-05	Q63810	Ppp3r1	Calcineurin subunit B type 1	222.496
1.7519	1.7519	4.58341e-06	1.35995e-05	P55088	Aqp4	Aquaporin-4	236.803
1.74518	1.74518	4.59198e-06	1.36191e-05	Q61548	Snap91	Clathrin coat assembly protein AP180	235.236
1.40938	1.40938	4.61422e-06	1.36583e-05	Q9ESW4	Agk	Acylglycerol kinase, mitochondrial	165.624
1.99371	1.99371	4.63298e-06	1.36881e-05	Q8BLF1	Nceh1	Neutral cholesterol ester hydrolase 1	298.261
-3.83298	3.83298	4.66534e-06	1.37778e-05	Q8BKV1	Gpc2	Glypican-2	-92.9829
2.92067	2.92067	4.66876e-06	1.37821e-05	O35295	Purb	Transcriptional activator protein Pur-beta	657.196
1.33896	1.33896	4.70209e-06	1.38569e-05	O88342	Wdr1	WD repeat-containing protein 1	152.969
1.90473	1.90473	4.70605e-06	1.38627e-05	Q8K0U4	Hspa12a	Heat shock 70 kDa protein 12A	274.44
-1.77278	1.77278	4.79922e-06	1.40953e-05	O35737	Hnrnph1	Heterogeneous nuclear ribonucleoprotein H	-70.7355
-0.949943	0.949943	4.83958e-06	1.41898e-05	P46978	Stt3a	Dolichyl-diphosphooligosaccharide--protein glycosyltransferase subunit STT3A	-48.2347
0.933545	0.933545	4.87101e-06	1.42619e-05	Q91YS8	Camk1	Calcium/calmodulin-dependent protein kinase type 1	90.9963
1.849	1.849	4.90263e-06	1.43263e-05	Q9DBF1	Aldh7a1	Alpha-aminoadipic semialdehyde dehydrogenase	260.249
1.83803	1.83803	4.91074e-06	1.43304e-05	P63137	Gabrb2	Gamma-aminobutyric acid receptor subunit beta-2	257.521
-0.769004	0.769004	4.91433e-06	1.43304e-05	Q9WTP6	Ak2	Adenylate kinase 2, mitochondrial	-41.3178
0.66247	0.66247	4.96229e-06	1.4443e-05	Q9CQN1	Trap1	Heat shock protein 75 kDa, mitochondrial	58.279
1.36635	1.36635	5.01015e-06	1.4558e-05	P70414	Slc8a1	Sodium/calcium exchanger 1	157.817
1.21154	1.21154	5.04015e-06	1.46297e-05	Q3UBX0	Tmem109	Transmembrane protein 109	131.584
-1.23298	1.23298	5.04795e-06	1.46462e-05	Q6A065	Cep170	Centrosomal protein of 170 kDa	-57.4562
0.836036	0.836036	5.12897e-06	1.48689e-05	Q91Z61	Diras1	GTP-binding protein Di-Ras1	78.5138
1.46549	1.46549	5.16123e-06	1.49437e-05	Q91Z53	Grhpr	Glyoxylate reductase/hydroxypyruvate reductase	176.157
1.77162	1.77162	5.19189e-06	1.50199e-05	Q8C522	Endod1	Endonuclease domain-containing 1 protein	241.436
2.20699	2.20699	5.22372e-06	1.50932e-05	Q9D6K5	Synj2bp	Synaptojanin-2-binding protein	361.711
0.77302	0.77302	5.24861e-06	1.51588e-05	O55023	Impa1	Inositol monophosphatase 1	70.8844
-2.40437	2.40437	5.26281e-06	1.51745e-05	P61514	Rpl37a	60S ribosomal protein L37a	-81.1108
1.18276	1.18276	5.30514e-06	1.52712e-05	Q8BK64	Ahsa1	Activator of 90 kDa heat shock protein ATPase homolog 1	127.01
0.823015	0.823015	5.41426e-06	1.55146e-05	P39447	Tjp1	Tight junction protein ZO-1	76.9099
3.16369	3.16369	5.46794e-06	1.56362e-05	Q9CQR4	Acot13	Acyl-coenzyme A thioesterase 13	796.12
1.16768	1.16768	5.50021e-06	1.57066e-05	Q6PER3	Mapre3	Microtubule-associated protein RP/EB family member 3	124.651
-1.18792	1.18792	5.49738e-06	1.57066e-05	Q9QVP9	Ptk2b	Protein-tyrosine kinase 2-beta	-56.1064
2.75413	2.75413	5.51811e-06	1.57473e-05	Q99LY9	Ndufs5	NADH dehydrogenase [ubiquinone] iron-sulfur protein 5	574.645
-1.72916	1.72916	5.55369e-06	1.58358e-05	P62806	H4c1	Histone H4	-69.8373
-2.01926	2.01926	5.59929e-06	1.59527e-05	A2A699	Fam171a2	Protein FAM171A2	-75.3315
-1.247	1.247	5.61264e-06	1.5978e-05	Q9D554	Sf3a3	Splicing factor 3A subunit 3	-57.8677
1.92554	1.92554	5.62909e-06	1.60113e-05	Q99LC3	Ndufa10	NADH dehydrogenase [ubiquinone] 1 alpha subcomplex subunit 10, mitochondrial	279.878
1.31294	1.31294	5.70969e-06	1.61743e-05	Q9CQ75	Ndufa2	NADH dehydrogenase [ubiquinone] 1 alpha subcomplex subunit 2	148.447
-2.28635	2.28635	5.71227e-06	1.61751e-05	Q8K2Q7	Brox	BRO1 domain-containing protein BROX	-79.5007
1.41085	1.41085	5.75787e-06	1.62909e-05	Q9Z2W9	Gria3	Glutamate receptor 3	165.894
-1.41769	1.41769	5.81073e-06	1.6397e-05	Q9WTM5	Ruvbl2	RuvB-like 2	-62.5689
2.67749	2.67749	5.81188e-06	1.6397e-05	P35762	Cd81	CD81 antigen	539.743
-0.938255	0.938255	5.82322e-06	1.64156e-05	Q3UDE2	Ttll12	Tubulin--tyrosine ligase-like protein 12	-47.8136
1.02226	1.02226	5.84764e-06	1.64711e-05	P40336	Vps26a	Vacuolar protein sorting-associated protein 26A	103.11
-1.2639	1.2639	5.85657e-06	1.64896e-05	Q91XU0	Wrnip1	ATPase WRNIP1	-58.3582
1.8451	1.8451	5.87273e-06	1.6515e-05	O35136	Ncam2	Neural cell adhesion molecule 2	259.277
-0.5817	0.5817	5.8709e-06	1.6515e-05	Q8CIE6	Copa	Coatomer subunit alpha	-33.1824
-1.25162	1.25162	5.8984e-06	1.65603e-05	Q60967	Papss1	Bifunctional 3'-phosphoadenosine 5'-phosphosulfate synthase 1	-58.0025
-0.811637	0.811637	6.01895e-06	1.68308e-05	P59708	Sf3b6	Splicing factor 3B subunit 6	-43.0265
-1.11436	1.11436	6.04403e-06	1.68941e-05	Q99JF8	Psip1	PC4 and SFRS1-interacting protein	-53.8104
-1.17076	1.17076	6.06474e-06	1.69452e-05	Q9QYF1	Rdh11	Retinol dehydrogenase 11	-55.5813
-0.644405	0.644405	6.1208e-06	1.7088e-05	Q8R016	Blmh	Bleomycin hydrolase	-36.0243
1.00859	1.00859	6.14259e-06	1.71282e-05	Q9CQA3	Sdhb	Succinate dehydrogenase [ubiquinone] iron-sulfur subunit, mitochondrial	101.195
-1.66817	1.66817	6.27244e-06	1.74152e-05	Q9CQ45	Nenf	Neudesin	-68.5348
3.00755	3.00755	6.27679e-06	1.74185e-05	Q62420	Sh3gl2	Endophilin-A1	704.196
1.30083	1.30083	6.2817e-06	1.74252e-05	Q4VAE3	Tmem65	Transmembrane protein 65	146.37
1.19539	1.19539	6.28636e-06	1.74312e-05	O55143	Atp2a2	Sarcoplasmic/endoplasmic reticulum calcium ATPase 2	129.007
1.23049	1.23049	6.31241e-06	1.74894e-05	Q8BPQ7	Sgsm1	Small G protein signaling modulator 1	134.647
1.59361	1.59361	6.31782e-06	1.74974e-05	Q9D023	Mpc2	Mitochondrial pyruvate carrier 2	201.804
3.1498	3.1498	6.33042e-06	1.75184e-05	Q99KB8	Hagh	Hydroxyacylglutathione hydrolase, mitochondrial	787.534
2.24094	2.24094	6.38825e-06	1.76503e-05	O89053	Coro1a	Coronin-1A	372.704
-1.48541	1.48541	6.47196e-06	1.7839e-05	Q3U9G9	Lbr	Delta(14)-sterol reductase LBR	-64.2853
-0.591318	0.591318	6.49524e-06	1.7889e-05	Q5XJY5	Arcn1	Coatomer subunit delta	-33.6264
0.759812	0.759812	6.54983e-06	1.80179e-05	Q8C163	Exog	Nuclease EXOG, mitochondrial	69.327
1.11883	1.11883	6.61e-06	1.81474e-05	Q91V12	Acot7	Cytosolic acyl coenzyme A thioester hydrolase	117.171
1.52407	1.52407	6.6618e-06	1.82536e-05	O88736	Hsd17b7	3-keto-steroid reductase/17-beta-hydroxysteroid dehydrogenase 7	187.601
-1.10795	1.10795	6.67693e-06	1.82878e-05	Q922R8	Pdia6	Protein disulfide-isomerase A6	-53.6047
-1.2768	1.2768	6.68693e-06	1.83008e-05	Q91X96	Rabif	Guanine nucleotide exchange factor MSS4	-58.729
0.687933	0.687933	6.71825e-06	1.83733e-05	P47740	Aldh3a2	Aldehyde dehydrogenase family 3 member A2	61.0973
-1.61337	1.61337	6.76121e-06	1.84604e-05	P62852	Rps25	40S ribosomal protein S25	-67.3165
-0.924635	0.924635	6.85117e-06	1.86694e-05	Q9JKB1	Uchl3	Ubiquitin carboxyl-terminal hydrolase isozyme L3	-47.3186
-1.55458	1.55458	6.87498e-06	1.87122e-05	Q9QXL1	Kif21b	Kinesin-like protein KIF21B	-65.9573
-1.06582	1.06582	6.96211e-06	1.89123e-05	P41241	Csk	Tyrosine-protein kinase CSK	-52.23
-2.23957	2.23957	6.99268e-06	1.89657e-05	Q6PAK3	Prmt8	Protein arginine N-methyltransferase 8	-78.825
3.07286	3.07286	7.0447e-06	1.90844e-05	Q61481	Pde1a	Calcium/calmodulin-dependent 3',5'-cyclic nucleotide phosphodiesterase 1A	741.439
-3.89959	3.89959	7.0949e-06	1.9198e-05	Q505D9	Trim67	Tripartite motif-containing protein 67	-93.2995
0.683279	0.683279	7.28874e-06	1.96207e-05	Q60598	Cttn	Src substrate cortactin	60.5785
1.13695	1.13695	7.34462e-06	1.972e-05	P09528	Fth1	Ferritin heavy chain	119.915
-0.751831	0.751831	7.40105e-06	1.98485e-05	Q8BJU0	Sgta	Small glutamine-rich tetratricopeptide repeat-containing protein alpha	-40.6151
0.928964	0.928964	7.47577e-06	1.99949e-05	Q8R001	Mapre2	Microtubule-associated protein RP/EB family member 2	90.3908
3.21964	3.21964	7.48353e-06	1.99974e-05	Q62277	Syp	Synaptophysin	831.556
0.971142	0.971142	7.51391e-06	2.00506e-05	Q6A0A9	FAM120A	Constitutive coactivator of PPAR-gamma-like protein 1	96.0392
-0.681521	0.681521	7.61561e-06	2.02597e-05	Q924C1	Xpo5	Exportin-5	-37.6492
1.05625	1.05625	7.70984e-06	2.0479e-05	Q8R0Y8	Slc25a42	Mitochondrial coenzyme A transporter SLC25A42	107.952
0.745027	0.745027	7.83679e-06	2.07924e-05	P06151	Ldha	L-lactate dehydrogenase A chain	67.6006
-1.33043	1.33043	7.8653e-06	2.08585e-05	P14869	Rplp0	60S acidic ribosomal protein P0	-60.235
0.719681	0.719681	7.92304e-06	2.09571e-05	Q91WC0	Setd3	Actin-histidine N-methyltransferase	64.6818
2.99907	2.99907	7.99956e-06	2.11354e-05	Q91ZZ3	Sncb	Beta-synuclein	699.486
0.892705	0.892705	7.99693e-06	2.11354e-05	Q9D710	Tmx2	Thioredoxin-related transmembrane protein 2	85.6654
-1.36348	1.36348	8.00341e-06	2.11375e-05	P27048;P63163	Snrpb;Snrpn	Small nuclear ribonucleoprotein-associated protein B;Small nuclear ribonucleoprotein-associated protein N	-61.1358
1.72187	1.72187	8.01524e-06	2.11573e-05	Q3ULJ0	Gpd1l	Glycerol-3-phosphate dehydrogenase 1-like protein	229.865
2.71469	2.71469	8.1399e-06	2.14247e-05	Q9Z2H2	Rgs6	Regulator of G-protein signaling 6	556.452
-1.83447	1.83447	8.26252e-06	2.16735e-05	Q9Z1X4	Ilf3	Interleukin enhancer-binding factor 3	-71.9605
-1.28683	1.28683	8.33755e-06	2.18621e-05	P63213	Gng2	Guanine nucleotide-binding protein G(I)/G(S)/G(O) subunit gamma-2	-59.015
-1.30669	1.30669	8.56567e-06	2.23673e-05	P34022	Ranbp1	Ran-specific GTPase-activating protein	-59.5753
1.12605	1.12605	8.60767e-06	2.24601e-05	O35658	C1qbp	Complement component 1 Q subcomponent-binding protein, mitochondrial	118.26
1.73709	1.73709	8.94404e-06	2.31984e-05	Q9QZ06	Tollip	Toll-interacting protein	233.361
-1.64306	1.64306	9.06235e-06	2.34527e-05	Q80VD1	Fam98b	Protein FAM98B	-67.9822
-0.886438	0.886438	9.18701e-06	2.37311e-05	Q921F2	Tardbp	TAR DNA-binding protein 43	-45.9052
-1.98771	1.98771	9.29563e-06	2.39582e-05	Q8CGC4	Lsm14b	Protein LSM14 homolog B	-74.7862
-1.05714	1.05714	9.3919e-06	2.41436e-05	P98203	Arvcf	Armadillo repeat protein deleted in velo-cardio-facial syndrome homolog	-51.9417
0.972418	0.972418	9.43795e-06	2.42441e-05	P15209	Ntrk2	BDNF/NT-3 growth factors receptor	96.2126
-2.30259	2.30259	9.62611e-06	2.46363e-05	Q9CQC6	Bzw1	Basic leucine zipper and W2 domain-containing protein 1	-79.7301
-1.12023	1.12023	9.68783e-06	2.47669e-05	P62918	Rpl8	60S ribosomal protein L8	-53.9978
-0.949522	0.949522	9.69195e-06	2.47683e-05	O35841	Api5	Apoptosis inhibitor 5	-48.2196
-1.04399	1.04399	9.71686e-06	2.48137e-05	Q9R1P3	Psmb2	Proteasome subunit beta type-2	-51.5016
-0.844718	0.844718	9.72942e-06	2.48367e-05	O88447	Klc1	Kinesin light chain 1	-44.318
1.21563	1.21563	9.73409e-06	2.48394e-05	P47199	Cryz	Quinone oxidoreductase	132.242
3.62766	3.62766	9.75188e-06	2.48545e-05	P46097	Syt2	Synaptotagmin-2	1136.04
2.11649	2.11649	9.77688e-06	2.49029e-05	Q9EP89	Lactb	Serine beta-lactamase-like protein LACTB, mitochondrial	333.637
2.13667	2.13667	9.84484e-06	2.50668e-05	Q62442	Vamp1	Vesicle-associated membrane protein 1	339.746
2.19487	2.19487	9.95041e-06	2.528e-05	P97352	S100a13	Protein S100-A13	357.847
-1.31503	1.31503	1.00798e-05	2.55899e-05	Q8BYN5	Fsd1l	FSD1-like protein	-59.8083
-0.737086	0.737086	1.01461e-05	2.57207e-05	Q00PI9	Hnrnpul2	Heterogeneous nuclear ribonucleoprotein U-like protein 2	-40.005
2.11984	2.11984	1.02016e-05	2.58237e-05	Q9CPP6	Ndufa5	NADH dehydrogenase [ubiquinone] 1 alpha subcomplex subunit 5	334.647
1.49064	1.49064	1.01972e-05	2.58237e-05	Q8BSZ2	Ap3s2	AP-3 complex subunit sigma-2	181.014
-0.847054	0.847054	1.02745e-05	2.59515e-05	P11983	Tcp1	T-complex protein 1 subunit alpha	-44.4081
-1.88775	1.88775	1.02731e-05	2.59515e-05	Q9Z1M8	Ik	Protein Red	-72.9772
-1.45864	1.45864	1.02973e-05	2.59998e-05	Q3UYV9	Ncbp1	Nuclear cap-binding protein subunit 1	-63.6164
-0.937294	0.937294	1.03843e-05	2.61812e-05	O88520	Shoc2	Leucine-rich repeat protein SHOC-2	-47.7789
-1.14898	1.14898	1.04143e-05	2.62378e-05	Q80TV8	Clasp1	CLIP-associating protein 1	-54.9057
-1.51978	1.51978	1.05839e-05	2.65977e-05	Q9CY66	Gar1	H/ACA ribonucleoprotein complex subunit 1	-65.1262
1.39199	1.39199	1.06154e-05	2.66478e-05	Q3UIU2	Ndufb6	NADH dehydrogenase [ubiquinone] 1 beta subcomplex subunit 6	162.44
-1.35746	1.35746	1.07588e-05	2.69493e-05	O70591	Pfdn2	Prefoldin subunit 2	-60.9731
1.96241	1.96241	1.0949e-05	2.73567e-05	Q791V5	Mtch2	Mitochondrial carrier homolog 2	289.711
-0.933393	0.933393	1.11154e-05	2.77127e-05	Q3TIV5	Zc3h15	Zinc finger CCCH domain-containing protein 15	-47.6375
1.15107	1.15107	1.11399e-05	2.77639e-05	Q02357	Ank1	Ankyrin-1	122.078
-1.60735	1.60735	1.12119e-05	2.79332e-05	Q8K310	Matr3	Matrin-3	-67.1799
1.23984	1.23984	1.12216e-05	2.79474e-05	Q91V61	Sfxn3	Sideroflexin-3	136.173
0.629592	0.629592	1.12811e-05	2.80754e-05	Q8CGK3	Lonp1	Lon protease homolog, mitochondrial	54.7128
-0.715739	0.715739	1.12918e-05	2.80827e-05	Q99MR6	Srrt	Serrate RNA effector molecule homolog	-39.1107
1.9168	1.9168	1.1371e-05	2.82283e-05	P51855	Gss	Glutathione synthetase	277.584
-2.12477	2.12477	1.14595e-05	2.84176e-05	Q8BFY9	Tnpo1	Transportin-1	-77.0712
-0.937436	0.937436	1.15915e-05	2.86938e-05	P14131	Rps16	40S ribosomal protein S16	-47.784
1.25337	1.25337	1.17909e-05	2.91135e-05	O35621	Pmm1	Phosphomannomutase 1	138.398
0.724586	0.724586	1.1822e-05	2.91707e-05	Q6ZPE2	Sbf1	Myotubularin-related protein 5	65.2427
-0.584396	0.584396	1.18428e-05	2.92013e-05	P97823	Lypla1	Acyl-protein thioesterase 1	-33.3071
-2.13204	2.13204	1.18767e-05	2.92537e-05	O89026	Robo1	Roundabout homolog 1	-77.1865
0.803675	0.803675	1.1888e-05	2.92712e-05	Q9CQ62	Decr1	2,4-dienoyl-CoA reductase, mitochondrial	74.5542
-0.582561	0.582561	1.19664e-05	2.94433e-05	Q8R326	Pspc1	Paraspeckle component 1	-33.2223
1.8538	1.8538	1.20491e-05	2.96049e-05	Q3UMR5	Mcu	Calcium uniporter protein, mitochondrial	261.45
1.09231	1.09231	1.20777e-05	2.96646e-05	Q7TMB8	Cyfip1	Cytoplasmic FMR1-interacting protein 1	113.215
0.865406	0.865406	1.23324e-05	3.02155e-05	Q8BZ98	Dnm3	Dynamin-3	82.1853
-1.87998	1.87998	1.25169e-05	3.06136e-05	O09106	Hdac1	Histone deacetylase 1	-72.8313
-1.34714	1.34714	1.26013e-05	3.07875e-05	Q62376	Snrnp70	U1 small nuclear ribonucleoprotein 70 kDa	-60.6929
-1.26601	1.26601	1.26192e-05	3.08204e-05	Q9CQU3	Rer1	Protein RER1	-58.4192
-1.3503	1.3503	1.26364e-05	3.08407e-05	Q9CY57	Chtop	Chromatin target of PRMT1 protein	-60.7789
-0.619771	0.619771	1.27246e-05	3.10015e-05	A2AGT5	Ckap5	Cytoskeleton-associated protein 5	-34.9226
-0.760992	0.760992	1.28929e-05	3.13345e-05	Q99J77	Nans	Sialic acid synthase	-40.991
-1.26961	1.26961	1.30714e-05	3.17129e-05	Q9D0E1	Hnrnpm	Heterogeneous nuclear ribonucleoprotein M	-58.5228
2.71042	2.71042	1.32122e-05	3.19985e-05	P21995	Emb	Embigin	554.512
-2.33831	2.33831	1.33361e-05	3.21977e-05	Q9Z0H3	Smarcb1	SWI/SNF-related matrix-associated actin-dependent regulator of chromatin subfamily B member 1	-80.2259
-1.81548	1.81548	1.34681e-05	3.24599e-05	P70236	Map2k6	Dual specificity mitogen-activated protein kinase kinase 6	-71.5891
-1.80998	1.80998	1.35021e-05	3.2508e-05	Q61191	Hcfc1	Host cell factor 1	-71.4805
1.47533	1.47533	1.3544e-05	3.25637e-05	Q8R404	Micos13	MICOS complex subunit MIC13	178.047
4.36957	4.36957	1.36182e-05	3.27083e-05	P48320	Gad2	Glutamate decarboxylase 2	1967.14
-1.14263	1.14263	1.36651e-05	3.27868e-05	P46061	Rangap1	Ran GTPase-activating protein 1	-54.7065
1.37383	1.37383	1.37428e-05	3.29504e-05	P48774	Gstm5	Glutathione S-transferase Mu 5	159.157
2.61183	2.61183	1.38266e-05	3.31171e-05	Q8R5J9	Arl6ip5	PRA1 family protein 3	511.279
3.35582	3.35582	1.38454e-05	3.31507e-05	Q5PR73	Diras2	GTP-binding protein Di-Ras2	923.774
2.3179	2.3179	1.38606e-05	3.31528e-05	P23242	Gja1	Gap junction alpha-1 protein	398.605
2.55925	2.55925	1.38605e-05	3.31528e-05	Q9WV98	Timm9	Mitochondrial import inner membrane translocase subunit Tim9	489.403
2.56304	2.56304	1.38956e-05	3.32251e-05	Q8VDN4	Ccdc92	Coiled-coil domain-containing protein 92	490.953
-1.86538	1.86538	1.42193e-05	3.38361e-05	P25976	Ubtf	Nucleolar transcription factor 1	-72.5549
1.45605	1.45605	1.42732e-05	3.39322e-05	Q3TCN2	Plbd2	Putative phospholipase B-like 2	174.356
2.10289	2.10289	1.42744e-05	3.39322e-05	Q6WQJ1	Dagla	Diacylglycerol lipase-alpha	329.568
4.8178	4.8178	1.43034e-05	3.39805e-05	P12660	Pcp2	Purkinje cell protein 2	2720.34
0.977724	0.977724	1.43835e-05	3.41448e-05	Q80Z24	Negr1	Neuronal growth regulator 1	96.9356
-1.34962	1.34962	1.44135e-05	3.42045e-05	Q6ZWY3	Rps27l	40S ribosomal protein S27-like	-60.7604
0.884015	0.884015	1.44839e-05	3.42777e-05	O09172	Gclm	Glutamate--cysteine ligase regulatory subunit	84.5504
-4.43109	4.43109	1.4615e-05	3.45293e-05	P68433	H3c1	Histone H3.1	-95.3644
-1.36077	1.36077	1.46619e-05	3.46181e-05	P12970	Rpl7a	60S ribosomal protein L7a	-61.0627
-0.966865	0.966865	1.47603e-05	3.4814e-05	Q9JLI8	Sart3	Squamous cell carcinoma antigen recognized by T-cells 3	-48.8383
-1.3723	1.3723	1.48065e-05	3.49103e-05	Q6ZPJ0	Tex2	Testis-expressed protein 2	-61.3725
-1.47189	1.47189	1.48337e-05	3.49507e-05	Q9D0W5	Ppil1	Peptidyl-prolyl cis-trans isomerase-like 1	-63.9491
1.41292	1.41292	1.49414e-05	3.5145e-05	Q9CZT8	Rab3b	Ras-related protein Rab-3B	166.275
1.57923	1.57923	1.49682e-05	3.51751e-05	Q8K183	Pdxk	Pyridoxal kinase	198.811
-1.13234	1.13234	1.50784e-05	3.53594e-05	Q8BP67	Rpl24	60S ribosomal protein L24	-54.3826
0.882606	0.882606	1.5099e-05	3.53958e-05	Q9DBR7	Ppp1r12a	Protein phosphatase 1 regulatory subunit 12A	84.3703
1.3333	1.3333	1.52131e-05	3.56091e-05	O88958	Gnpda1	Glucosamine-6-phosphate isomerase 1	151.979
-3.54616	3.54616	1.52122e-05	3.56091e-05	Q9QYH6	Maged1	Melanoma-associated antigen D1	-91.4395
1.31254	1.31254	1.52156e-05	3.56091e-05	P20060	Hexb	Beta-hexosaminidase subunit beta	148.378
-1.95428	1.95428	1.53077e-05	3.57643e-05	P61750	Arf4	ADP-ribosylation factor 4	-74.1951
1.45732	1.45732	1.53219e-05	3.57855e-05	Q9D7X8	Ggct	Gamma-glutamylcyclotransferase	174.597
-2.61608	2.61608	1.5392e-05	3.58889e-05	P55821	Stmn2	Stathmin-2	-83.689
0.818699	0.818699	1.54147e-05	3.59296e-05	Q8BH55	Thnsl1	Threonine synthase-like 1	76.3815
4.02975	4.02975	1.54876e-05	3.60223e-05	P19246	Nefh	Neurofilament heavy polypeptide	1533.33
1.31357	1.31357	1.56359e-05	3.6287e-05	Q14BI2	Grm2	Metabotropic glutamate receptor 2	148.556
-1.65897	1.65897	1.57053e-05	3.63993e-05	P60122	Ruvbl1	RuvB-like 1	-68.3334
1.18097	1.18097	1.57375e-05	3.64619e-05	Q9Z1W9	Stk39	STE20/SPS1-related proline-alanine-rich protein kinase	126.729
1.7616	1.7616	1.57982e-05	3.65659e-05	Q6P9K9	Nrxn3	Neurexin-3	239.074
1.95916	1.95916	1.58761e-05	3.66974e-05	P31650	Slc6a11	Sodium- and chloride-dependent GABA transporter 3	288.836
-0.990753	0.990753	1.59028e-05	3.67467e-05	Q811Q9	Pcyt1b	Choline-phosphate cytidylyltransferase B	-49.6785
-1.22839	1.22839	1.60527e-05	3.70192e-05	Q80WS3	Fbll1	rRNA/tRNA 2'-O-methyltransferase fibrillarin-like protein 1	-57.3208
0.719618	0.719618	1.60731e-05	3.70374e-05	Q99JY9	Actr3	Actin-related protein 3	64.6746
-2.10874	2.10874	1.62304e-05	3.73422e-05	Q9CY58	Serbp1	Plasminogen activator inhibitor 1 RNA-binding protein	-76.8151
-0.59129	0.59129	1.62455e-05	3.73465e-05	P60229	Eif3e	Eukaryotic translation initiation factor 3 subunit E	-33.6251
-1.44639	1.44639	1.62591e-05	3.73465e-05	P62307	Snrpf	Small nuclear ribonucleoprotein F	-63.3062
-0.983237	0.983237	1.63289e-05	3.74573e-05	Q9CZX8	Rps19	40S ribosomal protein S19	-49.4157
0.684001	0.684001	1.64455e-05	3.76875e-05	P61161	Actr2	Actin-related protein 2	60.6589
-1.44661	1.44661	1.64422e-05	3.76875e-05	Q8CCS6	Pabpn1	Polyadenylate-binding protein 2	-63.3118
-1.36791	1.36791	1.64873e-05	3.77335e-05	A2BE28	Las1l	Ribosomal biogenesis protein LAS1L	-61.2547
1.13324	1.13324	1.64957e-05	3.77401e-05	P13707	Gpd1	Glycerol-3-phosphate dehydrogenase [NAD(+)], cytoplasmic	119.351
-1.02626	1.02626	1.65134e-05	3.77682e-05	Q99NB9	Sf3b1	Splicing factor 3B subunit 1	-50.902
-0.746181	0.746181	1.65371e-05	3.78099e-05	Q8BRF7	Scfd1	Sec1 family domain-containing protein 1	-40.382
1.12195	1.12195	1.65665e-05	3.78648e-05	G5E8K5	Ank3	Ankyrin-3	117.64
1.74576	1.74576	1.66937e-05	3.81052e-05	P48771	Cox7a2	Cytochrome c oxidase subunit 7A2, mitochondrial	235.373
-1.80582	1.80582	1.67779e-05	3.82425e-05	Q99020	Hnrnpab	Heterogeneous nuclear ribonucleoprotein A/B	-71.3982
-0.946134	0.946134	1.70738e-05	3.87856e-05	Q9CZN7	Shmt2	Serine hydroxymethyltransferase, mitochondrial	-48.0978
-1.36737	1.36737	1.71052e-05	3.88403e-05	Q8BFV2	Pcid2	PCI domain-containing protein 2	-61.2402
2.25376	2.25376	1.71237e-05	3.88569e-05	P56391	Cox6b1	Cytochrome c oxidase subunit 6B1	376.926
2.72609	2.72609	1.72254e-05	3.90494e-05	P12658	Calb1	Calbindin	561.658
-0.6305	0.6305	1.76951e-05	3.99708e-05	P28738	Kif5c	Kinesin heavy chain isoform 5C	-35.4048
0.590112	0.590112	1.77146e-05	3.99888e-05	P97441	Slc30a3	Zinc transporter 3	50.5363
1.04132	1.04132	1.77916e-05	4.01366e-05	P23506	Pcmt1	Protein-L-isoaspartate(D-aspartate) O-methyltransferase	105.812
2.13357	2.13357	1.7854e-05	4.02641e-05	P28867	Prkcd	Protein kinase C delta type	338.802
1.21258	1.21258	1.79985e-05	4.05637e-05	Q3TC72	Fahd2	Fumarylacetoacetate hydrolase domain-containing protein 2A	131.752
-0.683581	0.683581	1.82161e-05	4.10276e-05	Q922P9	Glyr1	Putative oxidoreductase GLYR1	-37.7382
-0.602866	0.602866	1.83224e-05	4.12268e-05	Q9DCL9	Paics	Multifunctional protein ADE2	-34.1555
2.13252	2.13252	1.85312e-05	4.16294e-05	Q5SVL6	Rap1gap2	Rap1 GTPase-activating protein 2	338.483
-0.827881	0.827881	1.86915e-05	4.19079e-05	Q3UEB3	Puf60	Poly(U)-binding-splicing factor PUF60	-43.6644
-1.4747	1.4747	1.87359e-05	4.19669e-05	Q9CRC8	Lrrc40	Leucine-rich repeat-containing protein 40	-64.0191
1.45707	1.45707	1.87854e-05	4.20508e-05	Q99LB2	Dhrs4	Dehydrogenase/reductase SDR family member 4	174.551
-0.867968	0.867968	1.89128e-05	4.22814e-05	Q9Z1N5	Ddx39b	Spliceosome RNA helicase Ddx39b	-45.2082
1.98919	1.98919	1.9036e-05	4.24487e-05	Q8R4E6	Purg	Purine-rich element-binding protein gamma	297.015
1.09188	1.09188	1.90976e-05	4.2544e-05	Q5SSL4	Abr	Active breakpoint cluster region-related protein	113.152
-0.711977	0.711977	1.92064e-05	4.27314e-05	P53026	Rpl10a	60S ribosomal protein L10a	-38.9517
-1.67513	1.67513	1.9205e-05	4.27314e-05	Q3U319	Rnf40	E3 ubiquitin-protein ligase BRE1B	-68.6862
1.55816	1.55816	1.92259e-05	4.27612e-05	P60487	Pdxp	Pyridoxal phosphate phosphatase	194.478
1.62052	1.62052	1.9246e-05	4.27921e-05	Q9D517	Agpat3	1-acyl-sn-glycerol-3-phosphate acyltransferase gamma	207.486
-1.86494	1.86494	1.93044e-05	4.29082e-05	Q91Z31	Ptbp2	Polypyrimidine tract-binding protein 2	-72.5465
0.890613	0.890613	1.93257e-05	4.29419e-05	Q6PH08	Erc2	ERC protein 2	85.3964
-1.77663	1.77663	1.94295e-05	4.31311e-05	Q9CWF2	Tubb2b	Tubulin beta-2B chain	-70.8135
1.22371	1.22371	1.94516e-05	4.31526e-05	Q8BLK3	Lsamp	Limbic system-associated membrane protein	133.547
-1.3643	1.3643	1.95458e-05	4.33062e-05	Q8K4Z5	Sf3a1	Splicing factor 3A subunit 1	-61.1578
5.9185	5.9185	1.95711e-05	4.33464e-05	P16330	Cnp	2',3'-cyclic-nucleotide 3'-phosphodiesterase	5948.48
2.42712	2.42712	1.95834e-05	4.33482e-05	P22723	Gabrg2	Gamma-aminobutyric acid receptor subunit gamma-2	437.819
-3.15597	3.15597	1.96227e-05	4.3402e-05	P70677	Casp3	Caspase-3	-88.7809
3.74349	3.74349	1.96397e-05	4.34035e-05	Q6PFD5	Dlgap3	Disks large-associated protein 3	1239.38
-1.05363	1.05363	1.97635e-05	4.36356e-05	Q6PCN3	Ttbk1	Tau-tubulin kinase 1	-51.8246
-1.17786	1.17786	1.99964e-05	4.40936e-05	P35980	Rpl18	60S ribosomal protein L18	-55.7993
-1.66811	1.66811	2.00463e-05	4.41336e-05	Q64213	Sf1	Splicing factor 1	-68.5336
1.08684	1.08684	2.00592e-05	4.4148e-05	Q3V3R1	Mthfd1l	Monofunctional C1-tetrahydrofolate synthase, mitochondrial	112.408
1.90708	1.90708	2.01311e-05	4.42643e-05	Q68FD5	Cltc	Clathrin heavy chain 1	275.049
-1.10634	1.10634	2.01458e-05	4.42686e-05	Q62448	Eif4g2	Eukaryotic translation initiation factor 4 gamma 2	-53.553
1.5402	1.5402	2.05215e-05	4.50228e-05	Q3UHJ0	Aak1	AP2-associated protein kinase 1	190.835
-1.82491	1.82491	2.08228e-05	4.56263e-05	Q6NVF9	Cpsf6	Cleavage and polyadenylation specificity factor subunit 6	-71.7741
1.03778	1.03778	2.09392e-05	4.58379e-05	P61329	Fgf12	Fibroblast growth factor 12	105.307
-1.51194	1.51194	2.09723e-05	4.5896e-05	Q78ZA7	Nap1l4	Nucleosome assembly protein 1-like 4	-64.9361
1.01924	1.01924	2.11042e-05	4.61264e-05	Q9D2G2	Dlst	Dihydrolipoyllysine-residue succinyltransferase component of 2-oxoglutarate dehydrogenase complex, mitochondrial	102.685
-1.46903	1.46903	2.13531e-05	4.65678e-05	P54763	Ephb2	Ephrin type-B receptor 2	-63.8774
0.904659	0.904659	2.16036e-05	4.70402e-05	Q64487	Ptprd	Receptor-type tyrosine-protein phosphatase delta	87.2102
-2.63666	2.63666	2.18535e-05	4.74844e-05	O89033	Cdc6	Cell division control protein 6 homolog	-83.92
0.650089	0.650089	2.2095e-05	4.78554e-05	Q03517	Scg2	Secretogranin-2	56.9265
-1.5449	1.5449	2.20904e-05	4.78554e-05	Q91W39	Ncoa5	Nuclear receptor coactivator 5	-65.728
-2.53447	2.53447	2.23029e-05	4.82304e-05	Q9Z2N8	Actl6a	Actin-like protein 6A	-82.7397
1.73758	1.73758	2.25618e-05	4.87144e-05	Q8VCX5	Micu1	Calcium uptake protein 1, mitochondrial	233.475
-0.920435	0.920435	2.34001e-05	5.0321e-05	Q9D892	Itpa	Inosine triphosphate pyrophosphatase	-47.165
-1.01566	1.01566	2.3839e-05	5.10909e-05	Q9ERF3	Wdr61	WD repeat-containing protein 61	-50.5397
1.0887	1.0887	2.39215e-05	5.11909e-05	P62874	Gnb1	Guanine nucleotide-binding protein G(I)/G(S)/G(T) subunit beta-1	112.682
-1.24512	1.24512	2.42159e-05	5.17232e-05	P28667	Marcksl1	MARCKS-related protein	-57.8129
3.44947	3.44947	2.43214e-05	5.19011e-05	P42669	Pura	Transcriptional activator protein Pur-alpha	992.43
-0.75666	0.75666	2.44536e-05	5.21187e-05	Q921M3	Sf3b3	Splicing factor 3B subunit 3	-40.8135
-3.75585	3.75585	2.44863e-05	5.21723e-05	Q8C1D8	Iws1	Protein IWS1 homolog	-92.5975
-1.70611	1.70611	2.45085e-05	5.21729e-05	Q6ZWV7	Rpl35	60S ribosomal protein L35	-69.3515
1.42965	1.42965	2.46993e-05	5.24973e-05	Q8CCT4	Tceal5	Transcription elongation factor A protein-like 5	169.381
-1.28573	1.28573	2.49449e-05	5.29545e-05	Q60972	Rbbp4	Histone-binding protein RBBP4	-58.9837
-1.76204	1.76204	2.49672e-05	5.29857e-05	Q8BTS4	Nup54	Nuclear pore complex protein Nup54	-70.5169
1.45268	1.45268	2.50113e-05	5.3063e-05	P10605	Ctsb	Cathepsin B	173.715
-2.23196	2.23196	2.50581e-05	5.31461e-05	P46935	Nedd4	E3 ubiquitin-protein ligase NEDD4	-78.7131
1.90073	1.90073	2.52067e-05	5.33473e-05	P22315	Fech	Ferrochelatase, mitochondrial	273.403
2.70569	2.70569	2.51994e-05	5.33473e-05	Q9D7X3	Dusp3	Dual specificity protein phosphatase 3	552.371
-1.45895	1.45895	2.52625e-05	5.34328e-05	P62267	Rps23	40S ribosomal protein S23	-63.6242
-1.75419	1.75419	2.5376e-05	5.36402e-05	Q6PGB8	Smarca1	Probable global transcription activator SNF2L1	-70.3561
-0.978223	0.978223	2.54842e-05	5.38198e-05	Q9QYR9	Acot2	Acyl-coenzyme A thioesterase 2, mitochondrial	-49.2395
2.25001	2.25001	2.58306e-05	5.44154e-05	P22005	Penk	Proenkephalin-A	375.686
-1.8431	1.8431	2.60379e-05	5.47395e-05	P43274	H1-4	Histone H1.4	-72.1278
1.26814	1.26814	2.61685e-05	5.49645e-05	Q8R5M8	Cadm1	Cell adhesion molecule 1	140.851
2.97619	2.97619	2.63565e-05	5.52753e-05	O55100	Syngr1	Synaptogyrin-1	686.906
-2.02255	2.02255	2.63722e-05	5.52916e-05	Q9Z1Q5	Clic1	Chloride intracellular channel protein 1	-75.3878
-0.934118	0.934118	2.67814e-05	5.60311e-05	P54923	Adprh	[Protein ADP-ribosylarginine] hydrolase	-47.6638
-1.16006	1.16006	2.69624e-05	5.63437e-05	Q9CW03	Smc3	Structural maintenance of chromosomes protein 3	-55.2505
1.7901	1.7901	2.69632e-05	5.63437e-05	Q99NF2	Nsmf	NMDA receptor synaptonuclear signaling and neuronal migration factor	245.838
-1.61436	1.61436	2.70491e-05	5.64553e-05	P70195	Psmb7	Proteasome subunit beta type-7	-67.339
-2.43035	2.43035	2.71309e-05	5.6575e-05	Q8JZZ7	Adgrl2	Adhesion G protein-coupled receptor L2	-81.448
-0.942123	0.942123	2.7157e-05	5.66125e-05	P47941	Crkl	Crk-like protein	-47.9534
-1.32408	1.32408	2.7759e-05	5.76596e-05	Q60739	Bag1	BAG family molecular chaperone regulator 1	-60.0596
2.71094	2.71094	2.78457e-05	5.77832e-05	Q9JK42	Pdk2	[Pyruvate dehydrogenase (acetyl-transferring)] kinase isozyme 2, mitochondrial	554.748
-1.74044	1.74044	2.82865e-05	5.84671e-05	P62843	Rps15	40S ribosomal protein S15	-70.0721
-5.06963	5.06963	2.83098e-05	5.84889e-05	P02104	Hbb-y	Hemoglobin subunit epsilon-Y2	-97.0222
-0.840166	0.840166	2.83312e-05	5.85157e-05	P35979	Rpl12	60S ribosomal protein L12	-44.1421
1.58717	1.58717	2.86825e-05	5.91534e-05	Q91WS0	Cisd1	CDGSH iron-sulfur domain-containing protein 1	200.46
1.51354	1.51354	2.87703e-05	5.92642e-05	Q9CQC7	Ndufb4	NADH dehydrogenase [ubiquinone] 1 beta subcomplex subunit 4	185.509
-1.56969	1.56969	2.89137e-05	5.95241e-05	P60762	Morf4l1	Mortality factor 4-like protein 1	-66.312
-1.52822	1.52822	2.98053e-05	6.10162e-05	Q7TNE3	Spag7	Sperm-associated antigen 7	-65.3295
2.33199	2.33199	2.98388e-05	6.10666e-05	Q5M8N0	Cnrip1	CB1 cannabinoid receptor-interacting protein 1	403.5
-2.32129	2.32129	2.99258e-05	6.11926e-05	Q9JKN6	Nova1	RNA-binding protein Nova-1	-79.9911
-0.627162	0.627162	3.01194e-05	6.15343e-05	Q9CZM2	Rpl15	60S ribosomal protein L15	-35.2551
-0.929413	0.929413	3.01308e-05	6.15374e-05	Q9JIZ9	Plscr3	Phospholipid scramblase 3	-47.4928
-2.02283	2.02283	3.03041e-05	6.18185e-05	Q8BTM8	Flna	Filamin-A	-75.3924
-0.945162	0.945162	3.03151e-05	6.18229e-05	P70698	Ctps1	CTP synthase 1	-48.0629
-1.56709	1.56709	3.0424e-05	6.20267e-05	P84099	Rpl19	60S ribosomal protein L19	-66.2512
2.15652	2.15652	3.04821e-05	6.2127e-05	Q8BMF3	Me3	NADP-dependent malic enzyme, mitochondrial	345.837
-0.840281	0.840281	3.05344e-05	6.22153e-05	P63158	Hmgb1	High mobility group protein B1	-44.1465
1.16411	1.16411	3.06195e-05	6.23521e-05	Q99MK8	Grk2	Beta-adrenergic receptor kinase 1	124.095
0.655197	0.655197	3.07117e-05	6.24483e-05	Q3USB7	Plcl1	Inactive phospholipase C-like protein 1	57.4831
2.14472	2.14472	3.13829e-05	6.36084e-05	P24472	Gsta4	Glutathione S-transferase A4	342.206
1.28706	1.28706	3.14768e-05	6.37242e-05	P62715	Ppp2cb	Serine/threonine-protein phosphatase 2A catalytic subunit beta isoform	144.031
-2.42507	2.42507	3.15429e-05	6.38023e-05	Q9JJI6	Pigo	GPI ethanolamine phosphate transferase 3	-81.3799
1.21481	1.21481	3.15853e-05	6.38508e-05	Q6P1F6	Ppp2r2a	Serine/threonine-protein phosphatase 2A 55 kDa regulatory subunit B alpha isoform	132.109
-2.03663	2.03663	3.16782e-05	6.39642e-05	Q8K341	Atat1	Alpha-tubulin N-acetyltransferase 1	-75.6268
-0.996234	0.996234	3.17884e-05	6.41494e-05	Q99L47	St13	Hsc70-interacting protein	-49.8693
-0.82458	0.82458	3.20446e-05	6.45538e-05	Q8R081	Hnrnpl	Heterogeneous nuclear ribonucleoprotein L	-43.5353
1.41697	1.41697	3.20625e-05	6.45711e-05	Q6PHU5	Sort1	Sortilin	167.024
2.60766	2.60766	3.22626e-05	6.49365e-05	B2RS91	Rrn3	RNA polymerase I-specific transcription initiation factor RRN3	509.516
-0.919795	0.919795	3.22998e-05	6.49925e-05	Q8BHS3	Rbm22	Pre-mRNA-splicing factor RBM22	-47.1416
0.680964	0.680964	3.23895e-05	6.51312e-05	P47757	Capzb	F-actin-capping protein subunit beta	60.3211
-1.26357	1.26357	3.26048e-05	6.54357e-05	P30416	Fkbp4	Peptidyl-prolyl cis-trans isomerase FKBP4	-58.3489
1.15095	1.15095	3.2693e-05	6.55938e-05	Q148V7	Relch	RAB11-binding protein RELCH	122.06
0.696061	0.696061	3.28648e-05	6.5878e-05	Q8K400	Stxbp5	Syntaxin-binding protein 5	62.0075
-1.60402	1.60402	3.30683e-05	6.62511e-05	Q9R0P4	Smap	Small acidic protein	-67.1042
-1.95945	1.95945	3.31498e-05	6.63953e-05	Q9JMD0	Znf207	BUB3-interacting and GLEBS motif-containing protein ZNF207	-74.2874
-1.51632	1.51632	3.34061e-05	6.6793e-05	Q9CSU0	Rprd1b	Regulation of nuclear pre-mRNA domain-containing protein 1B	-65.0423
-2.64577	2.64577	3.34196e-05	6.68007e-05	Q3UMG5	Lrch2	Leucine-rich repeat and calponin homology domain-containing protein 2	-84.0212
2.75874	2.75874	3.35344e-05	6.7011e-05	A2APF3	Ctcfl	Transcriptional repressor CTCFL	576.803
1.85095	1.85095	3.35528e-05	6.70156e-05	Q01063	Pde4d	cAMP-specific 3',5'-cyclic phosphodiesterase 4D	260.738
3.16348	3.16348	3.37221e-05	6.72698e-05	Q8BI08	Mal2	Protein MAL2	795.986
-1.22734	1.22734	3.3962e-05	6.769e-05	P06728	Apoa4	Apolipoprotein A-IV	-57.2895
0.912737	0.912737	3.42275e-05	6.81411e-05	Q8BLY2	Tars3	Threonine--tRNA ligase 2, cytoplasmic	88.2613
-0.620485	0.620485	3.42523e-05	6.81469e-05	Q99MI1	Erc1	ELKS/Rab6-interacting/CAST family member 1	-34.9548
1.44598	1.44598	3.44137e-05	6.8355e-05	Q9DCB8	Isca2	Iron-sulfur cluster assembly 2 homolog, mitochondrial	172.447
-1.02601	1.02601	3.47661e-05	6.89368e-05	Q9ERD7	Tubb3	Tubulin beta-3 chain	-50.8932
0.730973	0.730973	3.48647e-05	6.90927e-05	O09131	Gsto1	Glutathione S-transferase omega-1	65.9759
3.29563	3.29563	3.49307e-05	6.92038e-05	Q641P0	Actr3b	Actin-related protein 3B	881.935
-2.31779	2.31779	3.51094e-05	6.94588e-05	Q62093	Srsf2	Serine/arginine-rich splicing factor 2	-79.9425
1.08958	1.08958	3.53921e-05	6.98913e-05	Q80WG5	Lrrc8a	Volume-regulated anion channel subunit LRRC8A	112.812
-2.39057	2.39057	3.55192e-05	7.01097e-05	P62320	Snrpd3	Small nuclear ribonucleoprotein Sm D3	-80.9294
-1.66137	1.66137	3.58001e-05	7.05495e-05	P10711	Tcea1	Transcription elongation factor A protein 1	-68.3861
1.76107	1.76107	3.58029e-05	7.05495e-05	Q91ZM2	Sh2b1	SH2B adapter protein 1	238.949
2.13252	2.13252	3.60078e-05	7.09131e-05	Q9CXR1	Dhrs7	Dehydrogenase/reductase SDR family member 7	338.482
-1.65961	1.65961	3.62065e-05	7.12438e-05	Q9D1E6	Tbcb	Tubulin-folding cofactor B	-68.3474
0.85865	0.85865	3.64201e-05	7.16234e-05	Q8BGX2	Timm29	Mitochondrial import inner membrane translocase subunit Tim29	81.334
0.70242	0.70242	3.65766e-05	7.181e-05	Q9CPQ8	Atp5mg	ATP synthase subunit g, mitochondrial	62.7232
-1.10465	1.10465	3.65762e-05	7.181e-05	Q9JMH6	Txnrd1	Thioredoxin reductase 1, cytoplasmic	-53.4984
-1.36055	1.36055	3.66411e-05	7.19155e-05	P54731	Faf1	FAS-associated factor 1	-61.0566
-1.25081	1.25081	3.66651e-05	7.19423e-05	Q64674	Srm	Spermidine synthase	-57.9788
-1.58718	1.58718	3.66993e-05	7.1989e-05	O08848	RO60	60 kDa SS-A/Ro ribonucleoprotein	-66.7179
-2.1326	2.1326	3.67594e-05	7.20663e-05	Q9EPU4	Cpsf1	Cleavage and polyadenylation specificity factor subunit 1	-77.1953
-1.17397	1.17397	3.68742e-05	7.22197e-05	Q6PDS3	Sarm1	NAD(+) hydrolase SARM1	-55.6799
-0.987735	0.987735	3.74404e-05	7.30508e-05	Q8K012	Fnbp1l	Formin-binding protein 1-like	-49.5731
-1.10748	1.10748	3.76288e-05	7.3336e-05	P63325	Rps10	40S ribosomal protein S10	-53.5897
-2.26182	2.26182	3.76247e-05	7.3336e-05	Q9D0B0	Srsf9	Serine/arginine-rich splicing factor 9	-79.1492
1.27433	1.27433	3.77494e-05	7.35267e-05	P10852	Slc3a2	4F2 cell-surface antigen heavy chain	141.887
-1.1909	1.1909	3.81692e-05	7.41811e-05	Q8BFU3	Rnf214	RING finger protein 214	-56.1971
-1.194	1.194	3.85362e-05	7.48525e-05	O70133	Dhx9	ATP-dependent RNA helicase A	-56.2912
-2.01255	2.01255	3.88322e-05	7.53545e-05	P62900	Rpl31	60S ribosomal protein L31	-75.2165
-0.796704	0.796704	3.89085e-05	7.54421e-05	Q62348	Tsn	Translin	-42.4337
-1.38516	1.38516	3.90509e-05	7.56406e-05	Q8VIJ6	Sfpq	Splicing factor, proline- and glutamine-rich	-61.7152
-2.15328	2.15328	3.94498e-05	7.63283e-05	Q8R1A4	Dock7	Dedicator of cytokinesis protein 7	-77.5199
-1.15093	1.15093	3.96569e-05	7.66648e-05	Q9CRY7	Gdpd1	Lysophospholipase D GDPD1	-54.9666
1.57596	1.57596	4.00965e-05	7.72996e-05	Q8C0P5	Coro2a	Coronin-2A	198.133
-1.44615	1.44615	4.01307e-05	7.73242e-05	Q9CSN1	Snw1	SNW domain-containing protein 1	-63.2999
0.686681	0.686681	4.01896e-05	7.73615e-05	Q9D855	Uqcrb	Cytochrome b-c1 complex subunit 7	60.9577
2.03432	2.03432	4.0659e-05	7.8059e-05	Q6Q477	Atp2b4	Plasma membrane calcium-transporting ATPase 4	309.629
0.912181	0.912181	4.07231e-05	7.81173e-05	Q06138	Cab39	Calcium-binding protein 39	88.1888
-2.44115	2.44115	4.08408e-05	7.82998e-05	O55137	Acot1	Acyl-coenzyme A thioesterase 1	-81.5863
1.65898	1.65898	4.11519e-05	7.87875e-05	Q66L44	Cbarp	Voltage-dependent calcium channel beta subunit-associated regulatory protein	215.793
-0.716094	0.716094	4.16554e-05	7.94886e-05	P14576	Srp54	Signal recognition particle 54 kDa protein	-39.1257
0.844835	0.844835	4.17106e-05	7.95283e-05	Q9JJK2	Lancl2	LanC-like protein 2	79.6059
-1.59575	1.59575	4.17403e-05	7.95631e-05	P43275	H1-1	Histone H1.1	-66.9149
-1.81141	1.81141	4.17631e-05	7.95848e-05	P83917	Cbx1	Chromobox protein homolog 1	-71.5088
-1.0823	1.0823	4.25491e-05	8.08608e-05	Q99PV0	Prpf8	Pre-mRNA-processing-splicing factor 8	-52.7725
1.10564	1.10564	4.27227e-05	8.11241e-05	P19536	Cox5b	Cytochrome c oxidase subunit 5B, mitochondrial	115.194
-1.94374	1.94374	4.31959e-05	8.18659e-05	Q9D328	Tmem35a	Transmembrane protein 35A	-74.0058
-1.06681	1.06681	4.34073e-05	8.21545e-05	Q05186	Rcn1	Reticulocalbin-1	-52.2626
1.98391	1.98391	4.37145e-05	8.26323e-05	Q8JZN7	Rhot2	Mitochondrial Rho GTPase 2	295.563
-1.57451	1.57451	4.45742e-05	8.40653e-05	P47964	Rpl36	60S ribosomal protein L36	-66.4244
-1.97952	1.97952	4.50476e-05	8.48889e-05	Q6PEB6	Mob4	MOB-like protein phocein	-74.6427
0.755176	0.755176	4.54138e-05	8.54862e-05	O88448	Klc2	Kinesin light chain 2	68.7837
1.60757	1.60757	4.54272e-05	8.54883e-05	P62073	Timm10	Mitochondrial import inner membrane translocase subunit Tim10	204.737
0.626658	0.626658	4.5778e-05	8.6032e-05	P61027	Rab10	Ras-related protein Rab-10	54.3984
-0.913475	0.913475	4.5844e-05	8.61211e-05	Q9WUL7	Arl3	ADP-ribosylation factor-like protein 3	-46.9095
-1.07276	1.07276	4.59062e-05	8.61572e-05	P67984	Rpl22	60S ribosomal protein L22	-52.4592
-2.40562	2.40562	4.59067e-05	8.61572e-05	P70353	Nfyc	Nuclear transcription factor Y subunit gamma	-81.1272
-0.735711	0.735711	4.61707e-05	8.65591e-05	P26041	Msn	Moesin	-39.9478
0.812627	0.812627	4.61648e-05	8.65591e-05	Q8R1F6	Hid1	Protein HID1	75.6407
-0.885206	0.885206	4.62779e-05	8.66899e-05	P54071	Idh2	Isocitrate dehydrogenase [NADP], mitochondrial	-45.859
-1.64813	1.64813	4.63034e-05	8.67143e-05	P52479	Usp10	Ubiquitin carboxyl-terminal hydrolase 10	-68.0947
-3.49821	3.49821	4.64291e-05	8.68758e-05	P62965	Crabp1	Cellular retinoic acid-binding protein 1	-91.1502
1.14489	1.14489	4.65006e-05	8.69664e-05	O09111	Ndufb11	NADH dehydrogenase [ubiquinone] 1 beta subcomplex subunit 11, mitochondrial	121.129
1.61518	1.61518	4.65807e-05	8.70692e-05	Q9D8B4	Ndufa11	NADH dehydrogenase [ubiquinone] 1 alpha subcomplex subunit 11	206.35
-0.766015	0.766015	4.66773e-05	8.72265e-05	O55029	Copb2	Coatomer subunit beta'	-41.196
-1.65886	1.65886	4.69118e-05	8.75939e-05	Q9Z1K5	Arih1	E3 ubiquitin-protein ligase ARIH1	-68.331
-1.92908	1.92908	4.70823e-05	8.78178e-05	P70211	Dcc	Netrin receptor DCC	-73.7404
-1.54972	1.54972	4.71136e-05	8.78527e-05	Q8BFQ4	Wdr82	WD repeat-containing protein 82	-65.8425
0.788361	0.788361	4.76047e-05	8.86731e-05	O35405	Pld3	5'-3' exonuclease PLD3	72.7111
-0.734295	0.734295	4.77882e-05	8.89195e-05	P61222	Abce1	ATP-binding cassette sub-family E member 1	-39.8888
-1.56645	1.56645	4.79104e-05	8.90993e-05	Q9WTX2	Prkra	Interferon-inducible double-stranded RNA-dependent protein kinase activator A	-66.2362
-0.635514	0.635514	4.8085e-05	8.94001e-05	Q505F5	Lrrc47	Leucine-rich repeat-containing protein 47	-35.6289
-1.67682	1.67682	4.81155e-05	8.94327e-05	Q4QQM4	Trp53i11	Tumor protein p53-inducible protein 11	-68.7229
-2.22654	2.22654	4.89829e-05	9.07052e-05	Q04750	Top1	DNA topoisomerase 1	-78.633
-0.674786	0.674786	4.91437e-05	9.09784e-05	P47856	Gfpt1	Glutamine--fructose-6-phosphate aminotransferase [isomerizing] 1	-37.3575
0.693916	0.693916	4.91566e-05	9.09784e-05	Q9JIY5	Htra2	Serine protease HTRA2, mitochondrial	61.7668
1.52404	1.52404	4.93959e-05	9.13968e-05	Q60676	Ppp5c	Serine/threonine-protein phosphatase 5	187.596
1.17866	1.17866	4.95842e-05	9.16964e-05	Q8BTZ7	Gmppb	Mannose-1-phosphate guanyltransferase beta	126.367
1.4074	1.4074	4.9652e-05	9.17486e-05	P08032	Spta1	Spectrin alpha chain, erythrocytic 1	165.259
2.26765	2.26765	4.96376e-05	9.17486e-05	Q9CPU4	Mgst3	Microsomal glutathione S-transferase 3	381.539
-1.26065	1.26065	4.97822e-05	9.1867e-05	Q3THG9	Aarsd1	Alanyl-tRNA editing protein Aarsd1	-58.2644
3.33931	3.33931	4.99377e-05	9.20591e-05	P62482	Kcnab2	Voltage-gated potassium channel subunit beta-2	912.122
-1.19856	1.19856	4.99152e-05	9.20591e-05	Q8CAY6	Acat2	Acetyl-CoA acetyltransferase, cytosolic	-56.4291
0.839527	0.839527	4.99393e-05	9.20591e-05	Q80UW2	Fbxo2	F-box only protein 2	78.9464
1.21336	1.21336	5.0125e-05	9.23279e-05	P56135	Atp5mf	ATP synthase subunit f, mitochondrial	131.877
-0.824858	0.824858	5.04991e-05	9.28937e-05	Q60865	Caprin1	Caprin-1	-43.5462
1.47493	1.47493	5.06621e-05	9.31315e-05	O35633	Slc32a1	Vesicular inhibitory amino acid transporter	177.97
2.50425	2.50425	5.07485e-05	9.32538e-05	Q9JJF0	Nap1l5	Nucleosome assembly protein 1-like 5	467.353
-0.754036	0.754036	5.08736e-05	9.34441e-05	P26645	Marcks	Myristoylated alanine-rich C-kinase substrate	-40.7058
1.8208	1.8208	5.16898e-05	9.4833e-05	Q80VP1	Epn1	Epsin-1	253.276
-0.95276	0.95276	5.21517e-05	9.5655e-05	Q3TEA8	Hp1bp3	Heterochromatin protein 1-binding protein 3	-48.3357
1.96762	1.96762	5.23222e-05	9.59424e-05	Q70FJ1	Akap9	A-kinase anchor protein 9	291.124
1.97399	1.97399	5.25741e-05	9.63027e-05	P62743	Ap2s1	AP-2 complex subunit sigma	292.854
-1.57866	1.57866	5.28828e-05	9.67151e-05	Q9WVA3	Bub3	Mitotic checkpoint protein BUB3	-66.5206
1.05745	1.05745	5.32062e-05	9.71531e-05	P63085	Mapk1	Mitogen-activated protein kinase 1	108.126
-1.22398	1.22398	5.33401e-05	9.73719e-05	Q8K2T1	Nmral1	NmrA-like family domain-containing protein 1	-57.1899
-1.20827	1.20827	5.34804e-05	9.74962e-05	Q501J6	Ddx17	Probable ATP-dependent RNA helicase DDX17	-56.7213
-1.06985	1.06985	5.38337e-05	9.78915e-05	Q02053	Uba1	Ubiquitin-like modifier-activating enzyme 1	-52.3632
-0.825949	0.825949	5.38286e-05	9.78915e-05	Q8CDN6	Txnl1	Thioredoxin-like protein 1	-43.5889
-1.10132	1.10132	5.40429e-05	9.82418e-05	Q9CZ28	Snf8	Vacuolar-sorting protein SNF8	-53.3909
-1.36475	1.36475	5.41032e-05	9.82999e-05	Q8CIN4	Pak2	Serine/threonine-protein kinase PAK 2	-61.1697
-1.20055	1.20055	5.41847e-05	9.83965e-05	P08030	Aprt	Adenine phosphoribosyltransferase	-56.4889
1.58822	1.58822	5.51144e-05	9.97199e-05	Q9EQ20	Aldh6a1	Methylmalonate-semialdehyde dehydrogenase [acylating], mitochondrial	200.678
-1.47065	1.47065	5.60576e-05	0.000101058	B2RQC6	Cad	CAD protein	-63.918
1.30293	1.30293	5.68737e-05	0.000102317	Q91VZ6	Smap1	Stromal membrane-associated protein 1	146.73
-1.44999	1.44999	5.74815e-05	0.000103357	P57784	Snrpa1	U2 small nuclear ribonucleoprotein A'	-63.3975
-0.723797	0.723797	5.76687e-05	0.000103666	Q8R1B4	Eif3c	Eukaryotic translation initiation factor 3 subunit C	-39.4498
0.609854	0.609854	5.78672e-05	0.000103969	O35609	Scamp3	Secretory carrier-associated membrane protein 3	52.6105
1.26949	1.26949	5.84401e-05	0.000104863	P84309	Adcy5	Adenylate cyclase type 5	141.076
3.54854	3.54854	5.89834e-05	0.000105701	Q9QYG0	Ndrg2	Protein NDRG2	1070.09
1.01423	1.01423	5.91044e-05	0.000105827	O35459	Ech1	Delta(3,5)-Delta(2,4)-dienoyl-CoA isomerase, mitochondrial	101.983
1.51356	1.51356	6.19486e-05	0.000109881	P56376	Acyp1	Acylphosphatase-1	185.514
-1.27015	1.27015	6.2141e-05	0.000110194	P70670;Q60817	Naca	Nascent polypeptide-associated complex subunit alpha, muscle-specific form;Nascent polypeptide-associated complex subunit alpha	-58.5383
-1.24944	1.24944	6.24511e-05	0.000110603	Q60973	Rbbp7	Histone-binding protein RBBP7	-57.9388
0.903886	0.903886	6.31173e-05	0.000111638	Q8BFR5	Tufm	Elongation factor Tu, mitochondrial	87.1099
2.26223	2.26223	6.46176e-05	0.000113786	Q08331	Calb2	Calretinin	379.731
-2.28206	2.28206	6.4634e-05	0.000113786	Q8K2X3	Stn1	CST complex subunit STN1	-79.4396
-1.70093	1.70093	6.46585e-05	0.000113787	Q52KI8	Srrm1	Serine/arginine repetitive matrix protein 1	-69.2413
2.81082	2.81082	6.49198e-05	0.000114189	P68368	Tuba4a	Tubulin alpha-4A chain	601.682
-1.49643	1.49643	6.52497e-05	0.000114624	Q8K0E8	Fgb	Fibrinogen beta chain	-64.5571
-1.89659	1.89659	6.54869e-05	0.00011496	Q7TSV4	Pgm2	Phosphoglucomutase-2	-73.1422
-2.59028	2.59028	6.58226e-05	0.000115455	P97372	Psme2	Proteasome activator complex subunit 2	-83.3946
1.46549	1.46549	6.60471e-05	0.00011582	P55264	Adk	Adenosine kinase	176.157
-2.38898	2.38898	6.63275e-05	0.000116253	Q6PGH2	Jpt2	Jupiter microtubule associated homolog 2	-80.9083
1.22592	1.22592	6.73864e-05	0.000117812	P56379	Atp5mpl	ATP synthase subunit ATP5MPL, mitochondrial	133.904
-1.47218	1.47218	6.77469e-05	0.000118353	P48193	Epb41	Protein 4.1	-63.9562
1.47912	1.47912	6.94424e-05	0.000120798	Q9CPS6	Hint3	Histidine triad nucleotide-binding protein 3	178.779
1.34988	1.34988	7.01431e-05	0.000121682	O88851	Rbbp9	Putative hydrolase RBBP9	154.892
-1.50954	1.50954	7.17675e-05	0.000124066	P03930	Mtatp8	ATP synthase protein 8	-64.8777
1.00634	1.00634	7.21114e-05	0.000124567	Q8QZS1	Hibch	3-hydroxyisobutyryl-CoA hydrolase, mitochondrial	100.881
0.618156	0.618156	7.23652e-05	0.000124944	Q9DCL8	Ppp1r2	Protein phosphatase inhibitor 2	53.4912
-1.54755	1.54755	7.2426e-05	0.000124987	P28352	Apex1	DNA-(apurinic or apyrimidinic site) endonuclease	-65.7909
2.58846	2.58846	7.27685e-05	0.000125422	Q5SX39	Myh4	Myosin-4	501.456
-0.780899	0.780899	7.29293e-05	0.000125554	D3YZP9	Ccdc6	Coiled-coil domain-containing protein 6	-41.7996
-1.047	1.047	7.2976e-05	0.000125592	Q9JIF7	Copb1	Coatomer subunit beta	-51.6028
1.15072	1.15072	7.32271e-05	0.000125973	Q8R361	Rab11fip5	Rab11 family-interacting protein 5	122.025
1.27884	1.27884	7.32395e-05	0.000125973	P97492	Rgs14	Regulator of G-protein signaling 14	142.644
1.42287	1.42287	7.33566e-05	0.000126091	Q9JIW9	Ralb	Ras-related protein Ral-B	168.118
-1.35306	1.35306	7.40589e-05	0.000127047	Q9D0L7	Armc10	Armadillo repeat-containing protein 10	-60.8538
1.12123	1.12123	7.40566e-05	0.000127047	Q9EQP2	Ehd4	EH domain-containing protein 4	117.533
1.45973	1.45973	7.47823e-05	0.000128193	Q80TL0	Ppm1e	Protein phosphatase 1E	175.056
-1.66413	1.66413	7.49272e-05	0.000128378	Q6IR34	Gpsm1	G-protein-signaling modulator 1	-68.4464
-0.611858	0.611858	7.50756e-05	0.000128601	P23591	Gfus	GDP-L-fucose synthase	-34.5646
1.11464	1.11464	7.54293e-05	0.000129175	Q9D6J6	Ndufv2	NADH dehydrogenase [ubiquinone] flavoprotein 2, mitochondrial	116.542
-1.26468	1.26468	7.5573e-05	0.000129357	Q9D2R0	Aacs	Acetoacetyl-CoA synthetase	-58.381
-1.1541	1.1541	7.60104e-05	0.000129945	P61963	Dcaf7	DDB1- and CUL4-associated factor 7	-55.0653
-1.71724	1.71724	7.62464e-05	0.000130317	O70401	Tspan6	Tetraspanin-6	-69.587
-0.846945	0.846945	7.67659e-05	0.000130993	Q99LG2	Tnpo2	Transportin-2	-44.4039
3.09005	3.09005	7.68601e-05	0.000131079	O55042	Snca	Alpha-synuclein	751.525
-1.73442	1.73442	7.70878e-05	0.000131367	P49070	Camlg	Calcium signal-modulating cyclophilin ligand	-69.947
-1.39181	1.39181	7.75357e-05	0.000132066	E9Q7G0	Numa1	Nuclear mitotic apparatus protein 1	-61.8914
-1.22581	1.22581	7.76931e-05	0.000132232	Q9CX60	Lbh	Protein LBH	-57.2444
0.970566	0.970566	7.77066e-05	0.000132232	Q9WVA2	Timm8a1	Mitochondrial import inner membrane translocase subunit Tim8 A	95.961
-1.05262	1.05262	7.8031e-05	0.000132593	P61089	Ube2n	Ubiquitin-conjugating enzyme E2 N	-51.7907
1.86531	1.86531	7.83199e-05	0.000133042	Q9D3D9	Atp5f1d	ATP synthase subunit delta, mitochondrial	264.346
1.35478	1.35478	7.88922e-05	0.000133786	Q8BMG7	Rab3gap2	Rab3 GTPase-activating protein non-catalytic subunit	155.759
-1.0345	1.0345	7.90569e-05	0.000133999	Q9CWZ3	Rbm8a	RNA-binding protein 8A	-51.1816
-0.862502	0.862502	7.95369e-05	0.000134676	Q62167	Ddx3x	ATP-dependent RNA helicase DDX3X	-45.0002
-3.21573	3.21573	8.06468e-05	0.000136196	O70166	Stmn3	Stathmin-3	-89.2361
-1.16943	1.16943	8.11367e-05	0.00013679	P10853;P10854;Q64475;Q64478;Q64525;Q6ZWY9;Q8CGP1;Q8CGP2	H2bc7;H2bc14;H2bc3;H2bc9;Hist2h2bb;H2bc4;H2bc12;Hist1h2bp	Histone H2B type 1-F/J/L;Histone H2B type 1-M;Histone H2B type 1-B;Histone H2B type 1-H;Histone H2B type 2-B;Histone H2B type 1-C/E/G;Histone H2B type 1-K;Histone H2B type 1-P	-55.5403
-1.67212	1.67212	8.16839e-05	0.000137625	Q9D0B6	Pbdc1	Protein PBDC1	-68.6209
-0.789301	0.789301	8.21019e-05	0.000138151	Q9Z0N1	Eif2s3x	Eukaryotic translation initiation factor 2 subunit 3, X-linked	-42.1376
-2.16189	2.16189	8.21241e-05	0.000138153	Q6A068	Cdc5l	Cell division cycle 5-like protein	-77.6536
-1.49103	1.49103	8.30784e-05	0.000139589	P11103	Parp1	Poly [ADP-ribose] polymerase 1	-64.4242
4.45306	4.45306	8.33115e-05	0.000139947	Q63912	Omg	Oligodendrocyte-myelin glycoprotein	2090.31
-2.31478	2.31478	8.45558e-05	0.000141661	P62305	Snrpe	Small nuclear ribonucleoprotein E	-79.9006
-1.58415	1.58415	8.49944e-05	0.00014216	Q61074	Ppm1g	Protein phosphatase 1G	-66.6478
-0.714109	0.714109	8.67416e-05	0.00014466	Q569Z5	Ddx46	Probable ATP-dependent RNA helicase DDX46	-39.0418
1.03013	1.03013	8.68098e-05	0.000144739	Q8CAA7	Pgm2l1	Glucose 1,6-bisphosphate synthase	104.221
-1.71176	1.71176	8.72757e-05	0.000145376	Q8CJ67	Stau2	Double-stranded RNA-binding protein Staufen homolog 2	-69.4713
-0.888383	0.888383	8.73238e-05	0.000145421	P62827	Ran	GTP-binding nuclear protein Ran	-45.9781
-2.44306	2.44306	8.90138e-05	0.000147524	Q8BH97	Rcn3	Reticulocalbin-3	-81.6107
-2.0573	2.0573	8.90326e-05	0.000147524	Q922Y1	Ubxn1	UBX domain-containing protein 1	-75.9734
1.73673	1.73673	8.98371e-05	0.000148558	Q80ZJ7	Snx32	Sorting nexin-32	233.28
-1.07698	1.07698	9.03407e-05	0.000149228	Q91YE6	Ipo9	Importin-9	-52.598
-1.38659	1.38659	9.0644e-05	0.000149587	Q80V26	Bpnt2	Golgi-resident adenosine 3',5'-bisphosphate 3'-phosphatase	-61.7533
-1.15542	1.15542	9.12141e-05	0.00015035	Q8BKC5	Ipo5	Importin-5	-55.1066
-0.939408	0.939408	9.14794e-05	0.000150715	Q8CH09	Sugp2	SURP and G-patch domain-containing protein 2	-47.8553
-0.79154	0.79154	9.16308e-05	0.000150889	Q62465	Vat1	Synaptic vesicle membrane protein VAT-1 homolog	-42.2273
-0.706565	0.706565	9.18588e-05	0.000151125	P10126	Eef1a1	Elongation factor 1-alpha 1	-38.7223
0.844192	0.844192	9.19868e-05	0.000151228	Q9CX80	Cygb	Cytoglobin	79.5259
2.43972	2.43972	9.35958e-05	0.000153438	Q7M759	Abhd17b	Alpha/beta hydrolase domain-containing protein 17B	442.537
-1.27729	1.27729	9.38149e-05	0.000153724	Q61464	Znf638	Zinc finger protein 638	-58.7429
2.12602	2.12602	9.41247e-05	0.000154159	Q91VM9	Ppa2	Inorganic pyrophosphatase 2, mitochondrial	336.511
-0.841868	0.841868	9.46581e-05	0.00015485	Q8BG32	Psmd11	26S proteasome non-ATPase regulatory subunit 11	-44.2079
-1.52367	1.52367	9.51795e-05	0.000155564	P61961	Ufm1	Ubiquitin-fold modifier 1	-65.2199
0.886128	0.886128	9.57725e-05	0.000156379	O88741	Gdap1	Ganglioside-induced differentiation-associated protein 1	84.8209
-3.28631	3.28631	9.57621e-05	0.000156379	P17918	Pcna	Proliferating cell nuclear antigen	-89.7501
1.07338	1.07338	9.73236e-05	0.00015865	E9Q3L2	Pi4ka	Phosphatidylinositol 4-kinase alpha	110.436
-0.835878	0.835878	9.787e-05	0.000159354	Q80UK0	Sestd1	SEC14 domain and spectrin repeat-containing protein 1	-43.9758
-2.39152	2.39152	9.79121e-05	0.000159385	Q9CYZ8;Q9D032	Ssbp2;Ssbp3	Single-stranded DNA-binding protein 2;Single-stranded DNA-binding protein 3	-80.9418
1.19975	1.19975	9.82949e-05	0.000159896	Q9JI46	Nudt3	Diphosphoinositol polyphosphate phosphohydrolase 1	129.701
1.38883	1.38883	9.98446e-05	0.000161962	Q9DCJ5	Ndufa8	NADH dehydrogenase [ubiquinone] 1 alpha subcomplex subunit 8	161.866
-1.95323	1.95323	9.99745e-05	0.000162059	Q6KAU4	Mvb12b	Multivesicular body subunit 12B	-74.1763
1.59957	1.59957	0.00010013	0.000162273	Q60803	Traf3	TNF receptor-associated factor 3	203.054
1.57744	1.57744	0.000100752	0.000163053	Q9CPT3	Nanp	N-acylneuraminate-9-phosphatase	198.44
-0.987746	0.987746	0.00010111	0.000163594	Q8CGZ0	Cherp	Calcium homeostasis endoplasmic reticulum protein	-49.5735
-2.25898	2.25898	0.000101307	0.000163837	Q4VBE8	Wdr18	WD repeat-containing protein 18	-79.108
1.20876	1.20876	0.000101518	0.000164072	P55012	Slc12a2	Solute carrier family 12 member 2	131.139
-1.42204	1.42204	0.000101961	0.000164688	P14115	Rpl27a	60S ribosomal protein L27a	-62.6816
-0.659771	0.659771	0.000103516	0.000166788	P99027	Rplp2	60S acidic ribosomal protein P2	-36.7021
-2.14182	2.14182	0.00010362	0.000166916	Q9CXY6	Ilf2	Interleukin enhancer-binding factor 2	-77.3406
1.66587	1.66587	0.000103955	0.000167379	O54988	Slk	STE20-like serine/threonine-protein kinase	217.304
-1.42172	1.42172	0.000104493	0.00016809	P32067	Ssb	Lupus La protein homolog	-62.6734
1.40871	1.40871	0.000104533	0.000168115	Q9R0X4	Acot9	Acyl-coenzyme A thioesterase 9, mitochondrial	165.5
1.20548	1.20548	0.000104678	0.000168309	O55091	Impact	Protein IMPACT	130.613
-0.638264	0.638264	0.000106359	0.000170696	P14685	Psmd3	26S proteasome non-ATPase regulatory subunit 3	-35.7514
-1.74181	1.74181	0.000106427	0.00017074	P31750	Akt1	RAC-alpha serine/threonine-protein kinase	-70.1006
1.43288	1.43288	0.000108881	0.000173979	P51174	Acadl	Long-chain specific acyl-CoA dehydrogenase, mitochondrial	169.986
-1.6084	1.6084	0.00010912	0.000174281	O54941	Smarce1	SWI/SNF-related matrix-associated actin-dependent regulator of chromatin subfamily E member 1	-67.2037
1.44647	1.44647	0.000110664	0.000176544	P12382	Pfkl	ATP-dependent 6-phosphofructokinase, liver type	172.541
-1.05206	1.05206	0.000111743	0.00017796	D3YXK2	Safb	Scaffold attachment factor B1	-51.7721
1.06927	1.06927	0.000111757	0.00017796	Q9QYB1	Clic4	Chloride intracellular channel protein 4	109.838
-0.800072	0.800072	0.000114387	0.000181566	Q9JKZ2	Slc5a3	Sodium/myo-inositol cotransporter	-42.5679
-0.604449	0.604449	0.000114614	0.000181863	Q8VDM4	Psmd2	26S proteasome non-ATPase regulatory subunit 2	-34.2278
-1.30197	1.30197	0.000115126	0.000182322	Q6PGB6	Naa50	N-alpha-acetyltransferase 50	-59.4428
0.92824	0.92824	0.000115266	0.000182502	Q69ZH9	Arhgap23	Rho GTPase-activating protein 23	90.2953
-1.11585	1.11585	0.000116044	0.000183608	Q7TMM9	Tubb2a	Tubulin beta-2A chain	-53.8582
-1.19438	1.19438	0.000124102	0.000194761	Q00915	Rbp1	Retinol-binding protein 1	-56.3027
-0.670769	0.670769	0.000124249	0.000194947	P62315	Snrpd1	Small nuclear ribonucleoprotein Sm D1	-37.1828
-0.732233	0.732233	0.000126863	0.000198511	Q91YR7	Prpf6	Pre-mRNA-processing factor 6	-39.8029
-1.46624	1.46624	0.00012793	0.000200045	Q7TPD3	Robo2	Roundabout homolog 2	-63.8076
1.45482	1.45482	0.00013094	0.000204154	Q6PD03	Ppp2r5a	Serine/threonine-protein phosphatase 2A 56 kDa regulatory subunit alpha isoform	174.122
-1.29003	1.29003	0.000131933	0.000205472	Q9CQM9	Glrx3	Glutaredoxin-3	-59.1059
1.2021	1.2021	0.000133223	0.000207285	Q62433	Ndrg1	Protein NDRG1	130.074
3.74246	3.74246	0.000133246	0.000207285	P28651	Ca8	Carbonic anhydrase-related protein	1238.42
0.597058	0.597058	0.000133663	0.000207743	Q9DBT5	Ampd2	AMP deaminase 2	51.2628
-0.646571	0.646571	0.000134094	0.00020823	P62334	Psmc6	26S proteasome regulatory subunit 10B	-36.1203
-1.59907	1.59907	0.000134443	0.000208632	Q6ZQ29	Taok2	Serine/threonine-protein kinase TAO2	-66.9909
1.67141	1.67141	0.000135773	0.000210321	Q99J39	Mlycd	Malonyl-CoA decarboxylase, mitochondrial	218.526
1.861	1.861	0.000135998	0.000210578	Q9QYF9	Ndrg3	Protein NDRG3	263.258
0.650751	0.650751	0.000136028	0.000210578	Q3UH93	Plxnd1	Plexin-D1	56.9985
-1.62813	1.62813	0.000136994	0.00021169	Q9DBS1	Tmem43	Transmembrane protein 43	-67.6493
-1.39217	1.39217	0.000137039	0.00021169	Q9EST5	Anp32b	Acidic leucine-rich nuclear phosphoprotein 32 family member B	-61.9009
0.631696	0.631696	0.000138735	0.000213766	P14602	Hspb1	Heat shock protein beta-1	54.9385
-0.945362	0.945362	0.000139379	0.000214577	P62264	Rps14	40S ribosomal protein S14	-48.0701
1.76895	1.76895	0.000140452	0.000216028	Q9JL56	Gde1	Glycerophosphodiester phosphodiesterase 1	240.806
-1.64169	1.64169	0.000141272	0.000217049	Q7TNV0	Dek	Protein DEK	-67.9518
1.50294	1.50294	0.000142068	0.000218175	Q6PHN9	Rab35	Ras-related protein Rab-35	183.419
1.43232	1.43232	0.000142305	0.000218443	Q9Z1P6	Ndufa7	NADH dehydrogenase [ubiquinone] 1 alpha subcomplex subunit 7	169.881
1.03751	1.03751	0.000142934	0.000219359	O88848	Arl6	ADP-ribosylation factor-like protein 6	105.269
-1.64347	1.64347	0.000143752	0.000220371	E9PV24	Fga	Fibrinogen alpha chain	-67.9914
1.84284	1.84284	0.000144196	0.000220905	Q64518	Atp2a3	Sarcoplasmic/endoplasmic reticulum calcium ATPase 3	258.715
1.42317	1.42317	0.000144955	0.000221921	Q8K386	Rab15	Ras-related protein Rab-15	168.174
2.07235	2.07235	0.000147396	0.000225063	Q91VW3	Sh3bgrl3	SH3 domain-binding glutamic acid-rich-like protein 3	320.572
1.22863	1.22863	0.000149374	0.000227734	Q8BFT9	Svop	Synaptic vesicle 2-related protein	134.344
1.47934	1.47934	0.000149548	0.000227898	Q9CTY5	Micu3	Calcium uptake protein 3, mitochondrial	178.821
-0.993578	0.993578	0.000151659	0.000230508	P09405	Ncl	Nucleolin	-49.7769
-0.954423	0.954423	0.000151845	0.00023074	Q9Z1D1	Eif3g	Eukaryotic translation initiation factor 3 subunit G	-48.3952
-0.681636	0.681636	0.000152397	0.000231225	Q8CH77	Nav1	Neuron navigator 1	-37.6542
2.28328	2.28328	0.000152766	0.000231622	Q3UUI3	Them4	Acyl-coenzyme A thioesterase THEM4	386.782
0.620104	0.620104	0.00015374	0.000232957	O89023	Tpp1	Tripeptidyl-peptidase 1	53.6986
-0.72777	0.72777	0.000153869	0.000233052	P24547	Impdh2	Inosine-5'-monophosphate dehydrogenase 2	-39.6163
-1.07796	1.07796	0.000154518	0.000233725	Q9Z1F9	Uba2	SUMO-activating enzyme subunit 2	-52.6303
-1.14117	1.14117	0.000155309	0.000234568	Q8VI75	Ipo4	Importin-4	-54.6608
0.590041	0.590041	0.000155693	0.000235045	Q8K0T0	Rtn1	Reticulon-1	50.529
-2.25271	2.25271	0.000156016	0.00023538	Q61703	Itih2	Inter-alpha-trypsin inhibitor heavy chain H2	-79.0171
1.04342	1.04342	0.000156113	0.000235474	Q9CPW0	Cntnap2	Contactin-associated protein-like 2	106.111
1.14627	1.14627	0.00015696	0.000236546	O35969	Gamt	Guanidinoacetate N-methyltransferase	121.34
-1.24885	1.24885	0.000157289	0.000236836	P46414	Cdkn1b	Cyclin-dependent kinase inhibitor 1B	-57.9217
-1.88829	1.88829	0.000157278	0.000236836	Q8BY87	Usp47	Ubiquitin carboxyl-terminal hydrolase 47	-72.9873
1.37145	1.37145	0.000157549	0.000237177	Q8CBE3	Wdr37	WD repeat-containing protein 37	158.73
0.722576	0.722576	0.000160596	0.000241138	Q924M7	Mpi	Mannose-6-phosphate isomerase	65.0126
-1.58423	1.58423	0.000161224	0.000241872	Q9JJU8	Sh3bgrl	SH3 domain-binding glutamic acid-rich-like protein	-66.6497
-2.03146	2.03146	0.000161773	0.000242484	O70299;Q8BPP1	Mab21l1;Mab21l2	Putative nucleotidyltransferase MAB21L1;Protein mab-21-like 2	-75.5393
1.01406	1.01406	0.000162631	0.000243455	Q9D1K7	NaN	UPF0687 protein C20orf27 homolog	101.958
-1.58675	1.58675	0.000163033	0.000244005	Q8BIQ5	Cstf2	Cleavage stimulation factor subunit 2	-66.708
2.07676	2.07676	0.000163919	0.00024512	Q61625	Grid2	Glutamate receptor ionotropic, delta-2	321.858
0.853948	0.853948	0.000164165	0.000245383	P35235	Ptpn11	Tyrosine-protein phosphatase non-receptor type 11	80.744
-1.84427	1.84427	0.000164477	0.000245689	Q922Q8	Lrrc59	Leucine-rich repeat-containing protein 59	-72.1505
1.15011	1.15011	0.000164664	0.000245864	Q91Y63	Slc13a3	Solute carrier family 13 member 3	121.931
1.68291	1.68291	0.000164727	0.000245904	P62077	Timm8b	Mitochondrial import inner membrane translocase subunit Tim8 B	221.076
-1.15873	1.15873	0.000164895	0.000245997	Q9Z204	Hnrnpc	Heterogeneous nuclear ribonucleoproteins C1/C2	-55.2092
-1.49041	1.49041	0.000169196	0.000251495	Q9D868	Ppih	Peptidyl-prolyl cis-trans isomerase H	-64.4089
-2.46895	2.46895	0.000170121	0.000252599	P52432	Polr1c	DNA-directed RNA polymerases I and III subunit RPAC1	-81.9378
0.957753	0.957753	0.00017101	0.000253756	Q8CA95	Pde10a	cAMP and cAMP-inhibited cGMP 3',5'-cyclic phosphodiesterase 10A	94.2283
1.60125	1.60125	0.00017111	0.000253852	Q6NXK7	Dpp10	Inactive dipeptidyl peptidase 10	203.406
0.601748	0.601748	0.000171747	0.000254687	Q61411	Hras	GTPase HRas	51.7554
-1.80612	1.80612	0.000172002	0.000254957	Q9D853	Eef1akmt2	EEF1A lysine methyltransferase 2	-71.4041
0.793662	0.793662	0.000173099	0.000256145	Q8BP92	Rcn2	Reticulocalbin-2	73.3469
1.30767	1.30767	0.00017559	0.000259059	Q8BG18	Necab1	N-terminal EF-hand calcium-binding protein 1	147.541
1.08306	1.08306	0.000175815	0.00025928	P16014	Chgb	Secretogranin-1	111.853
-1.60481	1.60481	0.000177383	0.000261051	P62830	Rpl23	60S ribosomal protein L23	-67.1221
-1.10882	1.10882	0.000177637	0.000261357	P70372	Elavl1	ELAV-like protein 1	-53.6327
2.02869	2.02869	0.000178599	0.000262605	Q9JIK9	Mrps34	28S ribosomal protein S34, mitochondrial	308.035
0.716557	0.716557	0.000178708	0.000262677	O88952	Lin7c	Protein lin-7 homolog C	64.3256
-1.5437	1.5437	0.000181923	0.000266702	P62911	Rpl32	60S ribosomal protein L32	-65.6995
-1.42006	1.42006	0.00018345	0.000268601	Q8C2Q3	Rbm14	RNA-binding protein 14	-62.6302
-2.64229	2.64229	0.000183786	0.000269036	P39749	Fen1	Flap endonuclease 1	-83.9826
-2.73904	2.73904	0.000184473	0.000269928	Q8K2T8	Paf1	RNA polymerase II-associated factor 1 homolog	-85.0216
1.26645	1.26645	0.000185045	0.000270435	O35129	Phb2	Prohibitin-2	140.57
-1.28785	1.28785	0.00018512	0.000270435	Q5SWP3	Nacad	NAC-alpha domain-containing protein 1	-59.0438
-2.70347	2.70347	0.000185429	0.000270757	Q8K2F0	Brd3	Bromodomain-containing protein 3	-84.6477
-1.15055	1.15055	0.000186691	0.000272313	Q9R226	Khdrbs3	KH domain-containing, RNA-binding, signal transduction-associated protein 3	-54.9545
1.67451	1.67451	0.000188104	0.000274029	Q80TK0	Kiaa1107	AP2-interacting clathrin-endocytosis protein	219.211
2.7124	2.7124	0.00018962	0.000276121	O35683	Ndufa1	NADH dehydrogenase [ubiquinone] 1 alpha subcomplex subunit 1	555.413
-0.78763	0.78763	0.00019015	0.00027671	Q8C854	Myef2	Myelin expression factor 2	-42.0705
-1.03208	1.03208	0.000193461	0.000280452	Q8BXK8	Agap1	Arf-GAP with GTPase, ANK repeat and PH domain-containing protein 1	-51.0994
-1.06766	1.06766	0.000193933	0.000280872	B2RXS4	Plxnb2	Plexin-B2	-52.2907
-0.669389	0.669389	0.000194336	0.000281396	Q8BJY1	Psmd5	26S proteasome non-ATPase regulatory subunit 5	-37.1227
-2.97533	2.97533	0.000194586	0.00028164	Q91ZD4	Vangl2	Vang-like protein 2	-87.2844
-2.31478	2.31478	0.000194948	0.000281989	Q9CQ79	Txndc9	Thioredoxin domain-containing protein 9	-79.9007
-2.0831	2.0831	0.00019536	0.000282408	Q8BH69	Sephs1	Selenide, water dikinase 1	-76.3994
0.966283	0.966283	0.000196557	0.000283902	Q8BVQ5	Ppme1	Protein phosphatase methylesterase 1	95.38
-2.24763	2.24763	0.0001978	0.000285282	P62862	Fau	40S ribosomal protein S30	-78.9431
0.742457	0.742457	0.000197774	0.000285282	Q6R891	Ppp1r9b	Neurabin-2	67.3023
0.639767	0.639767	0.000199388	0.000287394	Q9WUT3	Rps6ka2	Ribosomal protein S6 kinase alpha-2	55.8078
1.65122	1.65122	0.000200905	0.00028916	Q8BVA2	Tmem222	Transmembrane protein 222	214.099
0.898653	0.898653	0.000203014	0.000291652	P55288	Cdh11	Cadherin-11	86.4325
-1.85323	1.85323	0.000203471	0.000292126	Q99JX7	Nxf1	Nuclear RNA export factor 1	-72.3229
-0.815845	0.815845	0.000204773	0.000293754	P50580	Pa2g4	Proliferation-associated protein 2G4	-43.1924
1.18362	1.18362	0.000206334	0.000295748	Q80TM6	R3hdm2	R3H domain-containing protein 2	127.146
2.20756	2.20756	0.000208236	0.000297921	Q68FH0	Pkp4	Plakophilin-4	361.893
1.82973	1.82973	0.000211189	0.000301525	Q8R035	Mrpl58	Peptidyl-tRNA hydrolase ICT1, mitochondrial	255.471
3.14235	3.14235	0.000211604	0.000301931	P00158	Mt-Cyb	Cytochrome b	782.959
0.78042	0.78042	0.000212006	0.000302381	Q8BSQ9	Pbrm1	Protein polybromo-1	71.7631
-0.690647	0.690647	0.000212435	0.000302796	O08784	Tcof1	Treacle protein	-38.0424
1.43583	1.43583	0.000214324	0.000304998	Q8CFV4	Nrn1	Neuritin	170.538
1.59281	1.59281	0.000214457	0.000305124	Q3UMU9	Hdgfl2	Hepatoma-derived growth factor-related protein 2	201.636
0.893071	0.893071	0.00021529	0.000306171	Q8C8T8	Tsr2	Pre-rRNA-processing protein TSR2 homolog	85.7125
-1.34653	1.34653	0.000215774	0.000306685	P62311	Lsm3	U6 snRNA-associated Sm-like protein LSm3	-60.6764
-0.94269	0.94269	0.000216399	0.000307195	Q9CU62	Smc1a	Structural maintenance of chromosomes protein 1A	-47.9738
0.645833	0.645833	0.000216846	0.000307704	P0DN34	Ndufb1	NADH dehydrogenase [ubiquinone] 1 beta subcomplex subunit 1	56.4643
0.769205	0.769205	0.00021739	0.000308351	Q9JKY5	Hip1r	Huntingtin-interacting protein 1-related protein	70.433
0.595075	0.595075	0.000217561	0.00030853	Q9DBC7	Prkar1a	cAMP-dependent protein kinase type I-alpha regulatory subunit	51.0551
-0.744628	0.744628	0.000217886	0.000308802	O89079	Cope	Coatomer subunit epsilon	-40.3178
1.42267	1.42267	0.000218179	0.000309154	Q80Y17	Llgl1	Lethal(2) giant larvae protein homolog 1	168.081
0.848288	0.848288	0.000218474	0.000309446	Q8K2K6	Agfg1	Arf-GAP domain and FG repeat-containing protein 1	80.0364
1.44609	1.44609	0.000218741	0.000309761	Q9D0L4	Adck1	AarF domain-containing protein kinase 1	172.469
1.83986	1.83986	0.000219066	0.000310158	Q9CQ91	Ndufa3	NADH dehydrogenase [ubiquinone] 1 alpha subcomplex subunit 3	257.976
-1.51501	1.51501	0.0002231	0.000315162	O08677	Kng1	Kininogen-1	-65.0105
0.915963	0.915963	0.000223726	0.000315983	P17809	Slc2a1	Solute carrier family 2, facilitated glucose transporter member 1	88.6828
1.49563	1.49563	0.00022733	0.000320162	Q91VR8	Brk1	Protein BRICK1	181.988
1.51118	1.51118	0.000230603	0.000324048	Q9D7A8	Armc1	Armadillo repeat-containing protein 1	185.044
-0.919391	0.919391	0.000230784	0.000324236	Q61990	Pcbp2	Poly(rC)-binding protein 2	-47.1268
-0.603696	0.603696	0.000235484	0.00032966	Q9R1P0	Psma4	Proteasome subunit alpha type-4	-34.1934
-0.654745	0.654745	0.000239909	0.000334667	O35685	Nudc	Nuclear migration protein nudC	-36.4812
-0.825757	0.825757	0.000242741	0.000337891	Q3TXS7	Psmd1	26S proteasome non-ATPase regulatory subunit 1	-43.5814
2.0069	2.0069	0.000242849	0.000337906	P23780	Glb1	Beta-galactosidase	301.917
-0.610004	0.610004	0.000244011	0.000339319	Q9CQ22	Lamtor1	Ragulator complex protein LAMTOR1	-34.4805
-1.2405	1.2405	0.0002455	0.000341048	Q9WU28	Pfdn5	Prefoldin subunit 5	-57.6775
-2.59519	2.59519	0.000247232	0.000343044	Q9JIK5	Ddx21	Nucleolar RNA helicase 2	-83.4511
1.02499	1.02499	0.000249252	0.000345501	Q99JY8	Plpp3	Phospholipid phosphatase 3	103.494
0.825747	0.825747	0.000250094	0.000346461	Q78YZ6	Scoc	Short coiled-coil protein	77.2453
-2.22692	2.22692	0.00025064	0.00034701	Q923D5	Wbp11	WW domain-binding protein 11	-78.6385
1.3625	1.3625	0.000251207	0.000347656	Q8R1G2	Cmbl	Carboxymethylenebutenolidase homolog	157.13
-1.57318	1.57318	0.000251464	0.000347874	Q8BGT7	Smndc1	Survival of motor neuron-related-splicing factor 30	-66.3934
-1.21365	1.21365	0.00025217	0.000348642	A2A8Z1	Osbpl9	Oxysterol-binding protein-related protein 9	-56.8823
-2.20227	2.20227	0.000253283	0.000349902	Q9DBG9	Tax1bp3	Tax1-binding protein 3	-78.2704
0.69407	0.69407	0.000254326	0.000351133	Q9QYA2	Tomm40	Mitochondrial import receptor subunit TOM40 homolog	61.7841
0.690026	0.690026	0.000255747	0.000352801	O54865	Gucy1b1	Guanylate cyclase soluble subunit beta-1	61.3313
-3.00232	3.00232	0.000257579	0.000354496	E9Q5C9	Nolc1	Nucleolar and coiled-body phosphoprotein 1	-87.5201
-1.36019	1.36019	0.000264701	0.000362932	Q920L1	Fads1	Acyl-CoA (8-3)-desaturase	-61.0468
-1.25608	1.25608	0.000265105	0.000363127	Q3UFY7	Nt5c3b	7-methylguanosine phosphate-specific 5'-nucleotidase	-58.1321
0.857861	0.857861	0.000265091	0.000363127	Q9QYC0	Add1	Alpha-adducin	81.235
0.600567	0.600567	0.000266356	0.000364625	Q8R0Y6	Aldh1l1	Cytosolic 10-formyltetrahydrofolate dehydrogenase	51.6312
-2.15989	2.15989	0.000269651	0.00036841	P60764	Rac3	Ras-related C3 botulinum toxin substrate 3	-77.6227
-1.36653	1.36653	0.000269817	0.000368565	Q9WTS5	Tenm2	Teneurin-2	-61.2177
-1.58062	1.58062	0.000272128	0.000371355	Q9QY36	Naa10	N-alpha-acetyltransferase 10	-66.5661
0.722867	0.722867	0.000273016	0.000372494	Q62426	Cstb	Cystatin-B	65.0458
1.61178	1.61178	0.000275331	0.000375284	Q62421	Sh3gl3	Endophilin-A3	205.629
1.31271	1.31271	0.000277799	0.000378425	Q8R191	Syngr3	Synaptogyrin-3	148.408
1.9158	1.9158	0.000278102	0.000378689	Q8K0Z7	Taco1	Translational activator of cytochrome c oxidase 1	277.323
-2.48645	2.48645	0.000281207	0.000382617	Q923D4	Sf3b5	Splicing factor 3B subunit 5	-82.1555
-1.82787	1.82787	0.000282474	0.000384115	Q9D882	Fam241b	Protein FAM241B	-71.832
0.692167	0.692167	0.000282602	0.000384214	O08585	Clta	Clathrin light chain A	61.5708
-2.20752	2.20752	0.000284798	0.000386746	Q80UW8	Polr2e	DNA-directed RNA polymerases I, II, and III subunit RPABC1	-78.3494
-2.51026	2.51026	0.000286247	0.000388411	Q9R1J0	Nsdhl	Sterol-4-alpha-carboxylate 3-dehydrogenase, decarboxylating	-82.4476
-1.07012	1.07012	0.000289795	0.000392075	Q6ZWU9	Rps27	40S ribosomal protein S27	-52.3719
-1.00605	1.00605	0.00029232	0.000395261	A2A8L5	Ptprf	Receptor-type tyrosine-protein phosphatase F	-50.2093
-0.591438	0.591438	0.000293383	0.000396524	Q9R0M6	Rab9a	Ras-related protein Rab-9A	-33.6319
-2.34919	2.34919	0.000293953	0.000397005	O88879	Apaf1	Apoptotic protease-activating factor 1	-80.3743
0.769095	0.769095	0.000294269	0.000397355	Q62425	Ndufa4	Cytochrome c oxidase subunit NDUFA4	70.42
-1.4398	1.4398	0.000296298	0.000399318	P27546	Map4	Microtubule-associated protein 4	-63.1381
-1.70551	1.70551	0.000300908	0.000404432	Q8BGW1	Fto	Alpha-ketoglutarate-dependent dioxygenase FTO	-69.3388
0.817382	0.817382	0.000303118	0.000407166	P12815	Pdcd6	Programmed cell death protein 6	76.2205
-0.742914	0.742914	0.000304022	0.000408223	Q9ERK4	Cse1l	Exportin-2	-40.2469
-0.590991	0.590991	0.000304891	0.000409152	Q91YP2	Nln	Neurolysin, mitochondrial	-33.6113
-1.42477	1.42477	0.000304971	0.000409181	P17225	Ptbp1	Polypyrimidine tract-binding protein 1	-62.7521
1.78973	1.78973	0.000308208	0.000412806	Q8R2V5	Adap2	Arf-GAP with dual PH domain-containing protein 2	245.75
1.53687	1.53687	0.00031199	0.000417308	P53702	Hccs	Cytochrome c-type heme lyase	190.163
-1.46744	1.46744	0.000312525	0.00041768	Q8K3E5	Ahi1	Jouberin	-63.8376
2.30674	2.30674	0.000312569	0.00041768	Q8R555	Crtac1	Cartilage acidic protein 1	394.764
2.35942	2.35942	0.000312771	0.00041779	Q91WT9	Cbs	Cystathionine beta-synthase	413.164
-1.75924	1.75924	0.000317257	0.000423212	P47758	Srprb	Signal recognition particle receptor subunit beta	-70.4597
0.696831	0.696831	0.000317491	0.000423443	Q9Z2I8	Suclg2	Succinate--CoA ligase [GDP-forming] subunit beta, mitochondrial	62.094
-2.32851	2.32851	0.000317644	0.000423566	P97863	Nfib	Nuclear factor 1 B-type	-80.091
0.95671	0.95671	0.000320002	0.000426383	Q9JLJ2	Aldh9a1	4-trimethylaminobutyraldehyde dehydrogenase	94.0878
-2.58956	2.58956	0.000323087	0.000429752	Q9Z103	Adnp	Activity-dependent neuroprotector homeobox protein	-83.3864
1.4305	1.4305	0.000324217	0.000430924	Q8K1Z0	Coq9	Ubiquinone biosynthesis protein COQ9, mitochondrial	169.541
0.66149	0.66149	0.00032956	0.00043694	P63038	Hspd1	60 kDa heat shock protein, mitochondrial	58.1715
-0.945405	0.945405	0.000333588	0.000441773	O08579	Emd	Emerin	-48.0716
-0.702784	0.702784	0.000334553	0.0004427	P62192	Psmc1	26S proteasome regulatory subunit 4	-38.5614
1.62819	1.62819	0.000334542	0.0004427	Q9QYI5	Dnajb2	DnaJ homolog subfamily B member 2	209.124
-1.09841	1.09841	0.000335849	0.000443686	Q62189	Snrpa	U1 small nuclear ribonucleoprotein A	-53.297
0.777192	0.777192	0.000340696	0.000449132	Q8R105	Vps37c	Vacuolar protein sorting-associated protein 37C	71.3792
1.75947	1.75947	0.000340955	0.000449303	Q8BWM0	Ptges2	Prostaglandin E synthase 2	238.575
-1.93895	1.93895	0.000341303	0.00044962	Q8BIE6	Frmd4a	FERM domain-containing protein 4A	-73.9194
1.15473	1.15473	0.000343382	0.000452158	Q8C8N2	Scai	Protein SCAI	122.643
-1.23824	1.23824	0.00034433	0.000453148	Q9Z2X1	Hnrnpf	Heterogeneous nuclear ribonucleoprotein F	-57.6111
1.06878	1.06878	0.000346742	0.000455805	Q99L04	Dhrs1	Dehydrogenase/reductase SDR family member 1	109.765
2.39758	2.39758	0.000352525	0.000462348	Q3TVA9	Ccdc136	Coiled-coil domain-containing protein 136	426.919
-0.600637	0.600637	0.000354751	0.000464925	O35668	Hap1	Huntingtin-associated protein 1	-34.0537
-1.62136	1.62136	0.000354881	0.000465008	Q8BLN5	Lss	Lanosterol synthase	-67.4972
1.14737	1.14737	0.00035632	0.000466453	E9Q6P5	Ttc7b	Tetratricopeptide repeat protein 7B	121.51
0.69852	0.69852	0.00035819	0.000467931	P52480	Pkm	Pyruvate kinase PKM	62.2839
-0.650311	0.650311	0.000366764	0.000478232	P24369	Ppib	Peptidyl-prolyl cis-trans isomerase B	-36.2857
-1.58022	1.58022	0.000369328	0.000481033	P61080	Ube2d1	Ubiquitin-conjugating enzyme E2 D1	-66.5569
0.616992	0.616992	0.000370917	0.00048256	P58771	Tpm1	Tropomyosin alpha-1 chain	53.3674
-1.23602	1.23602	0.000372108	0.000483929	P01027	C3	Complement C3	-57.5457
-1.07617	1.07617	0.000373513	0.000485483	Q6PHQ8	Naa35	N-alpha-acetyltransferase 35, NatC auxiliary subunit	-52.5714
1.28213	1.28213	0.000379945	0.000492545	P61294	Rab6b	Ras-related protein Rab-6B	143.198
-1.54704	1.54704	0.000384041	0.000496935	O09114	Ptgds	Prostaglandin-H2 D-isomerase	-65.7788
1.4577	1.4577	0.000385363	0.000498182	Q8R4G0	Ntng1	Netrin-G1	174.67
1.01633	1.01633	0.000385449	0.000498201	O08989	Mras	Ras-related protein M-Ras	102.277
-0.711535	0.711535	0.000387566	0.000500332	Q99KG3	Rbm10	RNA-binding protein 10	-38.933
0.725946	0.725946	0.000387913	0.000500361	Q80UG2	Plxna4	Plexin-A4	65.3985
-0.599504	0.599504	0.000388403	0.000500714	P29341	Pabpc1	Polyadenylate-binding protein 1	-34.0019
0.859915	0.859915	0.00038916	0.000501363	Q61699	Hsph1	Heat shock protein 105 kDa	81.4932
-0.78371	0.78371	0.00038973	0.000501959	Q64310	Surf4	Surfeit locus protein 4	-41.9129
-1.53718	1.53718	0.000390398	0.000502632	Q8VHE0	Sec63	Translocation protein SEC63 homolog	-65.5443
-0.708128	0.708128	0.000391491	0.000503853	Q62446	Fkbp3	Peptidyl-prolyl cis-trans isomerase FKBP3	-38.7886
-1.5128	1.5128	0.000392391	0.000504731	P70445	Eif4ebp2	Eukaryotic translation initiation factor 4E-binding protein 2	-64.9569
-0.856948	0.856948	0.000394422	0.00050677	Q9R0U0	Srsf10	Serine/arginine-rich splicing factor 10	-44.7881
1.26886	1.26886	0.000395169	0.000507365	Q9Z1Q2	Abhd16a	Phosphatidylserine lipase ABHD16A	140.972
-1.9001	1.9001	0.000398133	0.000510416	Q99LD9	Eif2b2	Translation initiation factor eIF-2B subunit beta	-73.2076
2.68856	2.68856	0.000398497	0.000510694	Q62048	Pea15	Astrocytic phosphoprotein PEA-15	544.672
-1.77462	1.77462	0.000409012	0.000522338	Q9Z2D8	Mbd3	Methyl-CpG-binding domain protein 3	-70.7729
-1.62344	1.62344	0.000410807	0.000524245	Q922V4	Plrg1	Pleiotropic regulator 1	-67.544
0.723881	0.723881	0.000412879	0.000526599	O08576	Rundc3a	RUN domain-containing protein 3A	65.1619
0.648113	0.648113	0.000423179	0.000537465	Q9CZP5	Bcs1l	Mitochondrial chaperone BCS1	56.7117
1.88759	1.88759	0.000431919	0.000546767	P62881	Gnb5	Guanine nucleotide-binding protein subunit beta-5	270.018
-2.31222	2.31222	0.000434269	0.000549141	Q9ES00	Ube4b	Ubiquitin conjugation factor E4 B	-79.865
0.72654	0.72654	0.000434445	0.000549264	P97431	Irf6	Interferon regulatory factor 6	65.4666
-1.30844	1.30844	0.000435022	0.000549528	Q99J36	Thumpd1	THUMP domain-containing protein 1	-59.6243
-0.876957	0.876957	0.000435825	0.000550162	O35343	Kpna4	Importin subunit alpha-3	-45.5485
1.79316	1.79316	0.000435868	0.000550162	Q6P5F7	Ttyh3	Protein tweety homolog 3	246.572
1.86622	1.86622	0.000436277	0.000550478	Q5KU39	Vps41	Vacuolar protein sorting-associated protein 41 homolog	264.575
-0.683119	0.683119	0.000436199	0.000550478	Q9DBD5	Pelp1	Proline-, glutamic acid- and leucine-rich protein 1	-37.7183
-2.76957	2.76957	0.000436449	0.000550594	Q8BKG3	Ptk7	Inactive tyrosine-protein kinase 7	-85.3352
-1.8003	1.8003	0.000444833	0.00056025	P32233	Drg1	Developmentally-regulated GTP-binding protein 1	-71.2885
-2.75097	2.75097	0.000444909	0.00056025	Q6PDG5	Smarcc2	SWI/SNF complex subunit SMARCC2	-85.1449
-2.50976	2.50976	0.000445649	0.000561079	P04104	Krt1	Keratin, type II cytoskeletal 1	-82.4415
1.36337	1.36337	0.000446654	0.000562241	Q8R180	Ero1a	ERO1-like protein alpha	157.286
1.22356	1.22356	0.000449432	0.000565023	Q2TPA8	Hsdl2	Hydroxysteroid dehydrogenase-like protein 2	133.523
-1.13189	1.13189	0.000450889	0.000566445	P02469	Lamb1	Laminin subunit beta-1	-54.3682
-1.00207	1.00207	0.000455277	0.000571131	Q61466	Smarcd1	SWI/SNF-related matrix-associated actin-dependent regulator of chromatin subfamily D member 1	-50.0717
0.741988	0.741988	0.000455624	0.000571463	P05132	Prkaca	cAMP-dependent protein kinase catalytic subunit alpha	67.2478
-1.34243	1.34243	0.000458366	0.000574384	Q9DBR1	Xrn2	5'-3' exoribonuclease 2	-60.5645
-1.06323	1.06323	0.000459334	0.000575389	Q9CXW3	Cacybp	Calcyclin-binding protein	-52.144
2.30767	2.30767	0.000462888	0.000579309	Q9EP69	Sacm1l	Phosphatidylinositol-3-phosphatase SAC1	395.083
-1.21135	1.21135	0.00046646	0.000582844	Q7TNM2	Trim46	Tripartite motif-containing protein 46	-56.8135
-0.703929	0.703929	0.00046938	0.0005858	Q61655	Ddx19a	ATP-dependent RNA helicase DDX19A	-38.6102
0.934216	0.934216	0.000470455	0.00058678	Q80UP3	Dgkz	Diacylglycerol kinase zeta	91.0853
-0.975753	0.975753	0.000472032	0.000588325	Q8BHL8	Psmf1	Proteasome inhibitor PI31 subunit	-49.1526
-2.6132	2.6132	0.000476652	0.000593019	Q3UUQ7	Pgap1	GPI inositol-deacylase	-83.6564
1.00427	1.00427	0.000482126	0.000597768	Q8R2U6	Nudt4	Diphosphoinositol polyphosphate phosphohydrolase 2	100.593
1.08559	1.08559	0.000483076	0.000598652	Q3U898	Cops9	COP9 signalosome complex subunit 9	112.225
-1.54673	1.54673	0.00048793	0.000604236	Q9CZU3	Mtrex	Exosome RNA helicase MTR4	-65.7714
-2.99183	2.99183	0.000489359	0.00060579	Q8BH61	F13a1	Coagulation factor XIII A chain	-87.429
1.3096	1.3096	0.000489955	0.000606312	Q8BXZ1	Tmx3	Protein disulfide-isomerase TMX3	147.872
-1.75342	1.75342	0.000492357	0.000608959	Q9QYY8	Spast	Spastin	-70.3402
1.13783	1.13783	0.00049719	0.000614061	Q8R2R9	Ap3m2	AP-3 complex subunit mu-2	120.05
-0.952951	0.952951	0.000504371	0.000621273	Q6DFW4	Nop58	Nucleolar protein 58	-48.3425
-1.40918	1.40918	0.000507711	0.000624723	Q9WVL6	Extl3	Exostosin-like 3	-62.3475
1.57661	1.57661	0.000510829	0.000627892	Q61425	Hadh	Hydroxyacyl-coenzyme A dehydrogenase, mitochondrial	198.268
-1.29152	1.29152	0.000514578	0.000631941	Q78JW9	Ubfd1	Ubiquitin domain-containing protein UBFD1	-59.1481
-1.11707	1.11707	0.00051941	0.000636637	Q9R1T2	Sae1	SUMO-activating enzyme subunit 1	-53.897
-2.11685	2.11685	0.000520625	0.000637676	Q64327	Mea1	Male-enhanced antigen 1	-76.9451
-0.758826	0.758826	0.00052234	0.000639664	Q7TPM6	Fsd1	Fibronectin type III and SPRY domain-containing protein 1	-40.9023
1.89694	1.89694	0.000524544	0.000641654	Q9QWY8	Asap1	Arf-GAP with SH3 domain, ANK repeat and PH domain-containing protein 1	272.422
0.819277	0.819277	0.000525712	0.000642773	Q8CCB4	Vps53	Vacuolar protein sorting-associated protein 53 homolog	76.4521
-1.24885	1.24885	0.000526863	0.000643954	Q8CFE4	Scyl2	SCY1-like protein 2	-57.9216
-1.36757	1.36757	0.000530013	0.000647121	Q61166	Mapre1	Microtubule-associated protein RP/EB family member 1	-61.2457
-2.01671	2.01671	0.000533848	0.000651345	Q6IFZ6	Krt77	Keratin, type II cytoskeletal 1b	-75.2878
-1.96434	1.96434	0.000541192	0.000659495	Q9D7Z3	Nol7	Nucleolar protein 7	-74.3744
3.37092	3.37092	0.000542655	0.000660929	Q9QZX7	Srr	Serine racemase	934.539
-0.597096	0.597096	0.000543239	0.000661409	Q8BI84	Mia3	Transport and Golgi organization protein 1 homolog	-33.8916
-1.3909	1.3909	0.000544388	0.000662575	Q922F4	Tubb6	Tubulin beta-6 chain	-61.8672
-0.949715	0.949715	0.000546171	0.000664513	E9Q7X7	Nrxn2	Neurexin-2	-48.2265
0.824116	0.824116	0.000550833	0.000668897	P42208	Septin2	Septin-2	77.0449
-0.869145	0.869145	0.000562091	0.000680426	P62869	Elob	Elongin-B	-45.2529
0.933588	0.933588	0.000564322	0.000682888	Q8C3Q5	Shisa7	Protein shisa-7	91.002
-0.690286	0.690286	0.000571985	0.000690478	O55022	Pgrmc1	Membrane-associated progesterone receptor component 1	-38.0269
0.821754	0.821754	0.000573615	0.000692205	Q922Q1	Mtarc2	Mitochondrial amidoxime reducing component 2	76.7554
-2.31961	2.31961	0.000575891	0.00069471	P84089	Erh	Enhancer of rudimentary homolog	-79.9678
0.808945	0.808945	0.00058035	0.000699239	Q8CI51	Pdlim5	PDZ and LIM domain protein 5	75.1929
1.63545	1.63545	0.000586916	0.00070617	Q62351	Tfrc	Transferrin receptor protein 1	210.684
2.4066	2.4066	0.000594116	0.00071372	Q80TM9	Nisch	Nischarin	430.222
0.952328	0.952328	0.00059425	0.000713757	O88602	Cacng2	Voltage-dependent calcium channel gamma-2 subunit	93.4993
-2.0669	2.0669	0.000598254	0.000717327	Q7TPH6	Mycbp2	E3 ubiquitin-protein ligase MYCBP2	-76.1329
0.707874	0.707874	0.000601693	0.000721077	Q9CY64	Blvra	Biliverdin reductase A	63.3395
1.5218	1.5218	0.000605941	0.000725541	Q9CZU6	Cs	Citrate synthase, mitochondrial	187.15
1.30911	1.30911	0.000607217	0.000726694	Q8R3Q2	Ppp6r2	Serine/threonine-protein phosphatase 6 regulatory subunit 2	147.788
1.02552	1.02552	0.000608207	0.000727668	Q9DCW4	Etfb	Electron transfer flavoprotein subunit beta	103.569
-0.925089	0.925089	0.000610214	0.0007294	Q8BJ71	Nup93	Nuclear pore complex protein Nup93	-47.3352
-1.70341	1.70341	0.000611941	0.000731088	P47915	Rpl29	60S ribosomal protein L29	-69.2942
-1.56338	1.56338	0.000613472	0.000732413	Q8CIG8	Prmt5	Protein arginine N-methyltransferase 5	-66.1642
1.31829	1.31829	0.000614532	0.000733552	Q9Z1E4	Gys1	Glycogen [starch] synthase, muscle	149.37
0.817289	0.817289	0.000616516	0.000735541	Q99J99	Mpst	3-mercaptopyruvate sulfurtransferase	76.2092
1.38453	1.38453	0.000626532	0.000745953	P23953	Ces1c	Carboxylesterase 1C	161.086
-1.74966	1.74966	0.000633499	0.0007527	Q9WTQ5	Akap12	A-kinase anchor protein 12	-70.2628
1.08879	1.08879	0.000638395	0.00075761	Q9QYS2	Grm3	Metabotropic glutamate receptor 3	112.695
-1.84498	1.84498	0.000643659	0.000762685	P70268	Pkn1	Serine/threonine-protein kinase N1	-72.164
1.58263	1.58263	0.000647977	0.000767016	Q9CQW2	Arl8b	ADP-ribosylation factor-like protein 8B	199.516
0.985079	0.985079	0.0006479	0.000767016	Q3TCJ1	Abraxas2	BRISC complex subunit Abraxas 2	97.9422
-2.03142	2.03142	0.000651079	0.000770294	Q9ESX5	Dkc1	H/ACA ribonucleoprotein complex subunit DKC1	-75.5386
1.19314	1.19314	0.000653134	0.000772067	Q99J85	Nptxr	Neuronal pentraxin receptor	128.649
-0.811665	0.811665	0.000653437	0.00077217	P97470	Ppp4c	Serine/threonine-protein phosphatase 4 catalytic subunit	-43.0276
-1.69288	1.69288	0.000653443	0.00077217	Q9EQQ9	Oga	Protein O-GlcNAcase	-69.069
2.26663	2.26663	0.000655503	0.000774209	Q9D8V7	Sec11c	Signal peptidase complex catalytic subunit SEC11C	381.197
1.52455	1.52455	0.000665649	0.000784458	Q61206	Pafah1b2	Platelet-activating factor acetylhydrolase IB subunit alpha2	187.697
-2.1746	2.1746	0.000666542	0.000785245	Q9CQ60	Pgls	6-phosphogluconolactonase	-77.8497
-0.824325	0.824325	0.000666842	0.000785465	Q61599	Arhgdib	Rho GDP-dissociation inhibitor 2	-43.5254
-2.32293	2.32293	0.000668496	0.000787012	O35900	Lsm2	U6 snRNA-associated Sm-like protein LSm2	-80.0139
-0.916768	0.916768	0.000675713	0.000794566	Q9CX86	Hnrnpa0	Heterogeneous nuclear ribonucleoprotein A0	-47.0305
1.88569	1.88569	0.000676144	0.000794938	Q6NVG1	Lpcat4	Lysophospholipid acyltransferase LPCAT4	269.531
0.625943	0.625943	0.000676339	0.000794992	Q9CQZ6	Ndufb3	NADH dehydrogenase [ubiquinone] 1 beta subcomplex subunit 3	54.3219
-0.87635	0.87635	0.000688787	0.000807495	Q9DC28	Csnk1d	Casein kinase I isoform delta	-45.5256
1.0836	1.0836	0.00069342	0.000812339	Q1RLL3	Cpne9	Copine-9	111.933
-0.994289	0.994289	0.00069458	0.000813447	Q61171	Prdx2	Peroxiredoxin-2	-49.8017
1.73099	1.73099	0.000695264	0.000814111	O54990	Prom1	Prominin-1	231.956
-1.92484	1.92484	0.000696585	0.000815382	Q9CQS8	Sec61b	Protein transport protein Sec61 subunit beta	-73.6631
-0.830595	0.830595	0.000698199	0.000816859	P62858	Rps28	40S ribosomal protein S28	-43.7703
-1.43453	1.43453	0.000703245	0.000820965	Q80X90	Flnb	Filamin-B	-63.0032
-2.74763	2.74763	0.000705781	0.000823649	P00375	Dhfr	Dihydrofolate reductase	-85.1105
0.992958	0.992958	0.000706495	0.000824205	Q7TT50	Cdc42bpb	Serine/threonine-protein kinase MRCK beta	99.0262
0.795304	0.795304	0.000715138	0.000833318	P21661	Pcsk2	Neuroendocrine convertase 2	73.5443
0.751803	0.751803	0.000720319	0.000838079	Q9CX00	Ist1	IST1 homolog	68.3895
1.99259	1.99259	0.00072147	0.000839138	Q9DBS2	Tprg1l	Tumor protein p63-regulated gene 1-like protein	297.951
-1.56865	1.56865	0.000725719	0.000843515	Q60900	Elavl3	ELAV-like protein 3	-66.2875
-2.34874	2.34874	0.000728212	0.000845987	A2BDX3	Mocs3	Adenylyltransferase and sulfurtransferase MOCS3	-80.3683
-3.10627	3.10627	0.000739068	0.000856166	Q8BK67	Rcc2	Protein RCC2	-88.3877
0.58089	0.58089	0.000740984	0.000858098	O70318	Epb41l2	Band 4.1-like protein 2	49.5772
-1.75396	1.75396	0.000755885	0.000872156	P61290	Psme3	Proteasome activator complex subunit 3	-70.3513
-1.21124	1.21124	0.000760753	0.00087676	Q99PG2	Ogfr	Opioid growth factor receptor	-56.8104
1.03189	1.03189	0.000761418	0.000877373	P03888	Mtnd1	NADH-ubiquinone oxidoreductase chain 1	104.469
-1.31008	1.31008	0.000773482	0.000888474	Q61418	Clcn4	H(+)/Cl(-) exchange transporter 4	-59.6701
-0.672272	0.672272	0.000781993	0.000896768	P99026	Psmb4	Proteasome subunit beta type-4	-37.2482
1.59555	1.59555	0.000784133	0.000898925	Q4VBD2	Tapt1	Transmembrane anterior posterior transformation protein 1	202.211
-1.60737	1.60737	0.000790855	0.000905884	Q3TLH4	Prrc2c	Protein PRRC2C	-67.1803
-2.03137	2.03137	0.00079127	0.000906209	Q91V57	Chn1	N-chimaerin	-75.5377
0.701495	0.701495	0.000807694	0.000923344	Q91ZR1	Rab4b	Ras-related protein Rab-4B	62.619
1.35334	1.35334	0.000809613	0.00092493	Q5U458	Dnajc11	DnaJ homolog subfamily C member 11	155.502
0.988435	0.988435	0.000816212	0.000931549	P63330	Ppp2ca	Serine/threonine-protein phosphatase 2A catalytic subunit alpha isoform	98.4031
-0.649344	0.649344	0.000828924	0.000943731	P97855	G3bp1	Ras GTPase-activating protein-binding protein 1	-36.243
-2.05939	2.05939	0.000831847	0.000946749	Q61474	Msi1	RNA-binding protein Musashi homolog 1	-76.0082
1.13611	1.13611	0.000832311	0.000947122	P12787	Cox5a	Cytochrome c oxidase subunit 5A, mitochondrial	119.787
0.974801	0.974801	0.000856604	0.000970473	O55125	Nipsnap1	Protein NipSnap homolog 1	96.537
-0.691875	0.691875	0.00086228	0.00097563	Q9CQJ6	Denr	Density-regulated protein	-38.0951
-1.37017	1.37017	0.000865945	0.000979299	Q91VM5	Rbmxl1	RNA binding motif protein, X-linked-like-1	-61.3154
-1.46077	1.46077	0.000885361	0.000997035	Q91W67	Ubl7	Ubiquitin-like protein 7	-63.6701
1.7749	1.7749	0.000886472	0.000998125	Q62086	Pon2	Serum paraoxonase/arylesterase 2	242.214
-1.53756	1.53756	0.000888929	0.00099992	P53798	Fdft1	Squalene synthase	-65.5532
-1.76705	1.76705	0.000889191	0.00100005	Q8BGR6	Arl15	ADP-ribosylation factor-like protein 15	-70.6191
2.84798	2.84798	0.000892	0.00100272	Q9D0Q7	Mrpl45	39S ribosomal protein L45, mitochondrial	619.991
-0.766268	0.766268	0.000892212	0.0010028	P62309	Snrpg	Small nuclear ribonucleoprotein G	-41.2064
0.769378	0.769378	0.000901344	0.00101208	Q3UVL4	Vps51	Vacuolar protein sorting-associated protein 51 homolog	70.4534
1.31718	1.31718	0.000903571	0.00101425	Q8BK08	Tmem11	Transmembrane protein 11, mitochondrial	149.178
-2.055	2.055	0.000912066	0.0010228	Q3TZX8	Nol9	Polynucleotide 5'-hydroxyl-kinase NOL9	-75.9351
2.60253	2.60253	0.000917142	0.00102741	Q8K274	Fn3krp	Ketosamine-3-kinase	507.349
-1.13716	1.13716	0.000919459	0.00102926	Q8BMP6	Acbd3	Golgi resident protein GCP60	-54.5345
1.28372	1.28372	0.000931677	0.00104092	Q61831	Mapk10	Mitogen-activated protein kinase 10	143.466
0.960161	0.960161	0.000934029	0.00104255	Q8BPM0	Daam1	Disheveled-associated activator of morphogenesis 1	94.5527
1.88603	1.88603	0.000933354	0.00104255	Q8VC16	Lrrc14	Leucine-rich repeat-containing protein 14	269.616
-1.08592	1.08592	0.000949443	0.0010572	P23116	Eif3a	Eukaryotic translation initiation factor 3 subunit A	-52.8908
-0.797303	0.797303	0.000949774	0.0010574	Q99MR0	Actl6b	Actin-like protein 6B	-42.4576
-1.14238	1.14238	0.00096981	0.00107677	Q9JJN6	Ctnnbip1	Beta-catenin-interacting protein 1	-54.6988
-1.6822	1.6822	0.000972713	0.00107965	Q6A058	Armcx2	Armadillo repeat-containing X-linked protein 2	-68.8392
-3.5495	3.5495	0.000980288	0.00108718	P26350	Ptma	Prothymosin alpha	-91.4593
-1.02231	1.02231	0.000980831	0.00108727	Q64519	Sdc3	Syndecan-3	-50.7674
-1.06906	1.06906	0.000994203	0.00109999	Q8R0J7	Vps37b	Vacuolar protein sorting-associated protein 37B	-52.3369
-1.72571	1.72571	0.000996299	0.00110143	Q5RKR3	Islr2	Immunoglobulin superfamily containing leucine-rich repeat protein 2	-69.765
-0.822991	0.822991	0.000999259	0.00110418	Q91Z38	Ttc1	Tetratricopeptide repeat protein 1	-43.4731
0.694737	0.694737	0.00100067	0.00110503	G3X9K3	Arfgef1	Brefeldin A-inhibited guanine nucleotide-exchange protein 1	61.8589
-2.34362	2.34362	0.00100608	0.00110942	Q922U2	Krt5	Keratin, type II cytoskeletal 5	-80.2985
1.52269	1.52269	0.00101032	0.00111335	Q6TEK5	Vkorc1l1	Vitamin K epoxide reductase complex subunit 1-like protein 1	187.325
-2.63143	2.63143	0.00101603	0.00111844	P52795	Efnb1	Ephrin-B1	-83.8615
-0.757921	0.757921	0.00101934	0.00112119	Q91W90	Txndc5	Thioredoxin domain-containing protein 5	-40.8652
-1.02075	1.02075	0.00102374	0.00112532	Q6IRU2	Tpm4	Tropomyosin alpha-4 chain	-50.7141
0.99925	0.99925	0.00102811	0.00112994	Q80TB8	Vat1l	Synaptic vesicle membrane protein VAT-1 homolog-like	99.8961
-1.09776	1.09776	0.00103164	0.00113347	F6ZDS4	Tpr	Nucleoprotein TPR	-53.276
-0.982499	0.982499	0.00104316	0.00114395	Q62383	Supt6h	Transcription elongation factor SPT6	-49.3898
-0.903421	0.903421	0.00106358	0.00116359	O88685	Psmc3	26S proteasome regulatory subunit 6A	-46.5383
-1.65794	1.65794	0.00106658	0.0011656	Q9ER64	Osbpl5	Oxysterol-binding protein-related protein 5	-68.3108
0.821818	0.821818	0.00106795	0.00116653	Q61112	Sdf4	45 kDa calcium-binding protein	76.7633
-2.3953	2.3953	0.00107048	0.00116911	Q3UD01	Atxn7l3b	Ataxin-7-like protein 3B	-80.9917
-1.97608	1.97608	0.0010746	0.00117288	Q7TPV4	Mybbp1a	Myb-binding protein 1A	-74.582
-2.54292	2.54292	0.00107628	0.00117434	P24788	Cdk11b	Cyclin-dependent kinase 11B	-82.8404
1.31605	1.31605	0.00108707	0.001185	P18653	Rps6ka1	Ribosomal protein S6 kinase alpha-1	148.984
0.702063	0.702063	0.00108859	0.00118647	Q9WTI7	Myo1c	Unconventional myosin-Ic	62.683
0.873155	0.873155	0.00109143	0.00118919	Q9DCM0	Ethe1	Persulfide dioxygenase ETHE1, mitochondrial	83.1664
0.805564	0.805564	0.00109698	0.00119373	Q9WV54	Asah1	Acid ceramidase	74.7829
-1.59278	1.59278	0.00111182	0.00120761	Q6NV83	U2surp	U2 snRNP-associated SURP motif-containing protein	-66.8469
1.55977	1.55977	0.00111857	0.00121362	Q9DCJ1	Mlst8	Target of rapamycin complex subunit LST8	194.806
0.632625	0.632625	0.00112356	0.00121884	O08997	Atox1	Copper transport protein ATOX1	55.0384
-0.776142	0.776142	0.00112677	0.00122194	Q8BM72	Hspa13	Heat shock 70 kDa protein 13	-41.6074
1.12449	1.12449	0.00113238	0.00122726	P62880	Gnb2	Guanine nucleotide-binding protein G(I)/G(S)/G(T) subunit beta-2	118.024
0.970701	0.970701	0.00113509	0.00122943	Q61290	Cacna1e	Voltage-dependent R-type calcium channel subunit alpha-1E	95.9793
0.858179	0.858179	0.00113956	0.00123312	Q8C996	Tmem163	Transmembrane protein 163	81.2748
-1.94017	1.94017	0.00114244	0.00123585	Q8C547	Heatr5b	HEAT repeat-containing protein 5B	-73.9414
-0.648977	0.648977	0.00115724	0.00124933	P62717	Rpl18a	60S ribosomal protein L18a	-36.2268
-1.29525	1.29525	0.0011715	0.00126394	O35326	Srsf5	Serine/arginine-rich splicing factor 5	-59.2534
-1.52217	1.52217	0.00117506	0.00126758	Q922P8	Tmem132a	Transmembrane protein 132A	-65.1839
-1.41278	1.41278	0.00117659	0.00126904	Q9CRA5	Golph3	Golgi phosphoprotein 3	-62.4413
1.45271	1.45271	0.00117963	0.00127192	Q9Z0U1	Tjp2	Tight junction protein ZO-2	173.721
-0.681747	0.681747	0.00118346	0.00127565	P28656	Nap1l1	Nucleosome assembly protein 1-like 1	-37.659
-2.87563	2.87563	0.00119918	0.00129039	C0HKE1;C0HKE2;C0HKE3;C0HKE4;C0HKE5;C0HKE6;C0HKE7;C0HKE8;C0HKE9;Q8BFU2;Q8CGP5;Q8CGP6;Q8CGP7;Q8R1M2	H2ac4;H2ac6;H2ac7;H2ac8;H2ac11;H2ac13;Hist1h2an;Hist1h2ao;Hist1h2ap;H2aw;Hist1h2af;H2ac12;H2ac15;H2aj	Histone H2A type 1-B;Histone H2A type 1-C;Histone H2A type 1-D;Histone H2A type 1-E;Histone H2A type 1-G;Histone H2A type 1-I;Histone H2A type 1-N;Histone H2A type 1-O;Histone H2A type 1-P;Histone H2A type 3;Histone H2A type 1-F;Histone H2A type 1-H;Histone H2A type 1-K;Histone H2A.J	-86.3746
0.607481	0.607481	0.00120075	0.00129169	Q80TI0	Gramd1b	Protein Aster-B	52.3597
-3.37391	3.37391	0.00120142	0.0012922	Q3TFD2	Lpcat1	Lysophosphatidylcholine acyltransferase 1	-90.3539
1.52796	1.52796	0.00121558	0.00130481	B9EJA2	Cttnbp2	Cortactin-binding protein 2	188.379
-0.815487	0.815487	0.00121747	0.00130628	P80316	Cct5	T-complex protein 1 subunit epsilon	-43.1783
1.80879	1.80879	0.00122556	0.0013141	Q3UHK1	Slc2a13	Proton myo-inositol cotransporter	250.348
-0.877591	0.877591	0.00125712	0.001344	Q60648	Gm2a	Ganglioside GM2 activator	-45.5724
2.5372	2.5372	0.00126156	0.00134737	Q61016	Gng7	Guanine nucleotide-binding protein G(I)/G(S)/G(O) subunit gamma-7	480.463
-0.671318	0.671318	0.00126163	0.00134737	Q921F4	Hnrnpll	Heterogeneous nuclear ribonucleoprotein L-like	-37.2067
3.5329	3.5329	0.00126421	0.00134951	Q61069	Usf1	Upstream stimulatory factor 1	1057.47
-1.05702	1.05702	0.00126617	0.00135138	Q8CHP5	Pym1	Partner of Y14 and mago	-51.9376
-2.17061	2.17061	0.00126983	0.00135467	Q8BWU5	Osgep	Probable tRNA N6-adenosine threonylcarbamoyltransferase	-77.7883
2.51367	2.51367	0.00127025	0.00135491	Q3U2I3	Fam160a2	FTS and Hook-interacting protein	471.072
-0.697741	0.697741	0.00127086	0.00135528	Q9EPL8	Ipo7	Importin-7	-38.3463
-2.2752	2.2752	0.00127405	0.00135812	Q9JL35	Hmgn5	High mobility group nucleosome-binding domain-containing protein 5	-79.3416
-0.760519	0.760519	0.00127531	0.00135926	P70362	Ufd1	Ubiquitin recognition factor in ER-associated degradation protein 1	-40.9716
-1.53388	1.53388	0.00128003	0.00136366	P0C192	Lrrc4b	Leucine-rich repeat-containing protein 4B	-65.4653
-1.05807	1.05807	0.00128421	0.00136707	Q9EQC5	Scyl1	N-terminal kinase-like protein	-51.9727
-0.650271	0.650271	0.00129329	0.00137504	Q810A7	Ddx42	ATP-dependent RNA helicase DDX42	-36.284
-0.788222	0.788222	0.00130742	0.00138709	O08807	Prdx4	Peroxiredoxin-4	-42.0943
-0.894457	0.894457	0.00131493	0.00139357	A2ALU4	Shroom2	Protein Shroom2	-46.205
-1.56016	1.56016	0.00131927	0.00139754	Q61139	Pcsk7	Proprotein convertase subtilisin/kexin type 7	-66.0887
-2.07635	2.07635	0.0013205	0.00139841	Q99LT0	Dpy30	Protein dpy-30 homolog	-76.2886
-3.29669	3.29669	0.00132241	0.00140001	Q3TTY5	Krt2	Keratin, type II cytoskeletal 2 epidermal	-89.8235
-1.60155	1.60155	0.00133944	0.00141523	Q8CDM8	Fam160b1	Protein FAM160B1	-67.0478
-1.78885	1.78885	0.00134324	0.00141861	Q8K0G5	Eipr1	EARP and GARP complex-interacting protein 1	-71.0597
0.641024	0.641024	0.00135292	0.00142536	Q9WU78	Pdcd6ip	Programmed cell death 6-interacting protein	55.9436
1.04189	1.04189	0.00135852	0.00142996	Q06890	Clu	Clusterin	105.892
2.15304	2.15304	0.00136362	0.00143359	Q80U56	Avl9	Late secretory pathway protein AVL9 homolog	344.763
0.672246	0.672246	0.00136559	0.00143522	Q9D4C9	Clvs1	Clavesin-1	59.3552
0.729666	0.729666	0.00137616	0.00144458	Q9WV80	Snx1	Sorting nexin-1	65.8256
0.804215	0.804215	0.00139863	0.00146375	Q3UV70	Pdp1	[Pyruvate dehydrogenase [acetyl-transferring]]-phosphatase 1, mitochondrial	74.6196
-0.972625	0.972625	0.00140556	0.00146902	Q8BYA0	Tbcd	Tubulin-specific chaperone D	-49.0422
-1.21561	1.21561	0.00140568	0.00146902	Q8VEE4	Rpa1	Replication protein A 70 kDa DNA-binding subunit	-56.9411
-2.07617	2.07617	0.00140627	0.00146908	Q61823	Pdcd4	Programmed cell death protein 4	-76.2857
-0.775385	0.775385	0.00141536	0.00147703	Q9ER00	Stx12	Syntaxin-12	-41.5767
1.32044	1.32044	0.00141649	0.00147799	P99028	Uqcrh	Cytochrome b-c1 complex subunit 6, mitochondrial	149.742
0.617651	0.617651	0.00142081	0.00148183	Q8R127	Sccpdh	Saccharopine dehydrogenase-like oxidoreductase	53.4375
-1.28408	1.28408	0.00144078	0.00149987	Q9D1R9	Rpl34	60S ribosomal protein L34	-58.9368
2.12259	2.12259	0.00145704	0.00151461	Q9JI75	Nqo2	Ribosyldihydronicotinamide dehydrogenase [quinone]	335.475
-1.02902	1.02902	0.00146694	0.00152274	P36993	Ppm1b	Protein phosphatase 1B	-50.9955
-1.93374	1.93374	0.00147377	0.00152905	Q8BRJ4	Ppp1r3e	Protein phosphatase 1 regulatory subunit 3E	-73.825
1.00819	1.00819	0.00147577	0.00153087	Q9EP72	Emc7	ER membrane protein complex subunit 7	101.138
0.721829	0.721829	0.00147967	0.00153445	Q60790	Rasa3	Ras GTPase-activating protein 3	64.9272
1.23158	1.23158	0.00149169	0.00154461	Q7TNR6	Igsf21	Immunoglobulin superfamily member 21	134.825
1.32202	1.32202	0.00150555	0.00155572	Q9WUM4	Coro1c	Coronin-1C	150.017
1.24091	1.24091	0.00150715	0.00155691	Q5SSZ5	Tns3	Tensin-3	136.347
-1.962	1.962	0.00151291	0.00156152	O88291	Znf326	DBIRD complex subunit ZNF326	-74.3327
-1.2955	1.2955	0.0015179	0.00156622	Q8BY71	Hat1	Histone acetyltransferase type B catalytic subunit	-59.2606
-1.32141	1.32141	0.00153102	0.00157758	Q80U78	Pum1	Pumilio homolog 1	-59.9855
-1.74412	1.74412	0.00153282	0.00157907	Q9CQI7	Snrpb2	U2 small nuclear ribonucleoprotein B''	-70.1485
0.668259	0.668259	0.00153667	0.00158176	Q7TNG5	Eml2	Echinoderm microtubule-associated protein-like 2	58.9154
2.35626	2.35626	0.00153768	0.00158256	Q8VHC3	Selenom	Selenoprotein M	412.042
-0.620175	0.620175	0.00154146	0.00158457	P10639	Txn	Thioredoxin	-34.9408
1.267	1.267	0.00159767	0.00163173	P85094	Isoc2a	Isochorismatase domain-containing protein 2A	140.661
-0.621331	0.621331	0.00160892	0.00164202	Q9JJI8	Rpl38	60S ribosomal protein L38	-34.9929
0.734196	0.734196	0.00161634	0.00164862	Q91V41	Rab14	Ras-related protein Rab-14	66.347
-1.55941	1.55941	0.00164052	0.00166956	Q9DC16	Ergic1	Endoplasmic reticulum-Golgi intermediate compartment protein 1	-66.071
-0.801464	0.801464	0.00164272	0.00167136	Q62148	Aldh1a2	Retinal dehydrogenase 2	-42.6233
-1.3692	1.3692	0.00164955	0.00167732	Q9CQM5	Txndc17	Thioredoxin domain-containing protein 17	-61.2895
-0.661509	0.661509	0.00165779	0.00168446	Q9ERU9	Ranbp2	E3 SUMO-protein ligase RanBP2	-36.7783
-1.06397	1.06397	0.00166677	0.00169235	Q9DCF9	Ssr3	Translocon-associated protein subunit gamma	-52.1686
2.19164	2.19164	0.00166823	0.00169359	Q3SXD3	Hddc2	5'-deoxynucleotidase HDDC2	356.824
-0.844646	0.844646	0.00167755	0.00170127	Q8BFZ3	Actbl2	Beta-actin-like protein 2	-44.3153
-1.30397	1.30397	0.00168837	0.00170954	Q9QXT0	Cnpy2	Protein canopy homolog 2	-59.4989
1.13254	1.13254	0.00169198	0.00171269	Q9Z2Y8	Plpbp	Pyridoxal phosphate homeostasis protein	119.245
0.610894	0.610894	0.00171017	0.00172733	Q922Q9	Chid1	Chitinase domain-containing protein 1	52.7206
0.992834	0.992834	0.00172277	0.00173778	P28571	Slc6a9	Sodium- and chloride-dependent glycine transporter 1	99.009
-0.916946	0.916946	0.00173098	0.00174429	Q9CQG2	Mettl16	RNA N6-adenosine-methyltransferase METTL16	-47.0371
-0.63632	0.63632	0.00173372	0.00174629	P70188	Kifap3	Kinesin-associated protein 3	-35.6648
0.779743	0.779743	0.00175247	0.0017602	P47934	Crat	Carnitine O-acetyltransferase	71.6824
0.870281	0.870281	0.00176029	0.00176715	P62137	Ppp1ca	Serine/threonine-protein phosphatase PP1-alpha catalytic subunit	82.8019
-1.00423	1.00423	0.00177032	0.00177534	Q4KML4	Abracl	Costars family protein ABRACL	-50.1464
0.965573	0.965573	0.00177067	0.00177534	Q9CPR1	Rwdd4	RWD domain-containing protein 4	95.2839
-1.35268	1.35268	0.00177964	0.00178195	Q60809	Cnot7	CCR4-NOT transcription complex subunit 7	-60.8437
-1.93745	1.93745	0.00179699	0.00179673	O88271	Cfdp1	Craniofacial development protein 1	-73.8922
2.00727	2.00727	0.00181112	0.00180858	P31786	Dbi	Acyl-CoA-binding protein	302.02
1.26131	1.26131	0.00182016	0.00181516	Q9Z2A0	Pdpk1	3-phosphoinositide-dependent protein kinase 1	139.713
2.05459	2.05459	0.00184471	0.00183677	Q9DBH5	Lman2	Vesicular integral-membrane protein VIP36	315.425
-0.993591	0.993591	0.00186301	0.00185261	Q6PGN3	Dclk2	Serine/threonine-protein kinase DCLK2	-49.7774
-0.792333	0.792333	0.00191959	0.00189935	O08663	Metap2	Methionine aminopeptidase 2	-42.2591
1.59191	1.59191	0.00192792	0.0019057	Q7TNC9	Inpp5a	Inositol polyphosphate-5-phosphatase A	201.448
-0.782304	0.782304	0.001937	0.00191358	P57759	Erp29	Endoplasmic reticulum resident protein 29	-41.8562
1.45877	1.45877	0.00194379	0.00191838	Q923D2	Blvrb	Flavin reductase (NADPH)	174.875
2.27361	2.27361	0.00196068	0.00193285	Q8BFY6	Pef1	Peflin	383.532
1.3628	1.3628	0.00196553	0.00193653	Q8R0A7	Kiaa0513	Uncharacterized protein KIAA0513	157.185
0.915075	0.915075	0.0019826	0.00195004	Q6ZQK5	Acap2	Arf-GAP with coiled-coil, ANK repeat and PH domain-containing protein 2	88.5668
-1.58205	1.58205	0.00200407	0.00196697	Q3UKJ7	Smu1	WD40 repeat-containing protein SMU1	-66.5993
-1.13108	1.13108	0.00201889	0.00198068	A2AJI0	Map7d1	MAP7 domain-containing protein 1	-54.3425
0.829369	0.829369	0.00202134	0.0019828	P97494	Gclc	Glutamate--cysteine ligase catalytic subunit	77.6908
0.830286	0.830286	0.00203272	0.00199171	Q9D1G5	Lrrc57	Leucine-rich repeat-containing protein 57	77.8038
-0.703225	0.703225	0.00206672	0.00201876	Q6ZWV3	Rpl10	60S ribosomal protein L10	-38.5802
-1.1385	1.1385	0.00206662	0.00201876	Q99P88	Nup155	Nuclear pore complex protein Nup155	-54.5769
-1.83795	1.83795	0.0020766	0.00202586	O88455	Dhcr7	7-dehydrocholesterol reductase	-72.0282
-0.985606	0.985606	0.0020816	0.00202988	Q9CZX9	Emc4	ER membrane protein complex subunit 4	-49.4986
-1.06928	1.06928	0.00208923	0.00203532	Q9ERR7	Selenof	Selenoprotein F	-52.3444
-0.809538	0.809538	0.00210536	0.00204873	B1AZP2	Dlgap4	Disks large-associated protein 4	-42.9435
-1.18154	1.18154	0.00210976	0.00205186	Q5U430	Ubr3	E3 ubiquitin-protein ligase UBR3	-55.912
0.879128	0.879128	0.00210961	0.00205186	Q9JKF6	Nectin1	Nectin-1	83.9263
-0.99473	0.99473	0.00216121	0.00209603	Q8VE92	Rbm4b	RNA-binding protein 4B	-49.817
1.2808	1.2808	0.00218456	0.00211484	O70480	Vamp4	Vesicle-associated membrane protein 4	142.974
-1.22885	1.22885	0.00219416	0.00212324	Q8VIM9	Irgq	Immunity-related GTPase family Q protein	-57.3344
0.990761	0.990761	0.00221916	0.00214504	Q9WVF8	Tusc2	Tumor suppressor candidate 2	98.7233
0.769859	0.769859	0.00222431	0.00214913	P04627	Araf	Serine/threonine-protein kinase A-Raf	70.5104
0.74238	0.74238	0.00225314	0.00217336	O88456	Capns1	Calpain small subunit 1	67.2933
0.779489	0.779489	0.00227922	0.00219424	Q62165	Dag1	Dystroglycan	71.6523
-0.860979	0.860979	0.00228838	0.00220214	P63323	Rps12	40S ribosomal protein S12	-44.9421
-2.01957	2.01957	0.00230827	0.00221698	Q6P5G6	Ubxn7	UBX domain-containing protein 7	-75.3368
-0.800606	0.800606	0.00233965	0.00224309	Q8BPU7	Elmo1	Engulfment and cell motility protein 1	-42.5892
-1.10095	1.10095	0.00234304	0.00224573	Q9EPE9	Atp13a1	Manganese-transporting ATPase 13A1	-53.379
-1.08957	1.08957	0.00235303	0.00225312	Q6PDQ2	Chd4	Chromodomain-helicase-DNA-binding protein 4	-53.0099
1.70867	1.70867	0.0023666	0.00226486	Q9ERN0	Scamp2	Secretory carrier-associated membrane protein 2	226.859
1.59889	1.59889	0.00236951	0.00226672	Q9CR21	Ndufab1	Acyl carrier protein, mitochondrial	202.909
-0.844593	0.844593	0.00240064	0.00229303	Q9DBZ5	Eif3k	Eukaryotic translation initiation factor 3 subunit K	-44.3132
-2.48512	2.48512	0.00241592	0.00230571	Q9Z277	Baz1b	Tyrosine-protein kinase BAZ1B	-82.1391
0.82614	0.82614	0.00242179	0.00231036	P35279	Rab6a	Ras-related protein Rab-6A	77.2936
-0.713136	0.713136	0.00242761	0.00231464	Q9QZ08	Nagk	N-acetyl-D-glucosamine kinase	-39.0007
-1.11057	1.11057	0.00242884	0.00231518	P60755	Mdga2	MAM domain-containing glycosylphosphatidylinositol anchor protein 2	-53.6888
1.44035	1.44035	0.00243173	0.00231649	Q8BYH7	Tbc1d17	TBC1 domain family member 17	171.387
-2.71227	2.71227	0.00243358	0.00231779	Q8R349	Cdc16	Cell division cycle protein 16 homolog	-84.741
-0.660248	0.660248	0.0024539	0.00233394	Q925E7	Ppp2r2d	Serine/threonine-protein phosphatase 2A 55 kDa regulatory subunit B delta isoform	-36.723
1.51952	1.51952	0.00247828	0.00235294	Q3UH99	Shisa6	Protein shisa-6	186.695
-1.03063	1.03063	0.00250171	0.00237065	Q03141	Mark3	MAP/microtubule affinity-regulating kinase 3	-51.0505
2.06076	2.06076	0.00252257	0.00238521	P84086	Cplx2	Complexin-2	317.205
0.657344	0.657344	0.00252524	0.00238705	Q9CQX2	Cyb5b	Cytochrome b5 type B	57.7176
2.15347	2.15347	0.00253106	0.00239129	O89114	Dnajb5	DnaJ homolog subfamily B member 5	344.896
0.590138	0.590138	0.00257148	0.00242157	P16332	Mmut	Methylmalonyl-CoA mutase, mitochondrial	50.539
-2.17777	2.17777	0.00257992	0.00242722	Q6ZPZ3	Zc3h4	Zinc finger CCCH domain-containing protein 4	-77.8983
0.945929	0.945929	0.00257971	0.00242722	Q80W54	Zmpste24	CAAX prenyl protease 1 homolog	92.6428
1.23726	1.23726	0.00258898	0.00243475	Q9QUI0	Rhoa	Transforming protein RhoA	135.75
-0.819157	0.819157	0.00261298	0.00245333	Q8VHY0	Cspg4	Chondroitin sulfate proteoglycan 4	-43.3227
-0.852294	0.852294	0.00263016	0.00246846	Q9CQ26	Stambp	STAM-binding protein	-44.6097
-1.18812	1.18812	0.00263175	0.00246962	Q8BP48	Metap1	Methionine aminopeptidase 1	-56.1125
-1.52589	1.52589	0.00265027	0.00248331	O55201	Supt5h	Transcription elongation factor SPT5	-65.2734
-0.702689	0.702689	0.00265754	0.00248979	Q6PB93	Galnt2	Polypeptide N-acetylgalactosaminyltransferase 2	-38.5574
-1.83134	1.83134	0.00267108	0.00250079	Q9JI11	Stk4	Serine/threonine-protein kinase 4	-71.8996
-1.25531	1.25531	0.00267082	0.00250079	Q9Z108	Stau1	Double-stranded RNA-binding protein Staufen homolog 1	-58.1095
1.68037	1.68037	0.00268861	0.00251518	E9PZ19	Igsf9b	Protein turtle homolog B	220.509
2.35982	2.35982	0.00269119	0.0025169	P54830	Ptpn5	Tyrosine-protein phosphatase non-receptor type 5	413.305
-1.44716	1.44716	0.00269503	0.00252015	Q8K4B0	Mta1	Metastasis-associated protein MTA1	-63.3258
-2.00332	2.00332	0.00272758	0.00254785	P47759	Nsg2	Neuronal vesicle trafficking-associated protein 2	-75.0575
-0.654453	0.654453	0.0027311	0.00255011	Q8BHS6	Armcx3	Armadillo repeat-containing X-linked protein 3	-36.4684
-2.18834	2.18834	0.0027584	0.00257283	Q61550	Rad21	Double-strand-break repair protein rad21 homolog	-78.0596
-0.849223	0.849223	0.00279819	0.00260609	Q9QZE5	Copg1	Coatomer subunit gamma-1	-44.4916
-1.87081	1.87081	0.00281406	0.00261808	Q99PM3	Gtf2a1	Transcription initiation factor IIA subunit 1	-72.658
1.02223	1.02223	0.00281449	0.00261812	Q9ER58	Spock2	Testican-2	103.105
1.06703	1.06703	0.00281533	0.00261855	Q8BH44	Coro2b	Coronin-2B	109.512
-1.63442	1.63442	0.00282034	0.00262237	P11087	Col1a1	Collagen alpha-1(I) chain	-67.7901
-3.2269	3.2269	0.00288243	0.00266987	C0HK79;C0HK80	Arxes1;Arxes2	Adipocyte-related X-chromosome expressed sequence 1;Adipocyte-related X-chromosome expressed sequence 2	-89.3191
-2.15585	2.15585	0.00290613	0.00268967	Q9Z2Q5	Mrpl40	39S ribosomal protein L40, mitochondrial	-77.5599
-0.918198	0.918198	0.00293617	0.00271277	Q8VBW6	Nae1	NEDD8-activating enzyme E1 regulatory subunit	-47.0831
1.49016	1.49016	0.00294044	0.002716	P97930	Dtymk	Thymidylate kinase	180.921
0.846401	0.846401	0.00294208	0.00271715	P97742	Cpt1a	Carnitine O-palmitoyltransferase 1, liver isoform	79.801
1.32482	1.32482	0.0029485	0.00272163	Q0KK55	Kndc1	Kinase non-catalytic C-lobe domain-containing protein 1	150.501
-1.08263	1.08263	0.00295873	0.0027289	Q91XE8	Tmem205	Transmembrane protein 205	-52.7832
1.3212	1.3212	0.00296865	0.00273569	Q9CQX5	Cldnd1	Claudin domain-containing protein 1	149.874
-0.959712	0.959712	0.00298078	0.00274595	P29699	Ahsg	Alpha-2-HS-glycoprotein	-48.584
-2.41862	2.41862	0.00300212	0.00276305	Q6NZN0	Rbm26	RNA-binding protein 26	-81.2965
-1.80377	1.80377	0.00300685	0.00276574	Q60847	Col12a1	Collagen alpha-1(XII) chain	-71.3574
-1.33675	1.33675	0.00301441	0.00277142	Q61142	Spin1	Spindlin-1	-60.409
-1.04668	1.04668	0.0030159	0.00277242	Q6PFR5	Tra2a	Transformer-2 protein homolog alpha	-51.5918
-1.04824	1.04824	0.00301763	0.00277337	O88738	Birc6	Baculoviral IAP repeat-containing protein 6	-51.6443
-1.52593	1.52593	0.00305735	0.00280385	Q91WV0	Dr1	Protein Dr1	-65.2744
0.785417	0.785417	0.00306023	0.00280612	Q9JM14	Nt5c	5'(3')-deoxyribonucleotidase, cytosolic type	72.3591
-1.21439	1.21439	0.00308488	0.00282351	Q8R010	Aimp2	Aminoacyl tRNA synthase complex-interacting multifunctional protein 2	-56.9046
-0.971977	0.971977	0.00309861	0.00283234	Q7TQH0	Atxn2l	Ataxin-2-like protein	-49.0193
-1.8001	1.8001	0.00312779	0.00285563	Q9Z315	Sart1	U4/U6.U5 tri-snRNP-associated protein 1	-71.2846
-2.30347	2.30347	0.00313126	0.00285767	Q9D824	Fip1l1	Pre-mRNA 3'-end-processing factor FIP1	-79.7425
0.63589	0.63589	0.00316113	0.00288114	P10493	Nid1	Nidogen-1	55.3896
-0.945586	0.945586	0.00317321	0.00289054	Q9DCT6	Bap18	Chromatin complexes subunit BAP18	-48.0781
-1.26756	1.26756	0.00329026	0.00298318	Q9CRB2	Nhp2	H/ACA ribonucleoprotein complex subunit 2	-58.4638
0.830202	0.830202	0.00330993	0.00299866	P12367	Prkar2a	cAMP-dependent protein kinase type II-alpha regulatory subunit	77.7934
0.849004	0.849004	0.00332072	0.00300726	Q3U5Q7	Cmpk2	UMP-CMP kinase 2, mitochondrial	80.1257
-0.596712	0.596712	0.00335943	0.00303756	Q9QXK3	Copg2	Coatomer subunit gamma-2	-33.8741
2.35401	2.35401	0.00336455	0.00304061	Q9DC07	Nebl	LIM zinc-binding domain-containing Nebulette	411.244
0.583579	0.583579	0.00337013	0.00304487	O35874	Slc1a4	Neutral amino acid transporter A	49.8562
0.748095	0.748095	0.00341383	0.00308051	Q9QZC2	Plxnc1	Plexin-C1	67.9574
1.01414	1.01414	0.00341536	0.00308133	Q9WUB4	Dctn6	Dynactin subunit 6	101.97
0.805221	0.805221	0.00346125	0.00311503	Q3THS6	Mat2a	S-adenosylmethionine synthase isoform type-2	74.7414
0.815421	0.815421	0.00347789	0.00312717	P63216	Gng3	Guanine nucleotide-binding protein G(I)/G(S)/G(O) subunit gamma-3	75.9811
-0.74659	0.74659	0.00348552	0.00313322	Q9JLZ6	Hic2	Hypermethylated in cancer 2 protein	-40.3989
-0.59093	0.59093	0.00348879	0.00313535	Q80UG5	Septin9	Septin-9	-33.6085
-3.00994	3.00994	0.0034918	0.00313725	P21550	Eno3	Beta-enolase	-87.5859
-1.332	1.332	0.00352364	0.00316054	Q9JII5	Dazap1	DAZ-associated protein 1	-60.2783
1.85473	1.85473	0.00357834	0.00320422	Q61011	Gnb3	Guanine nucleotide-binding protein G(I)/G(S)/G(T) subunit beta-3	261.684
1.36987	1.36987	0.00360656	0.00322326	P70290	Mpp1	55 kDa erythrocyte membrane protein	158.447
1.205	1.205	0.0036214	0.00323414	Q8K3J1	Ndufs8	NADH dehydrogenase [ubiquinone] iron-sulfur protein 8, mitochondrial	130.538
-2.08146	2.08146	0.00366422	0.00326764	Q8BVE8	Nsd2	Histone-lysine N-methyltransferase NSD2	-76.3725
0.855203	0.855203	0.00367866	0.00327884	O08586	Pten	Phosphatidylinositol 3,4,5-trisphosphate 3-phosphatase and dual-specificity protein phosphatase PTEN	80.9013
-0.928641	0.928641	0.00375269	0.00333412	Q8BH24	Tm9sf4	Transmembrane 9 superfamily member 4	-47.4647
-0.776333	0.776333	0.00378486	0.00336012	Q91VI7	Rnh1	Ribonuclease inhibitor	-41.6151
-2.25853	2.25853	0.00382586	0.00338787	Q9ER73	Elp4	Elongator complex protein 4	-79.1016
-0.651259	0.651259	0.00387668	0.00342588	P83877	Txnl4a	Thioredoxin-like protein 4A	-36.3276
1.19408	1.19408	0.00392454	0.00346107	P63046	Sult4a1	Sulfotransferase 4A1	128.799
1.40615	1.40615	0.00396592	0.00348744	Q9CVB6	Arpc2	Actin-related protein 2/3 complex subunit 2	165.03
-0.587801	0.587801	0.00396983	0.00349	P07758;Q00896	Serpina1a;Serpina1c	Alpha-1-antitrypsin 1-1;Alpha-1-antitrypsin 1-3	-33.4643
-1.25524	1.25524	0.00400637	0.00351455	Q9QYI3	Dnajc7	DnaJ homolog subfamily C member 7	-58.1076
-2.03786	2.03786	0.00401025	0.00351707	P26450	Pik3r1	Phosphatidylinositol 3-kinase regulatory subunit alpha	-75.6476
0.603634	0.603634	0.00401407	0.00351953	Q9CYZ2	Tpd52l2	Tumor protein D54	51.954
-1.06264	1.06264	0.00404558	0.00354492	Q9JKF1	Iqgap1	Ras GTPase-activating-like protein IQGAP1	-52.1244
1.11491	1.11491	0.00408389	0.00357398	Q8VHI6	Wasf3	Wiskott-Aldrich syndrome protein family member 3	116.582
1.62362	1.62362	0.00409904	0.00358453	Q9R0Q7	Ptges3	Prostaglandin E synthase 3	208.147
0.642517	0.642517	0.00411877	0.00359997	Q9D7N9	Apmap	Adipocyte plasma membrane-associated protein	56.105
-1.94935	1.94935	0.00414889	0.00362279	Q8VE37	Rcc1	Regulator of chromosome condensation	-74.1067
-1.25426	1.25426	0.00417642	0.00364149	Q99J45	Nrbp1	Nuclear receptor-binding protein	-58.079
0.706603	0.706603	0.00419204	0.0036516	Q8VE22	Mrps23	28S ribosomal protein S23, mitochondrial	63.1957
-0.70813	0.70813	0.00423378	0.00368288	Q61937	Npm1	Nucleophosmin	-38.7887
1.9475	1.9475	0.00427836	0.00371515	O54829	Rgs7	Regulator of G-protein signaling 7	285.707
-1.76614	1.76614	0.00428488	0.00372035	Q99L45	Eif2s2	Eukaryotic translation initiation factor 2 subunit 2	-70.6006
-0.806887	0.806887	0.00431722	0.00374234	Q8C636	Spata16	Spermatogenesis-associated protein 16	-42.8386
-1.24553	1.24553	0.00440487	0.00380597	P68134	Acta1	Actin, alpha skeletal muscle	-57.8247
-0.839054	0.839054	0.00441771	0.00381612	Q6DVA0	Lemd2	LEM domain-containing protein 2	-44.099
0.899732	0.899732	0.00449467	0.00386802	Q9Z0J4	Nos1	Nitric oxide synthase, brain	86.572
-1.64388	1.64388	0.00451055	0.00387895	P62488	Polr2g	DNA-directed RNA polymerase II subunit RPB7	-68.0005
0.735962	0.735962	0.00454278	0.00390136	P97445	Cacna1a	Voltage-dependent P/Q-type calcium channel subunit alpha-1A	66.5508
-1.82956	1.82956	0.00457747	0.00392629	B2RY56	Rbm25	RNA-binding protein 25	-71.865
0.715492	0.715492	0.00465608	0.00398339	Q8BHW2	Oscp1	Protein OSCP1	64.2043
-1.76812	1.76812	0.00468011	0.00400148	Q61136	Prpf4b	Serine/threonine-protein kinase PRP4 homolog	-70.6409
-1.38005	1.38005	0.00469936	0.00401695	P13864	Dnmt1	DNA (cytosine-5)-methyltransferase 1	-61.5794
-0.602751	0.602751	0.0047245	0.00403595	Q9D0L8	Rnmt	mRNA cap guanine-N7 methyltransferase	-34.1503
1.18277	1.18277	0.00475973	0.00406106	O35607	Bmpr2	Bone morphogenetic protein receptor type-2	127.012
-0.653696	0.653696	0.00476873	0.00406724	Q61036	Pak3	Serine/threonine-protein kinase PAK 3	-36.435
2.19787	2.19787	0.00489779	0.00416402	P63242	Eif5a	Eukaryotic translation initiation factor 5A-1	358.8
-1.83464	1.83464	0.00490655	0.00417045	Q9DCG9	Trmt112	Multifunctional methyltransferase subunit TRM112-like protein	-71.9638
-1.52607	1.52607	0.00495125	0.00420484	Q8BP27	Sfr1	Swi5-dependent recombination DNA repair protein 1 homolog	-65.2779
-0.816226	0.816226	0.00497107	0.00422013	P50543	S100a11	Protein S100-A11	-43.2074
-1.20703	1.20703	0.00497078	0.00422013	Q8BG94	Commd7	COMM domain-containing protein 7	-56.684
-1.75833	1.75833	0.00501192	0.00424805	Q8R1F1	Niban2	Protein Niban 2	-70.4411
-2.41199	2.41199	0.00501939	0.00425387	Q62432;Q8BUN5;Q9JIW5	Smad2;Smad3;Smad9	Mothers against decapentaplegic homolog 2;Mothers against decapentaplegic homolog 3;Mothers against decapentaplegic homolog 9	-81.2104
1.74309	1.74309	0.00502568	0.00425816	Q8CGA0	Ppm1f	Protein phosphatase 1F	234.75
-0.675769	0.675769	0.00505189	0.00427619	Q921H8	Acaa1a	3-ketoacyl-CoA thiolase A, peroxisomal	-37.4002
-2.05329	2.05329	0.00506773	0.00428699	Q9D6N5	Drap1	Dr1-associated corepressor	-75.9065
-1.19448	1.19448	0.00509932	0.00431109	O55135	Eif6	Eukaryotic translation initiation factor 6	-56.3056
1.68164	1.68164	0.00521202	0.00439325	Q8BLJ3	Plcxd3	PI-PLC X domain-containing protein 3	220.792
-0.711642	0.711642	0.00527641	0.00444134	O88384	Vti1b	Vesicle transport through interaction with t-SNAREs homolog 1B	-38.9375
-1.46533	1.46533	0.00528172	0.00444477	Q8K0T4	Katnal1	Katanin p60 ATPase-containing subunit A-like 1	-63.7848
-1.19954	1.19954	0.00528398	0.0044461	P21614	Gc	Vitamin D-binding protein	-56.4585
-1.90228	1.90228	0.00539396	0.00452603	Q920A5	Scpep1	Retinoid-inducible serine carboxypeptidase	-73.248
0.793036	0.793036	0.0054095	0.00453632	Q9JIX0	Eny2	Transcription and mRNA export factor ENY2	73.2717
-2.40917	2.40917	0.00542198	0.00454295	Q9CQ71	Rpa3	Replication protein A 14 kDa subunit	-81.1735
-0.932815	0.932815	0.00549436	0.00459307	Q9WVG6	Carm1	Histone-arginine methyltransferase CARM1	-47.6165
-1.44581	1.44581	0.00549907	0.00459645	Q9DD02	Hikeshi	Protein Hikeshi	-63.2915
-0.662852	0.662852	0.0055255	0.00461521	Q8K2C7	Os9	Protein OS-9	-36.8372
-1.84663	1.84663	0.00552537	0.00461521	Q8VHR5	Gatad2b	Transcriptional repressor p66-beta	-72.196
-1.1638	1.1638	0.00554274	0.00462795	Q11136	Pepd	Xaa-Pro dipeptidase	-55.3663
-1.68394	1.68394	0.00560722	0.00467055	Q99NH0	Ankrd17	Ankyrin repeat domain-containing protein 17	-68.877
1.04032	1.04032	0.00567241	0.00471467	Q06335	Aplp2	Amyloid-like protein 2	105.668
-1.61819	1.61819	0.00571815	0.00474928	Q9D706	Rpap3	RNA polymerase II-associated protein 3	-67.4257
-1.96184	1.96184	0.0057231	0.00475283	Q9D486	Cmip	C-Maf-inducing protein	-74.3299
-0.779883	0.779883	0.00574362	0.0047693	Q9D967	Mdp1	Magnesium-dependent phosphatase 1	-41.7586
1.98128	1.98128	0.00578406	0.00479772	O35544	Slc1a6	Excitatory amino acid transporter 4	294.842
-0.994371	0.994371	0.00586732	0.00485866	Q64322	Npdc1	Neural proliferation differentiation and control protein 1	-49.8045
-1.26142	1.26142	0.00593977	0.00491338	Q0VGB7	Ppp4r2	Serine/threonine-protein phosphatase 4 regulatory subunit 2	-58.2868
-0.681555	0.681555	0.00599329	0.00494763	Q9Z2G6	Sel1l	Protein sel-1 homolog 1	-37.6507
-0.781854	0.781854	0.00604237	0.00498223	Q8BFZ9	Erlin2	Erlin-2	-41.8381
-0.953498	0.953498	0.006085	0.00500905	Q5SV85	Synrg	Synergin gamma	-48.3621
-1.18067	1.18067	0.00610019	0.00501977	Q9DAM7	Tmem263	Transmembrane protein 263	-55.8853
-2.17422	2.17422	0.0061049	0.00502305	Q3TIX9	Usp39	U4/U6.U5 tri-snRNP-associated protein 2	-77.8439
1.41267	1.41267	0.0061739	0.00507322	Q80TY0	Fnbp1	Formin-binding protein 1	166.23
1.02282	1.02282	0.00620658	0.00509645	Q9EQS3	Mycbp	c-Myc-binding protein	103.189
1.47713	1.47713	0.00622627	0.0051078	Q8VDK1	Nit1	Deaminated glutathione amidase	178.394
-1.55048	1.55048	0.0063116	0.00516741	O35075	Vps26c	Vacuolar protein sorting-associated protein 26C	-65.8603
1.61187	1.61187	0.00645285	0.00526754	Q920P5	Ak5	Adenylate kinase isoenzyme 5	205.648
1.07567	1.07567	0.0064793	0.00528355	Q9CXP8	Gng10	Guanine nucleotide-binding protein G(I)/G(S)/G(O) subunit gamma-10	110.77
0.671054	0.671054	0.00649387	0.00529304	P50544	Acadvl	Very long-chain specific acyl-CoA dehydrogenase, mitochondrial	59.2235
0.871009	0.871009	0.00654911	0.00532983	P61211	Arl1	ADP-ribosylation factor-like protein 1	82.8942
-2.19445	2.19445	0.00656461	0.00534119	Q9WTS2	Fut8	Alpha-(1,6)-fucosyltransferase	-78.1523
-1.17929	1.17929	0.00660016	0.00536583	Q8CJG1	Ago1	Protein argonaute-1	-55.8433
-1.36052	1.36052	0.00674982	0.00546947	P99024	Tubb5	Tubulin beta-5 chain	-61.0559
-0.645075	0.645075	0.00686674	0.00555125	Q91V76	NaN	Ester hydrolase C11orf54 homolog	-36.054
-1.30832	1.30832	0.00691118	0.00558143	P53995	Anapc1	Anaphase-promoting complex subunit 1	-59.621
-1.21091	1.21091	0.0069107	0.00558143	Q62241	Snrpc	U1 small nuclear ribonucleoprotein C	-56.8005
2.09997	2.09997	0.00695777	0.00561374	Q8C6I2	Sdhaf2	Succinate dehydrogenase assembly factor 2, mitochondrial	328.699
-0.643363	0.643363	0.00704372	0.00566729	P54728	Rad23b	UV excision repair protein RAD23 homolog B	-35.9781
-1.24308	1.24308	0.00705166	0.00567291	Q99NB8	Ubqln4	Ubiquilin-4	-57.753
-1.24438	1.24438	0.00707002	0.0056845	Q8K209	Adgrg1	Adhesion G-protein coupled receptor G1	-57.7909
-0.62361	0.62361	0.00717461	0.00575726	Q8C407	Yipf4	Protein YIPF4	-35.0955
0.649901	0.649901	0.00721262	0.00578308	Q6KAR6	Exoc3	Exocyst complex component 3	56.906
-0.971488	0.971488	0.00721358	0.00578319	Q7TPM1	Prrc2b	Protein PRRC2B	-49.002
-1.96725	1.96725	0.00721881	0.00578658	Q64362	Aktip	AKT-interacting protein	-74.4259
-0.844073	0.844073	0.00724679	0.00580358	Q99LD4	Gps1	COP9 signalosome complex subunit 1	-44.2931
-2.79803	2.79803	0.00727793	0.00582402	Q99LJ6	Gpx7	Glutathione peroxidase 7	-85.6216
1.60154	1.60154	0.0073377	0.00586509	Q9R0N5	Syt5	Synaptotagmin-5	203.468
0.992803	0.992803	0.00734811	0.00587072	Q3UGS4	Mcrip1	Mapk-regulated corepressor-interacting protein 1	99.0048
-1.36971	1.36971	0.00740861	0.00591293	Q9DBC3	Cmtr1	Cap-specific mRNA (nucleoside-2'-O-)-methyltransferase 1	-61.3032
-3.42808	3.42808	0.00749578	0.00597221	P97346	Nxn	Nucleoredoxin	-90.7094
-0.838589	0.838589	0.00754777	0.00601087	P60335	Pcbp1	Poly(rC)-binding protein 1	-44.081
-1.63825	1.63825	0.00761009	0.00605483	P08775	Polr2a	DNA-directed RNA polymerase II subunit RPB1	-67.8753
0.80373	0.80373	0.00785894	0.00622159	Q9CWE0	Mtfr1l	Mitochondrial fission regulator 1-like	74.5608
-0.654073	0.654073	0.00791003	0.00625608	Q91W86	Vps11	Vacuolar protein sorting-associated protein 11 homolog	-36.4516
-0.774971	0.774971	0.00799553	0.00631388	Q9DCC4	Pycr3	Pyrroline-5-carboxylate reductase 3	-41.56
0.751977	0.751977	0.00806702	0.0063595	Q9QXV0	Pcsk1n	ProSAAS	68.4099
-2.04415	2.04415	0.00808336	0.00636804	P97500	Myt1l	Myelin transcription factor 1-like protein	-75.7535
-1.61573	1.61573	0.00808776	0.00636934	O35684	Serpini1	Neuroserpin	-67.37
1.14172	1.14172	0.00814873	0.00640936	Q8BSF4	Pisd	Phosphatidylserine decarboxylase proenzyme, mitochondrial	120.643
-2.41923	2.41923	0.00818146	0.00642928	Q3U308	Ctu2	Cytoplasmic tRNA 2-thiolation protein 2	-81.3044
1.72256	1.72256	0.00825696	0.00647835	Q9Z351	Kcnq2	Potassium voltage-gated channel subfamily KQT member 2	230.021
-2.83541	2.83541	0.00826013	0.00648011	Q61183	Papola	Poly(A) polymerase alpha	-85.9894
0.651251	0.651251	0.00834956	0.00653771	Q91XD7	Creld1	Protein disulfide isomerase Creld1	57.0529
0.74028	0.74028	0.0083545	0.00654052	Q80ZJ6	Zer1	Protein zer-1 homolog	67.05
1.23414	1.23414	0.00835502	0.00654052	P19137	Lama1	Laminin subunit alpha-1	135.241
-4.30211	4.30211	0.00837377	0.00655223	Q6NXI6	Rprd2	Regulation of nuclear pre-mRNA domain-containing protein 2	-94.9308
-2.63832	2.63832	0.00844224	0.00659764	P70261	Pald1	Paladin	-83.9385
-0.643383	0.643383	0.0086736	0.00674883	Q8R4H2	Arhgef12	Rho guanine nucleotide exchange factor 12	-35.979
1.61855	1.61855	0.00871813	0.00677741	Q8VE11	Mtmr6	Myotubularin-related protein 6	207.066
-1.69985	1.69985	0.00873573	0.0067845	P02535	Krt10	Keratin, type I cytoskeletal 10	-69.2181
-1.45615	1.45615	0.00881193	0.00683409	Q8BWY7	Slc39a11	Zinc transporter ZIP11	-63.5536
0.673463	0.673463	0.00888596	0.00688092	Q6GQT9	Nomo1	Nodal modulator 1	59.4897
1.4067	1.4067	0.00898528	0.00694004	Q3UGY8	Arfgef3	Brefeldin A-inhibited guanine nucleotide-exchange protein 3	165.13
-1.53285	1.53285	0.00903696	0.0069753	Q8BJW6	Eif2a	Eukaryotic translation initiation factor 2A	-65.4407
1.54203	1.54203	0.00904327	0.00697939	Q9D061	Acbd6	Acyl-CoA-binding domain-containing protein 6	191.204
-2.65007	2.65007	0.00907801	0.00700154	P52019	Sqle	Squalene monooxygenase	-84.0688
-0.794624	0.794624	0.009088	0.00700847	Q8BH74	Nup107	Nuclear pore complex protein Nup107	-42.3507
-2.28023	2.28023	0.00917762	0.00706112	Q07646	Mest	Mesoderm-specific transcript protein	-79.4135
-0.765992	0.765992	0.00920055	0.00707405	Q8K0C9	Gmds	GDP-mannose 4,6 dehydratase	-41.1951
0.580276	0.580276	0.00920958	0.00707865	Q6P069	Sri	Sorcin	49.5135
-1.35842	1.35842	0.00935602	0.00717216	Q9R1C7	Prpf40a	Pre-mRNA-processing factor 40 homolog A	-60.999
-0.79411	0.79411	0.00956245	0.007303	Q9JKC8	Ap3m1	AP-3 complex subunit mu-1	-42.3301
-2.70199	2.70199	0.00962082	0.00734273	Q9CYN2	Spcs2	Signal peptidase complex subunit 2	-84.6319
1.33772	1.33772	0.00974282	0.00742361	O55128	Sap18	Histone deacetylase complex subunit SAP18	152.752
-1.22038	1.22038	0.00974087	0.00742361	Q9D173	Tomm7	Mitochondrial import receptor subunit TOM7 homolog	-57.0829
0.836245	0.836245	0.00988331	0.00751006	P37040	Por	NADPH--cytochrome P450 reductase	78.5398
-1.00443	1.00443	0.00994451	0.00754913	Q9D0J8	Ptms	Parathymosin	-50.1532
-2.71981	2.71981	0.0100147	0.00759001	Q5SU73	Coil	Coilin	-84.8205
-1.12346	1.12346	0.0100197	0.00759297	Q8BUY5	Timmdc1	Complex I assembly factor TIMMDC1, mitochondrial	-54.1007
-3.09947	3.09947	0.0100365	0.00760379	Q99LI7	Cstf3	Cleavage stimulation factor subunit 3	-88.3328
0.625106	0.625106	0.0100769	0.00763209	P63034	Cyth2	Cytohesin-2	54.2324
-0.986418	0.986418	0.0101746	0.00769519	Q9CQN3	Tomm6	Mitochondrial import receptor subunit TOM6 homolog	-49.527
-0.580581	0.580581	0.0101881	0.00770292	P97333	Nrp1	Neuropilin-1	-33.1306
-2.08937	2.08937	0.0102877	0.0077664	Q9QZH3	Ppie	Peptidyl-prolyl cis-trans isomerase E	-76.5017
-0.853658	0.853658	0.010529	0.00791755	Q9CR67	Tmem33	Transmembrane protein 33	-44.662
0.692901	0.692901	0.0106678	0.00800978	Q9Z1L5	Cacna2d3	Voltage-dependent calcium channel subunit alpha-2/delta-3	61.6531
1.1064	1.1064	0.0107311	0.00804858	Q9DB70	Fundc1	FUN14 domain-containing protein 1	115.307
-0.918054	0.918054	0.0107499	0.00806009	Q6ZQ58	Larp1	La-related protein 1	-47.0778
1.14275	1.14275	0.010853	0.00812512	P15379	Cd44	CD44 antigen	120.801
1.71877	1.71877	0.0110123	0.00822668	Q9DCZ4	Apoo	MICOS complex subunit Mic26	229.156
1.24496	1.24496	0.0111261	0.00830187	Q9WV55	Vapa	Vesicle-associated membrane protein-associated protein A	137.013
1.19257	1.19257	0.0111594	0.00832222	Q921E2	Rab31	Ras-related protein Rab-31	128.56
-0.835632	0.835632	0.0113726	0.00845763	Q99JP4	Cdc26	Anaphase-promoting complex subunit CDC26	-43.9663
1.01702	1.01702	0.0116135	0.00860821	Q6PIJ4	Nfrkb	Nuclear factor related to kappa-B-binding protein	102.373
-0.618328	0.618328	0.0116529	0.00863184	O88196	Ttc3	E3 ubiquitin-protein ligase TTC3	-34.8575
-0.679288	0.679288	0.0117276	0.00867867	Q6ZQ88	Kdm1a	Lysine-specific histone demethylase 1A	-37.5527
0.993331	0.993331	0.0117489	0.00869002	O88587	Comt	Catechol O-methyltransferase	99.0776
-0.839611	0.839611	0.0117597	0.00869521	Q8VE88	Fam114a2	Protein FAM114A2	-44.1206
-1.10206	1.10206	0.0118148	0.00873128	O88487	Dync1i2	Cytoplasmic dynein 1 intermediate chain 2	-53.4149
-1.35929	1.35929	0.0119217	0.00879647	P28653	Bgn	Biglycan	-61.0226
-1.03727	1.03727	0.0119401	0.00880702	Q8VEJ9	Vps4a	Vacuolar protein sorting-associated protein 4A	-51.2751
-2.67087	2.67087	0.0119713	0.00882629	Q6PFD9	Nup98	Nuclear pore complex protein Nup98-Nup96	-84.2968
-1.7435	1.7435	0.012065	0.00888544	Q80X82	Sympk	Symplekin	-70.1357
-0.683069	0.683069	0.0121114	0.00891443	Q5SNZ0	Ccdc88a	Girdin	-37.7161
-0.997038	0.997038	0.0123082	0.00903727	P28481	Col2a1	Collagen alpha-1(II) chain	-49.8972
-2.39274	2.39274	0.0123533	0.00906564	G5E870	Trip12	E3 ubiquitin-protein ligase TRIP12	-80.958
-0.855181	0.855181	0.0124913	0.00914499	Q06770	Serpina6	Corticosteroid-binding globulin	-44.7204
[truncated: 274 more rows]

## Sheet: E18.5-P10-Thoc2Δ
AVG Log2 Ratio	Absolute AVG Log2 Ratio	Pvalue	Qvalue	UniProtIds	Genes	ProteinDescriptions	% Change
2.57493	2.57493	2.73745e-14	4.66943e-11	Q6PIC6	Atp1a3	Sodium/potassium-transporting ATPase subunit alpha-3	495.841
2.01182	2.01182	9.66989e-12	1.317e-09	P63054	Pcp4	Calmodulin regulator protein PCP4	303.292
2.73292	2.73292	1.04438e-11	1.33101e-09	P39053	Dnm1	Dynamin-1	564.802
2.33474	2.33474	1.03482e-11	1.33101e-09	Q9Z1G3	Atp6v1c1	V-type proton ATPase subunit C 1	404.461
2.39829	2.39829	1.22125e-11	1.3822e-09	Q91V14	Slc12a5	Solute carrier family 12 member 5	427.18
1.68468	1.68468	1.26426e-11	1.3822e-09	Q9DBG3	Ap2b1	AP-2 complex subunit beta	221.47
2.04732	2.04732	1.70556e-11	1.66856e-09	P26443	Glud1	Glutamate dehydrogenase 1, mitochondrial	313.337
-1.5758	1.5758	3.18218e-11	2.54062e-09	Q5PR69	Crad	Capping protein inhibiting regulator of actin dynamics	-66.4542
2.33955	2.33955	4.93235e-11	3.53197e-09	Q61735	Cd47	Leukocyte surface antigen CD47	406.146
2.36711	2.36711	7.99449e-11	5.18459e-09	P12960	Cntn1	Contactin-1	415.905
1.50377	1.50377	8.56105e-11	5.40591e-09	Q80TZ3	Dnajc6	Putative tyrosine-protein phosphatase auxilin	183.582
2.19262	2.19262	1.01975e-10	6.05403e-09	Q64521	Gpd2	Glycerol-3-phosphate dehydrogenase, mitochondrial	357.134
2.19717	2.19717	1.04751e-10	6.1661e-09	P23818	Gria1	Glutamate receptor 1	358.578
1.33327	1.33327	1.36289e-10	7.51323e-09	P08249	Mdh2	Malate dehydrogenase, mitochondrial	151.974
2.67133	2.67133	1.56248e-10	8.03923e-09	P08553	Nefm	Neurofilament medium polypeptide	537.016
1.62655	1.62655	1.59173e-10	8.12953e-09	P16546	Sptan1	Spectrin alpha chain, non-erythrocytic 1	208.775
3.9657	3.9657	1.95862e-10	9.00964e-09	Q62442	Vamp1	Vesicle-associated membrane protein 1	1462.4
3.15259	3.15259	2.11312e-10	9.4695e-09	Q9D6M3	Slc25a22	Mitochondrial glutamate carrier 1	789.249
1.80821	1.80821	2.37474e-10	1.03503e-08	Q8VD37	Sgip1	SH3-containing GRB2-like protein 3-interacting protein 1	250.207
1.77041	1.77041	2.64354e-10	1.1265e-08	Q60597	Ogdh	2-oxoglutarate dehydrogenase, mitochondrial	241.15
2.1483	2.1483	2.75029e-10	1.14932e-08	G5E829	Atp2b1	Plasma membrane calcium-transporting ATPase 1	343.304
-1.32367	1.32367	3.27668e-10	1.2916e-08	P32067	Ssb	Lupus La protein homolog	-60.0482
2.23362	2.23362	3.51389e-10	1.35597e-08	Q7TQF7	Amph	Amphiphysin	370.312
4.89899	4.89899	3.55676e-10	1.36493e-08	Q8K0S0	Phyhip	Phytanoyl-CoA hydroxylase-interacting protein	2883.61
2.04562	2.04562	3.66166e-10	1.38143e-08	Q8K0U4	Hspa12a	Heat shock 70 kDa protein 12A	312.851
1.97134	1.97134	4.76845e-10	1.63161e-08	Q9WV92	Epb41l3	Band 4.1-like protein 3	292.133
2.20447	2.20447	4.85095e-10	1.63566e-08	P28663	Napb	Beta-soluble NSF attachment protein	360.906
2.04682	2.04682	5.02204e-10	1.66905e-08	Q9R0Y5	Ak1	Adenylate kinase isoenzyme 1	313.194
2.31113	2.31113	5.21388e-10	1.70026e-08	P61329	Fgf12	Fibroblast growth factor 12	396.273
3.16193	3.16193	5.9811e-10	1.85467e-08	P61922	Abat	4-aminobutyrate aminotransferase, mitochondrial	795.025
1.49516	1.49516	6.23599e-10	1.89979e-08	Q62261	Sptbn1	Spectrin beta chain, non-erythrocytic 1	181.894
1.66299	1.66299	6.97602e-10	2.05523e-08	Q80TJ1	Cadps	Calcium-dependent secretion activator 1	216.672
0.999035	0.999035	7.78701e-10	2.21643e-08	Q8CGK3	Lonp1	Lon protease homolog, mitochondrial	99.8663
2.1322	2.1322	8.02409e-10	2.25649e-08	P62631	Eef1a2	Elongation factor 1-alpha 2	338.385
1.91218	1.91218	8.24698e-10	2.30054e-08	P97807	Fh	Fumarate hydratase, mitochondrial	276.378
2.94512	2.94512	8.29333e-10	2.30422e-08	Q62277	Syp	Synaptophysin	670.141
1.68841	1.68841	9.16492e-10	2.46742e-08	Q80XN0	Bdh1	D-beta-hydroxybutyrate dehydrogenase, mitochondrial	222.301
1.46289	1.46289	9.46527e-10	2.49777e-08	Q8BPN8	Dmxl2	DmX-like protein 2	175.66
2.60437	2.60437	9.49339e-10	2.49777e-08	Q9WUA3	Pfkp	ATP-dependent 6-phosphofructokinase, platelet type	508.128
2.06469	2.06469	9.56168e-10	2.50602e-08	Q61548	Snap91	Clathrin coat assembly protein AP180	318.345
1.8535	1.8535	9.5969e-10	2.50602e-08	Q7TPR4	Actn1	Alpha-actinin-1	261.376
2.22453	2.22453	1.00465e-09	2.56554e-08	P17710	Hk1	Hexokinase-1	367.359
1.7899	1.7899	1.10908e-09	2.74322e-08	P17426	Ap2a1	AP-2 complex subunit alpha-1	245.792
2.44819	2.44819	1.11372e-09	2.74322e-08	Q9JIS5	Sv2a	Synaptic vesicle glycoprotein 2A	445.73
1.24204	1.24204	1.15152e-09	2.80649e-08	P58281	Opa1	Dynamin-like 120 kDa protein, mitochondrial	136.533
-2.31617	2.31617	1.21615e-09	2.93312e-08	Q99020	Hnrnpab	Heterogeneous nuclear ribonucleoprotein A/B	-79.92
2.02036	2.02036	1.2952e-09	3.03935e-08	P14152	Mdh1	Malate dehydrogenase, cytoplasmic	305.686
2.02086	2.02086	1.44962e-09	3.30133e-08	Q80ZJ1	Rap2a	Ras-related protein Rap-2a	305.825
4.40904	4.40904	1.67127e-09	3.66203e-08	Q8C419	Gpr158	Probable G-protein coupled receptor 158	2024.49
-2.14404	2.14404	1.69292e-09	3.6978e-08	Q920B9	Supt16h	FACT complex subunit SPT16	-77.3755
2.73966	2.73966	1.77197e-09	3.82254e-08	Q6PIE5	Atp1a2	Sodium/potassium-transporting ATPase subunit alpha-2	567.915
2.2131	2.2131	1.80862e-09	3.8418e-08	P12658	Calb1	Calbindin	363.671
1.23757	1.23757	1.82862e-09	3.86066e-08	Q64133	Maoa	Amine oxidase [flavin-containing] A	135.801
2.17748	2.17748	1.93844e-09	4.01923e-08	P28652	Camk2b	Calcium/calmodulin-dependent protein kinase type II subunit beta	352.361
4.50104	4.50104	1.97374e-09	4.04413e-08	P11798	Camk2a	Calcium/calmodulin-dependent protein kinase type II subunit alpha	2164.37
1.86	1.86	2.32364e-09	4.57801e-08	P16125	Ldhb	L-lactate dehydrogenase B chain	263.007
1.05535	1.05535	2.38253e-09	4.66171e-08	P53810	Pitpna	Phosphatidylinositol transfer protein alpha isoform	107.822
2.69659	2.69659	2.42482e-09	4.70469e-08	Q61361	Bcan	Brevican core protein	548.27
2.02162	2.02162	2.65817e-09	5.03097e-08	Q9D3D9	Atp5f1d	ATP synthase subunit delta, mitochondrial	306.039
1.11952	1.11952	2.80477e-09	5.22303e-08	P14824	Anxa6	Annexin A6	117.275
4.21152	4.21152	2.89726e-09	5.35836e-08	P43024	Cox6a1	Cytochrome c oxidase subunit 6A1, mitochondrial	1752.65
2.80061	2.80061	3.12978e-09	5.61743e-08	Q9JL62	Gltp	Glycolipid transfer protein	596.734
1.93	1.93	3.49952e-09	6.12284e-08	Q60780	Gas7	Growth arrest-specific protein 7	281.056
2.60412	2.60412	3.53354e-09	6.16683e-08	Q9R1V6	Adam22	Disintegrin and metalloproteinase domain-containing protein 22	508.021
2.85797	2.85797	3.68349e-09	6.31741e-08	P56564	Slc1a3	Excitatory amino acid transporter 1	624.992
1.69574	1.69574	3.68313e-09	6.31741e-08	P62743	Ap2s1	AP-2 complex subunit sigma	223.943
2.44265	2.44265	4.16525e-09	6.92149e-08	Q9WV69	Dmtn	Dematin	443.638
3.09802	3.09802	4.31696e-09	7.15647e-08	P62897	Cycs	Cytochrome c, somatic	756.244
1.63418	1.63418	4.34068e-09	7.17866e-08	P84075	Hpca	Neuron-specific calcium-binding protein hippocalcin	210.41
2.65636	2.65636	4.45421e-09	7.3315e-08	Q8BKX1	Baiap2	Brain-specific angiogenesis inhibitor 1-associated protein 2	530.441
1.88787	1.88787	5.18976e-09	8.21141e-08	Q9D051	Pdhb	Pyruvate dehydrogenase E1 component subunit beta, mitochondrial	270.088
1.90283	1.90283	5.25361e-09	8.25602e-08	P50516	Atp6v1a	V-type proton ATPase catalytic subunit A	273.946
2.68187	2.68187	5.24318e-09	8.25602e-08	Q5PR73	Diras2	GTP-binding protein Di-Ras2	541.689
3.2091	3.2091	5.30388e-09	8.31619e-08	Q9CYT6	Cap2	Adenylyl cyclase-associated protein 2	824.776
3.14266	3.14266	5.44586e-09	8.44351e-08	Q8BYI9	Tnr	Tenascin-R	783.153
2.43903	2.43903	6.27946e-09	9.42055e-08	P06745	Gpi	Glucose-6-phosphate isomerase	442.276
1.94984	1.94984	7.19454e-09	1.03895e-07	Q06185	Atp5me	ATP synthase subunit e, mitochondrial	286.332
1.74272	1.74272	7.38147e-09	1.05933e-07	Q8BLQ9	Cadm2	Cell adhesion molecule 2	234.665
1.2025	1.2025	7.55462e-09	1.07311e-07	Q8K1M6	Dnm1l	Dynamin-1-like protein	130.139
2.01316	2.01316	7.73223e-09	1.09385e-07	Q9DC69	Ndufa9	NADH dehydrogenase [ubiquinone] 1 alpha subcomplex subunit 9, mitochondrial	303.666
-1.54137	1.54137	8.01525e-09	1.11571e-07	Q7TNV0	Dek	Protein DEK	-65.644
1.27295	1.27295	8.64539e-09	1.18913e-07	Q91VR2	Atp5f1c	ATP synthase subunit gamma, mitochondrial	141.656
2.00811	2.00811	8.84252e-09	1.21144e-07	P61264	Stx1b	Syntaxin-1B	302.255
1.88722	1.88722	9.90007e-09	1.32753e-07	Q91YT0	Ndufv1	NADH dehydrogenase [ubiquinone] flavoprotein 1, mitochondrial	269.921
-1.74499	1.74499	1.07449e-08	1.4029e-07	Q920E5	Fdps	Farnesyl pyrophosphate synthase	-70.1664
3.23288	3.23288	1.08753e-08	1.41196e-07	Q9R0K7	Atp2b2	Plasma membrane calcium-transporting ATPase 2	840.142
1.80929	1.80929	1.1402e-08	1.46392e-07	O35526	Stx1a	Syntaxin-1A	250.471
-0.704888	0.704888	1.15837e-08	1.47248e-07	P27773	Pdia3	Protein disulfide-isomerase A3	-38.651
2.25928	2.25928	1.158e-08	1.47248e-07	P32037	Slc2a3	Solute carrier family 2, facilitated glucose transporter member 3	378.753
2.32	2.32	1.16488e-08	1.4765e-07	P05201	Got1	Aspartate aminotransferase, cytoplasmic	399.332
-1.39751	1.39751	1.17809e-08	1.48783e-07	Q99PV0	Prpf8	Pre-mRNA-processing-splicing factor 8	-62.0417
2.4542	2.4542	1.21419e-08	1.53063e-07	P46460	Nsf	Vesicle-fusing ATPase	448.008
2.39467	2.39467	1.34977e-08	1.64483e-07	P61226	Rap2b	Ras-related protein Rap-2b	425.859
1.52712	1.52712	1.37701e-08	1.66978e-07	Q9WUB3	Pygm	Glycogen phosphorylase, muscle form	188.21
2.27019	2.27019	1.40399e-08	1.69602e-07	Q08331	Calb2	Calretinin	382.387
1.77607	1.77607	1.46417e-08	1.73637e-07	P20108	Prdx3	Thioredoxin-dependent peroxide reductase, mitochondrial	242.493
2.71509	2.71509	1.58243e-08	1.83957e-07	Q8BIZ1	Anks1b	Ankyrin repeat and sterile alpha motif domain-containing protein 1B	556.635
2.59924	2.59924	1.59076e-08	1.84464e-07	Q8CHH9	Septin8	Septin-8	505.966
4.75398	4.75398	1.72897e-08	1.97523e-07	P01831	Thy1	Thy-1 membrane glycoprotein	2598.3
2.27961	2.27961	1.74036e-08	1.97849e-07	Q6Q477	Atp2b4	Plasma membrane calcium-transporting ATPase 4	385.547
2.65649	2.65649	1.79161e-08	2.02021e-07	Q01097	Grin2b	Glutamate receptor ionotropic, NMDA 2B	530.498
-0.934355	0.934355	1.91683e-08	2.10249e-07	P11983	Tcp1	T-complex protein 1 subunit alpha	-47.6724
3.50309	3.50309	1.91214e-08	2.10249e-07	P14094	Atp1b1	Sodium/potassium-transporting ATPase subunit beta-1	1033.79
1.52358	1.52358	1.91523e-08	2.10249e-07	Q99KI0	Aco2	Aconitate hydratase, mitochondrial	187.504
4.24299	4.24299	2.09709e-08	2.23754e-07	Q8VDQ8	Sirt2	NAD-dependent protein deacetylase sirtuin-2	1793.51
3.40956	3.40956	2.28356e-08	2.37806e-07	Q8K596	Slc8a2	Sodium/calcium exchanger 2	962.626
1.94739	1.94739	2.40698e-08	2.47105e-07	P70175	Dlg3	Disks large homolog 3	285.675
-1.51388	1.51388	2.61923e-08	2.62528e-07	O08810	Eftud2	116 kDa U5 small nuclear ribonucleoprotein component	-64.9832
-1.6913	1.6913	2.65462e-08	2.64928e-07	Q7TT37	Elp1	Elongator complex protein 1	-69.0353
-1.24292	1.24292	2.66798e-08	2.6588e-07	Q60865	Caprin1	Caprin-1	-57.7484
1.79098	1.79098	2.69076e-08	2.6711e-07	P50518	Atp6v1e1	V-type proton ATPase subunit E 1	246.051
2.0039	2.0039	2.75403e-08	2.72112e-07	Q9D172	Gatd3a	Glutamine amidotransferase-like class 1 domain-containing protein 3A, mitochondrial	301.083
2.41359	2.41359	2.88737e-08	2.84074e-07	Q80TL4	Phf24	PHD finger protein 24	432.799
3.04219	3.04219	3.03642e-08	2.92524e-07	D3Z7P3	Gls	Glutaminase kidney isoform, mitochondrial	723.741
2.52872	2.52872	3.14292e-08	2.99873e-07	Q9QYR6	Map1a	Microtubule-associated protein 1A	477.058
4.1135	4.1135	3.16655e-08	3.01299e-07	P32848	Pvalb	Parvalbumin alpha	1630.95
1.85174	1.85174	3.18853e-08	3.01955e-07	Q8VCW8	Acsf2	Medium-chain acyl-CoA ligase ACSF2, mitochondrial	260.935
1.61342	1.61342	3.17896e-08	3.01955e-07	Q99L13	Hibadh	3-hydroxyisobutyrate dehydrogenase, mitochondrial	205.976
2.00644	2.00644	3.19987e-08	3.02399e-07	Q9CWZ7	Napg	Gamma-soluble NSF attachment protein	301.789
-1.73292	1.73292	3.3174e-08	3.11388e-07	Q60899	Elavl2	ELAV-like protein 2	-69.9158
1.84018	1.84018	3.39605e-08	3.15947e-07	Q3UMR5	Mcu	Calcium uniporter protein, mitochondrial	258.054
2.51208	2.51208	3.44304e-08	3.19724e-07	Q8VDN2	Atp1a1	Sodium/potassium-transporting ATPase subunit alpha-1	470.443
2.59744	2.59744	3.47984e-08	3.21536e-07	Q4VAE3	Tmem65	Transmembrane protein 65	505.211
-1.35068	1.35068	3.5207e-08	3.24765e-07	Q9WTM5	Ruvbl2	RuvB-like 2	-60.7894
3.46812	3.46812	3.60393e-08	3.30686e-07	P56565	S100a1	Protein S100-A1	1006.65
2.287	2.287	3.64586e-08	3.33037e-07	P51863	Atp6v0d1	V-type proton ATPase subunit d 1	388.039
2.29957	2.29957	3.64873e-08	3.33037e-07	Q5DTL9	Slc4a10	Sodium-driven chloride bicarbonate exchanger	392.312
1.4322	1.4322	3.66763e-08	3.33884e-07	P28660	Nckap1	Nck-associated protein 1	169.859
1.26378	1.26378	3.67497e-08	3.34114e-07	Q9DB77	Uqcrc2	Cytochrome b-c1 complex subunit 2, mitochondrial	140.123
2.73219	2.73219	3.6846e-08	3.34552e-07	Q62108	Dlg4	Disks large homolog 4	564.464
2.85487	2.85487	3.80154e-08	3.42395e-07	P31938	Map2k1	Dual specificity mitogen-activated protein kinase kinase 1	623.439
3.78616	3.78616	3.8373e-08	3.44366e-07	P97315	Csrp1	Cysteine and glycine-rich protein 1	1279.58
2.98974	2.98974	3.86504e-08	3.46407e-07	P30275	Ckmt1	Creatine kinase U-type, mitochondrial	694.331
4.1171	4.1171	3.92485e-08	3.49962e-07	P03995	Gfap	Glial fibrillary acidic protein	1635.29
1.4762	1.4762	4.56615e-08	3.90597e-07	Q9CZ13	Uqcrc1	Cytochrome b-c1 complex subunit 1, mitochondrial	178.216
3.51429	3.51429	4.7377e-08	4.0378e-07	Q64332	Syn2	Synapsin-2	1042.63
4.3253	4.3253	5.01493e-08	4.20697e-07	Q9R0N5	Syt5	Synaptotagmin-5	1904.68
2.16008	2.16008	5.12954e-08	4.29275e-07	Q8CHC4	Synj1	Synaptojanin-1	346.941
1.92365	1.92365	5.18224e-08	4.32973e-07	O35295	Purb	Transcriptional activator protein Pur-beta	279.381
2.31334	2.31334	5.37053e-08	4.45683e-07	Q9Z1G4	Atp6v0a1	V-type proton ATPase 116 kDa subunit a1	397.031
2.12154	2.12154	5.66578e-08	4.66839e-07	Q8BLF1	Nceh1	Neutral cholesterol ester hydrolase 1	335.158
1.80067	1.80067	5.81525e-08	4.76892e-07	Q68FD5	Cltc	Clathrin heavy chain 1	248.382
1.50866	1.50866	6.08531e-08	4.94948e-07	Q8BH59	Slc25a12	Calcium-binding mitochondrial carrier protein Aralar1	184.545
2.35196	2.35196	6.17738e-08	5.00678e-07	Q3UHL1	Camkv	CaM kinase-like vesicle-associated protein	410.519
1.92835	1.92835	6.44283e-08	5.15671e-07	Q9D6R2	Idh3a	Isocitrate dehydrogenase [NAD] subunit alpha, mitochondrial	280.621
-1.76513	1.76513	6.5308e-08	5.21413e-07	Q9JIF0	Prmt1	Protein arginine N-methyltransferase 1	-70.58
2.67887	2.67887	6.68147e-08	5.28939e-07	Q80X80	C2cd2l	Phospholipid transfer protein C2CD2L	540.356
2.79204	2.79204	6.7196e-08	5.3039e-07	Q9D924	Isca1	Iron-sulfur cluster assembly 1 homolog, mitochondrial	592.607
5.57644	5.57644	6.7466e-08	5.31491e-07	P55088	Aqp4	Aquaporin-4	4671.72
1.69126	1.69126	6.74886e-08	5.31491e-07	Q9QXY6	Ehd3	EH domain-containing protein 3	222.939
1.36025	1.36025	6.83228e-08	5.37246e-07	P70414	Slc8a1	Sodium/calcium exchanger 1	156.73
1.45981	1.45981	6.87821e-08	5.39233e-07	Q9QYX7	Pclo	Protein piccolo	175.071
1.73085	1.73085	7.021e-08	5.48265e-07	Q9R0N7	Syt7	Synaptotagmin-7	231.924
-1.07173	1.07173	7.08002e-08	5.48922e-07	Q3UHX2	Pdap1	28 kDa heat- and acid-stable phosphoprotein	-52.4253
-0.779666	0.779666	7.28061e-08	5.60034e-07	O35381	Anp32a	Acidic leucine-rich nuclear phosphoprotein 32 family member A	-41.7498
1.91173	1.91173	7.38828e-08	5.67061e-07	P70404	Idh3g	Isocitrate dehydrogenase [NAD] subunit gamma 1, mitochondrial	276.259
1.8529	1.8529	7.57399e-08	5.77832e-07	O89053	Coro1a	Coronin-1A	261.224
0.958295	0.958295	7.56663e-08	5.77832e-07	Q3UM45	Ppp1r7	Protein phosphatase 1 regulatory subunit 7	94.3012
1.65241	1.65241	7.64149e-08	5.80086e-07	P68368	Tuba4a	Tubulin alpha-4A chain	214.359
3.13051	3.13051	7.79409e-08	5.89736e-07	P46096	Syt1	Synaptotagmin-1	775.745
-1.67537	1.67537	7.80884e-08	5.89891e-07	P58044	Idi1	Isopentenyl-diphosphate Delta-isomerase 1	-68.6913
0.803996	0.803996	7.99131e-08	6.00083e-07	Q921M7	Cyrib	CYFIP-related Rac1 interactor B	74.593
2.48264	2.48264	8.04079e-08	6.03146e-07	Q6PD03	Ppp2r5a	Serine/threonine-protein phosphatase 2A 56 kDa regulatory subunit alpha isoform	458.92
-1.72261	1.72261	8.08164e-08	6.04253e-07	O88844	Idh1	Isocitrate dehydrogenase [NADP] cytoplasmic	-69.7
3.41986	3.41986	8.27144e-08	6.17115e-07	P42669	Pura	Transcriptional activator protein Pur-alpha	970.235
-2.28896	2.28896	8.47402e-08	6.26843e-07	Q99LD8	Ddah2	N(G),N(G)-dimethylarginine dimethylaminohydrolase 2	-79.5377
-0.759624	0.759624	8.68917e-08	6.38677e-07	Q8CDN6	Txnl1	Thioredoxin-like protein 1	-40.935
2.4909	2.4909	8.78845e-08	6.4461e-07	O08599	Stxbp1	Syntaxin-binding protein 1	462.127
1.57173	1.57173	8.78688e-08	6.4461e-07	Q9QXS1	Plec	Plectin	197.261
2.91722	2.91722	9.29104e-08	6.76474e-07	P17183	Eno2	Gamma-enolase	655.39
2.00585	2.00585	9.65439e-08	6.94916e-07	Q06890	Clu	Clusterin	301.626
-3.68789	3.68789	9.86078e-08	7.06842e-07	O54879	Hmgb3	High mobility group protein B3	-92.2405
-1.47451	1.47451	9.97889e-08	7.14571e-07	Q8VDW0	Ddx39a	ATP-dependent RNA helicase DDX39A	-64.0145
1.2185	1.2185	1.0241e-07	7.27338e-07	Q9QYC0	Add1	Alpha-adducin	132.704
4.05423	4.05423	1.05457e-07	7.43663e-07	Q7TQD2	Tppp	Tubulin polymerization-promoting protein	1561.29
1.1251	1.1251	1.06673e-07	7.49188e-07	Q9QYB5	Add3	Gamma-adducin	118.117
1.20294	1.20294	1.08745e-07	7.56856e-07	O35643	Ap1b1	AP-1 complex subunit beta-1	130.208
1.43963	1.43963	1.11066e-07	7.69923e-07	Q8BVE3	Atp6v1h	V-type proton ATPase subunit H	171.251
1.47997	1.47997	1.13792e-07	7.8335e-07	O55131	Septin7	Septin-7	178.942
2.31362	2.31362	1.18569e-07	8.0803e-07	P52760	Rida	2-iminobutanoate/2-iminopropanoate deaminase	397.128
1.98107	1.98107	1.19212e-07	8.09014e-07	Q9DC70	Ndufs7	NADH dehydrogenase [ubiquinone] iron-sulfur protein 7, mitochondrial	294.785
2.02973	2.02973	1.21417e-07	8.188e-07	Q9CPU4	Mgst3	Microsomal glutathione S-transferase 3	308.329
1.50672	1.50672	1.22783e-07	8.23215e-07	Q9DCT2	Ndufs3	NADH dehydrogenase [ubiquinone] iron-sulfur protein 3, mitochondrial	184.164
3.33654	3.33654	1.23182e-07	8.25095e-07	Q61644	Pacsin1	Protein kinase C and casein kinase substrate in neurons protein 1	910.177
1.8844	1.8844	1.25486e-07	8.37299e-07	Q8BMF4	Dlat	Dihydrolipoyllysine-residue acetyltransferase component of pyruvate dehydrogenase complex, mitochondrial	269.199
1.0854	1.0854	1.25872e-07	8.38264e-07	P19783	Cox4i1	Cytochrome c oxidase subunit 4 isoform 1, mitochondrial	112.196
-1.30737	1.30737	1.29954e-07	8.59678e-07	P62270	Rps18	40S ribosomal protein S18	-59.5942
1.73939	1.73939	1.3764e-07	8.97699e-07	Q9QWI6	Srcin1	SRC kinase signaling inhibitor 1	233.895
3.03662	3.03662	1.44139e-07	9.31337e-07	P31648	Slc6a1	Sodium- and chloride-dependent GABA transporter 1	720.564
1.00541	1.00541	1.44555e-07	9.33156e-07	Q64518	Atp2a3	Sarcoplasmic/endoplasmic reticulum calcium ATPase 3	100.752
-0.991012	0.991012	1.51409e-07	9.65822e-07	Q6PFR5	Tra2a	Transformer-2 protein homolog alpha	-49.6875
1.27642	1.27642	1.56156e-07	9.90559e-07	P17427	Ap2a2	AP-2 complex subunit alpha-2	142.238
1.5303	1.5303	1.56783e-07	9.93628e-07	Q922S4	Pde2a	cGMP-dependent 3',5'-cyclic phosphodiesterase	188.846
4.49569	4.49569	1.59086e-07	1.00547e-06	Q8BL80	Arhgap22	Rho GTPase-activating protein 22	2155.99
5.61823	5.61823	1.59401e-07	1.00654e-06	P63040	Cplx1	Complexin-1	4811.97
2.90846	2.90846	1.64331e-07	1.03111e-06	Q91WC3	Acsl6	Long-chain-fatty-acid--CoA ligase 6	650.814
-5.19884	5.19884	1.70027e-07	1.06111e-06	O88809	Dcx	Neuronal migration protein doublecortin	-97.2773
1.80053	1.80053	1.71629e-07	1.06726e-06	P05064	Aldoa	Fructose-bisphosphate aldolase A	248.349
1.32459	1.32459	1.73057e-07	1.07422e-06	Q9CR68	Uqcrfs1	Cytochrome b-c1 complex subunit Rieske, mitochondrial	150.461
1.03245	1.03245	1.7867e-07	1.10217e-06	P48962	Slc25a4	ADP/ATP translocase 1	104.55
1.45924	1.45924	1.82913e-07	1.12137e-06	Q9R0Q6	Arpc1a	Actin-related protein 2/3 complex subunit 1A	174.963
2.25949	2.25949	1.84271e-07	1.12671e-06	P63328	Ppp3ca	Serine/threonine-protein phosphatase 2B catalytic subunit alpha isoform	378.822
2.26746	2.26746	1.87611e-07	1.14211e-06	O54983	Crym	Ketimine reductase mu-crystallin	381.473
1.73887	1.73887	1.95189e-07	1.17485e-06	P52503	Ndufs6	NADH dehydrogenase [ubiquinone] iron-sulfur protein 6, mitochondrial	233.774
2.32066	2.32066	1.95044e-07	1.17485e-06	Q9D3A9	Ttyh1	Protein tweety homolog 1	399.56
-2.0304	2.0304	1.96192e-07	1.17814e-06	P11103	Parp1	Poly [ADP-ribose] polymerase 1	-75.5213
2.10557	2.10557	1.99796e-07	1.19196e-06	O08539	Bin1	Myc box-dependent-interacting protein 1	330.368
2.94954	2.94954	2.02006e-07	1.20131e-06	O88935	Syn1	Synapsin-1	672.503
1.29542	1.29542	2.15759e-07	1.27437e-06	Q5SSL4	Abr	Active breakpoint cluster region-related protein	145.449
1.2188	1.2188	2.17044e-07	1.27979e-06	Q91WD5	Ndufs2	NADH dehydrogenase [ubiquinone] iron-sulfur protein 2, mitochondrial	132.753
2.42664	2.42664	2.22552e-07	1.30231e-06	Q8R366	Igsf8	Immunoglobulin superfamily member 8	437.641
1.93908	1.93908	2.23826e-07	1.30867e-06	Q99N28	Cadm3	Cell adhesion molecule 3	283.46
1.88738	1.88738	2.40509e-07	1.3795e-06	Q1RLL3	Cpne9	Copine-9	269.964
1.96317	1.96317	2.43421e-07	1.3916e-06	Q9Z2I2	Fkbp1b	Peptidyl-prolyl cis-trans isomerase FKBP1B	289.918
-1.60849	1.60849	2.4787e-07	1.41038e-06	P61290	Psme3	Proteasome activator complex subunit 3	-67.2059
2.78349	2.78349	2.50934e-07	1.41822e-06	Q8BJI1	Slc6a17	Sodium-dependent neutral amino acid transporter SLC6A17	588.515
1.08233	1.08233	2.51299e-07	1.41913e-06	Q99JY0	Hadhb	Trifunctional enzyme subunit beta, mitochondrial	111.746
1.88052	1.88052	2.54329e-07	1.4339e-06	P62814	Atp6v1b2	V-type proton ATPase subunit B, brain isoform	268.207
1.09279	1.09279	2.60205e-07	1.45639e-06	P47809	Map2k4	Dual specificity mitogen-activated protein kinase kinase 4	113.286
1.64005	1.64005	2.64914e-07	1.4768e-06	P18572	Bsg	Basigin	211.677
-1.39374	1.39374	2.73291e-07	1.51016e-06	Q61166	Mapre1	Microtubule-associated protein RP/EB family member 1	-61.9423
1.52668	1.52668	2.79195e-07	1.53912e-06	Q3UIU2	Ndufb6	NADH dehydrogenase [ubiquinone] 1 beta subcomplex subunit 6	188.121
2.50832	2.50832	2.82976e-07	1.55873e-06	P48320	Gad2	Glutamate decarboxylase 2	468.956
2.76985	2.76985	2.94829e-07	1.61251e-06	P00493	Hprt1	Hypoxanthine-guanine phosphoribosyltransferase	582.039
-1.6568	1.6568	2.96052e-07	1.61538e-06	Q9DBG9	Tax1bp3	Tax1-binding protein 3	-68.2857
2.26196	2.26196	2.98956e-07	1.62739e-06	P63044	Vamp2	Vesicle-associated membrane protein 2	379.642
1.62957	1.62957	3.06697e-07	1.66301e-06	Q9CR62	Slc25a11	Mitochondrial 2-oxoglutarate/malate carrier protein	209.421
-2.09446	2.09446	3.11886e-07	1.68196e-06	P07356	Anxa2	Annexin A2	-76.5844
-1.37012	1.37012	3.20231e-07	1.71366e-06	Q9CXY6	Ilf2	Interleukin enhancer-binding factor 2	-61.3141
-3.61901	3.61901	3.25793e-07	1.73673e-06	Q99MD9	Nasp	Nuclear autoantigenic sperm protein	-91.861
-2.50443	2.50443	3.28138e-07	1.74789e-06	Q6NXI6	Rprd2	Regulation of nuclear pre-mRNA domain-containing protein 2	-82.3765
1.26665	1.26665	3.36858e-07	1.7834e-06	P35486	Pdha1	Pyruvate dehydrogenase E1 component subunit alpha, somatic form, mitochondrial	140.602
1.55372	1.55372	3.43758e-07	1.80753e-06	Q8VEM8	Slc25a3	Phosphate carrier protein, mitochondrial	193.573
3.53418	3.53418	3.51139e-07	1.84076e-06	P14231	Atp1b2	Sodium/potassium-transporting ATPase subunit beta-2	1058.49
2.04515	2.04515	3.54186e-07	1.85359e-06	Q9CQ54	Ndufc2	NADH dehydrogenase [ubiquinone] 1 subunit C2	312.716
4.34544	4.34544	3.6275e-07	1.88462e-06	P04925	Prnp	Major prion protein	1932.87
2.86515	2.86515	3.70207e-07	1.91614e-06	P09671	Sod2	Superoxide dismutase [Mn], mitochondrial	628.612
2.81555	2.81555	3.82233e-07	1.9623e-06	P08551	Nefl	Neurofilament light polypeptide	603.988
-1.40477	1.40477	3.85704e-07	1.97283e-06	Q9JJU8	Sh3bgrl	SH3 domain-binding glutamic acid-rich-like protein	-62.232
1.9242	1.9242	3.94486e-07	2.00593e-06	P62761	Vsnl1	Visinin-like protein 1	279.525
2.03234	2.03234	3.9735e-07	2.00995e-06	P05063	Aldoc	Fructose-bisphosphate aldolase C	309.069
-2.05235	2.05235	3.97379e-07	2.00995e-06	P20152	Vim	Vimentin	-75.8908
2.34386	2.34386	4.00228e-07	2.01887e-06	Q9WTR1	Trpv2	Transient receptor potential cation channel subfamily V member 2	407.659
1.92579	1.92579	4.01076e-07	2.02168e-06	P63011	Rab3a	Ras-related protein Rab-3A	279.945
2.56126	2.56126	4.05118e-07	2.03499e-06	Q9JLZ3	Auh	Methylglutaconyl-CoA hydratase, mitochondrial	490.223
1.11237	1.11237	4.05182e-07	2.03499e-06	Q9R1T4	Septin6	Septin-6	116.201
1.22099	1.22099	4.26539e-07	2.12231e-06	Q8BMS1	Hadha	Trifunctional enzyme subunit alpha, mitochondrial	133.107
-1.17415	1.17415	4.27156e-07	2.12385e-06	Q6IRU2	Tpm4	Tropomyosin alpha-4 chain	-55.6856
-2.49829	2.49829	4.2974e-07	2.13365e-06	O08677	Kng1	Kininogen-1	-82.3013
-1.80404	1.80404	4.56984e-07	2.23222e-06	Q9JKN6	Nova1	RNA-binding protein Nova-1	-71.3627
1.77652	1.77652	4.7182e-07	2.28699e-06	Q9WV34	Mpp2	MAGUK p55 subfamily member 2	242.6
1.99906	1.99906	4.76844e-07	2.30146e-06	Q3UJU9	Rmdn3	Regulator of microtubule dynamics protein 3	299.739
1.60638	1.60638	4.78064e-07	2.30439e-06	P05202	Got2	Aspartate aminotransferase, mitochondrial	204.488
-1.72209	1.72209	4.82829e-07	2.32185e-06	G5E870	Trip12	E3 ubiquitin-protein ligase TRIP12	-69.6891
0.994205	0.994205	5.14527e-07	2.44602e-06	Q5DQR4	Stxbp5l	Syntaxin-binding protein 5-like	99.1983
1.38753	1.38753	5.16562e-07	2.44918e-06	Q91WS0	Cisd1	CDGSH iron-sulfur domain-containing protein 1	161.63
-1.86907	1.86907	5.24584e-07	2.47875e-06	Q3TIX9	Usp39	U4/U6.U5 tri-snRNP-associated protein 2	-72.625
1.59574	1.59574	5.34518e-07	2.51754e-06	Q62283	Tspan7	Tetraspanin-7	202.25
-2.06734	2.06734	5.4608e-07	2.56462e-06	Q8K0C4	Cyp51a1	Lanosterol 14-alpha demethylase	-76.1401
1.89452	1.89452	5.5651e-07	2.60655e-06	P99029	Prdx5	Peroxiredoxin-5, mitochondrial	271.799
-1.41376	1.41376	5.6035e-07	2.621e-06	P60843	Eif4a1	Eukaryotic initiation factor 4A-I	-62.4667
1.40763	1.40763	5.64674e-07	2.63768e-06	P56379	Atp5mpl	ATP synthase subunit ATP5MPL, mitochondrial	165.301
-1.44516	1.44516	5.79772e-07	2.68652e-06	Q7TMK9	Syncrip	Heterogeneous nuclear ribonucleoprotein Q	-63.275
1.16539	1.16539	6.09227e-07	2.79504e-06	O55143	Atp2a2	Sarcoplasmic/endoplasmic reticulum calcium ATPase 2	124.294
1.30575	1.30575	6.11278e-07	2.80075e-06	Q9Z2Q6	Septin5	Septin-5	147.213
-2.61797	2.61797	6.28744e-07	2.85459e-06	Q64511	Top2b	DNA topoisomerase 2-beta	-83.7103
3.07058	3.07058	6.5421e-07	2.9431e-06	Q9DBS2	Tprg1l	Tumor protein p63-regulated gene 1-like protein	740.113
3.32038	3.32038	6.8667e-07	3.07243e-06	P28651	Ca8	Carbonic anhydrase-related protein	898.929
1.90216	1.90216	7.28597e-07	3.22141e-06	P11404	Fabp3	Fatty acid-binding protein, heart	273.773
-2.22814	2.22814	7.87793e-07	3.43288e-06	C0HKE1;C0HKE2;C0HKE3;C0HKE4;C0HKE5;C0HKE6;C0HKE7;C0HKE8;C0HKE9;Q8BFU2;Q8CGP5;Q8CGP6;Q8CGP7;Q8R1M2	H2ac4;H2ac6;H2ac7;H2ac8;H2ac11;H2ac13;Hist1h2an;Hist1h2ao;Hist1h2ap;H2aw;Hist1h2af;H2ac12;H2ac15;H2aj	Histone H2A type 1-B;Histone H2A type 1-C;Histone H2A type 1-D;Histone H2A type 1-E;Histone H2A type 1-G;Histone H2A type 1-I;Histone H2A type 1-N;Histone H2A type 1-O;Histone H2A type 1-P;Histone H2A type 3;Histone H2A type 1-F;Histone H2A type 1-H;Histone H2A type 1-K;Histone H2A.J	-78.6566
-1.77273	1.77273	7.92783e-07	3.4503e-06	Q9Z1Q5	Clic1	Chloride intracellular channel protein 1	-70.7345
2.50772	2.50772	8.03319e-07	3.48523e-06	P70302	Stim1	Stromal interaction molecule 1	468.722
2.03806	2.03806	8.07327e-07	3.49755e-06	P52196	Tst	Thiosulfate sulfurtransferase	310.694
1.28704	1.28704	8.08041e-07	3.49755e-06	Q91VD9	Ndufs1	NADH-ubiquinone oxidoreductase 75 kDa subunit, mitochondrial	144.026
-0.821684	0.821684	8.30202e-07	3.57285e-06	P62962	Pfn1	Profilin-1	-43.4219
1.8373	1.8373	9.08768e-07	3.85131e-06	Q68FL4	Ahcyl2	Putative adenosylhomocysteinase 3	257.34
-2.61117	2.61117	9.2684e-07	3.90645e-06	Q61033	Tmpo	Lamina-associated polypeptide 2, isoforms alpha/zeta	-83.6334
-2.10323	2.10323	9.40572e-07	3.95234e-06	Q8JZK9	Hmgcs1	Hydroxymethylglutaryl-CoA synthase, cytoplasmic	-76.7263
3.36754	3.36754	9.71195e-07	4.06381e-06	Q9QZX7	Srr	Serine racemase	932.123
2.2724	2.2724	9.89518e-07	4.12804e-06	Q5SSM3	Arhgap44	Rho GTPase-activating protein 44	383.126
2.37965	2.37965	1.00774e-06	4.18647e-06	Q62420	Sh3gl2	Endophilin-A1	420.411
3.10101	3.10101	1.01956e-06	4.22157e-06	P24472	Gsta4	Glutathione S-transferase A4	758.018
-1.62762	1.62762	1.0326e-06	4.25666e-06	Q9CXI5	Manf	Mesencephalic astrocyte-derived neurotrophic factor	-67.6379
2.18368	2.18368	1.03362e-06	4.25831e-06	P50429	Arsb	Arylsulfatase B	354.311
2.54913	2.54913	1.06629e-06	4.35672e-06	Q5DTY9	Kctd16	BTB/POZ domain-containing protein KCTD16	485.279
1.37347	1.37347	1.07606e-06	4.38118e-06	Q63810	Ppp3r1	Calcineurin subunit B type 1	159.092
1.78333	1.78333	1.10823e-06	4.49374e-06	Q8C0M9	Asrgl1	Isoaspartyl peptidase/L-asparaginase	244.219
2.39876	2.39876	1.12495e-06	4.54297e-06	P84086	Cplx2	Complexin-2	427.35
-1.0738	1.0738	1.13807e-06	4.58264e-06	Q8BIQ5	Cstf2	Cleavage stimulation factor subunit 2	-52.4935
-1.37893	1.37893	1.14351e-06	4.59386e-06	Q8BP67	Rpl24	60S ribosomal protein L24	-61.5495
-1.32537	1.32537	1.14736e-06	4.60667e-06	Q9DAW9	Cnn3	Calponin-3	-60.0954
-2.11161	2.11161	1.23913e-06	4.87923e-06	Q9D958	Spcs1	Signal peptidase complex subunit 1	-76.8611
3.08297	3.08297	1.23997e-06	4.87977e-06	O55042	Snca	Alpha-synuclein	747.355
-2.53053	2.53053	1.25382e-06	4.92315e-06	Q9R1J0	Nsdhl	Sterol-4-alpha-carboxylate 3-dehydrogenase, decarboxylating	-82.6925
1.0728	1.0728	1.29015e-06	5.02589e-06	P62331	Arf6	ADP-ribosylation factor 6	110.351
-2.25683	2.25683	1.30038e-06	5.0517e-06	P46935	Nedd4	E3 ubiquitin-protein ligase NEDD4	-79.0768
1.6126	1.6126	1.30938e-06	5.07292e-06	Q8JZS0	Lin7a	Protein lin-7 homolog A	205.802
3.33324	3.33324	1.34052e-06	5.15573e-06	P15105	Glul	Glutamine synthetase	907.873
-0.655914	0.655914	1.45433e-06	5.50504e-06	O70251	Eef1b	Elongation factor 1-beta	-36.5327
1.90051	1.90051	1.45997e-06	5.5174e-06	P60879	Snap25	Synaptosomal-associated protein 25	273.346
1.06294	1.06294	1.48543e-06	5.59837e-06	Q9WUM3	Coro1b	Coronin-1B	108.919
1.71055	1.71055	1.5339e-06	5.74676e-06	O88456	Capns1	Calpain small subunit 1	227.286
-1.10829	1.10829	1.54597e-06	5.78263e-06	Q61937	Npm1	Nucleophosmin	-53.6155
1.77756	1.77756	1.57875e-06	5.88303e-06	Q99JY8	Plpp3	Phospholipid phosphatase 3	242.845
1.44754	1.44754	1.63023e-06	6.03602e-06	Q9CR61	Ndufb7	NADH dehydrogenase [ubiquinone] 1 beta subcomplex subunit 7	172.742
3.98135	3.98135	1.65714e-06	6.11609e-06	O08528	Hk2	Hexokinase-2	1479.45
-0.953345	0.953345	1.67449e-06	6.17029e-06	Q9WU28	Pfdn5	Prefoldin subunit 5	-48.3566
1.81707	1.81707	1.68602e-06	6.19653e-06	P57746	Atp6v1d	V-type proton ATPase subunit D	252.365
-1.58669	1.58669	1.75806e-06	6.40351e-06	P14869	Rplp0	60S acidic ribosomal protein P0	-66.7065
2.62391	2.62391	1.78067e-06	6.46214e-06	Q9QYG0	Ndrg2	Protein NDRG2	516.419
2.85779	2.85779	1.79319e-06	6.49739e-06	Q9Z0E0	Ncdn	Neurochondrin	624.905
1.42716	1.42716	1.8046e-06	6.52852e-06	P48774	Gstm5	Glutathione S-transferase Mu 5	168.916
1.20504	1.20504	1.82227e-06	6.58217e-06	O35954	Pitpnm1	Membrane-associated phosphatidylinositol transfer protein 1	130.544
1.90353	1.90353	1.85715e-06	6.67e-06	Q0VGU4	Vgf	Neurosecretory protein VGF	274.129
2.98065	2.98065	1.96285e-06	6.95256e-06	Q99PU5	Acsbg1	Long-chain-fatty-acid--CoA ligase ACSBG1	689.339
0.878462	0.878462	1.98112e-06	6.98968e-06	Q9WTR5	Cdh13	Cadherin-13	83.8414
4.27127	4.27127	1.9858e-06	6.99462e-06	P43006	Slc1a2	Excitatory amino acid transporter 2	1830.99
-1.21871	1.21871	2.00777e-06	7.047e-06	P35922	Fmr1	Synaptic functional regulator FMR1	-57.0334
0.868906	0.868906	2.02898e-06	7.11784e-06	Q91V12	Acot7	Cytosolic acyl coenzyme A thioester hydrolase	82.6278
-2.01484	2.01484	2.03838e-06	7.14718e-06	Q91Z31	Ptbp2	Polypyrimidine tract-binding protein 2	-75.2558
1.26205	1.26205	2.07487e-06	7.26414e-06	P56480	Atp5f1b	ATP synthase subunit beta, mitochondrial	139.837
-2.7721	2.7721	2.07737e-06	7.26924e-06	Q8BZH4	Pogz	Pogo transposable element with ZNF domain	-85.3608
2.80105	2.80105	2.08851e-06	7.29716e-06	Q60829	Ppp1r1b	Protein phosphatase 1 regulatory subunit 1B	596.946
-2.00784	2.00784	2.09143e-06	7.29858e-06	Q9DAR7	Dcps	m7GpppX diphosphatase	-75.1355
-1.39774	1.39774	2.13364e-06	7.41754e-06	Q9R1P3	Psmb2	Proteasome subunit beta type-2	-62.0477
1.48758	1.48758	2.16303e-06	7.48974e-06	Q9JLT4	Txnrd2	Thioredoxin reductase 2, mitochondrial	180.419
1.77602	1.77602	2.21619e-06	7.63952e-06	Q920I9	Wdr7	WD repeat-containing protein 7	242.479
2.03088	2.03088	2.22038e-06	7.65019e-06	Q99LC3	Ndufa10	NADH dehydrogenase [ubiquinone] 1 alpha subcomplex subunit 10, mitochondrial	308.654
1.31194	1.31194	2.22394e-06	7.65107e-06	Q80YA9	Cnksr2	Connector enhancer of kinase suppressor of ras 2	148.274
1.39959	1.39959	2.23662e-06	7.67947e-06	O35136	Ncam2	Neural cell adhesion molecule 2	163.827
1.25069	1.25069	2.3067e-06	7.87726e-06	Q8C8T8	Tsr2	Pre-rRNA-processing protein TSR2 homolog	137.955
-1.17518	1.17518	2.33442e-06	7.95341e-06	P47962	Rpl5	60S ribosomal protein L5	-55.7171
-2.39903	2.39903	2.37825e-06	8.08186e-06	Q9WTX2	Prkra	Interferon-inducible double-stranded RNA-dependent protein kinase activator A	-81.0409
1.32051	1.32051	2.38291e-06	8.08977e-06	Q920P5	Ak5	Adenylate kinase isoenzyme 5	149.754
1.20998	1.20998	2.40207e-06	8.14998e-06	Q99N87	Mrps5	28S ribosomal protein S5, mitochondrial	131.335
2.23916	2.23916	2.43713e-06	8.24966e-06	P31786	Dbi	Acyl-CoA-binding protein	372.123
-1.66306	1.66306	2.4836e-06	8.38246e-06	O35286	Dhx15	Pre-mRNA-splicing factor ATP-dependent RNA helicase DHX15	-68.4231
1.74124	1.74124	2.50712e-06	8.44951e-06	E9Q3L2	Pi4ka	Phosphatidylinositol 4-kinase alpha	234.323
-2.50026	2.50026	2.5539e-06	8.5739e-06	Q62318	Trim28	Transcription intermediary factor 1-beta	-82.3255
1.85825	1.85825	2.58173e-06	8.64642e-06	Q9D0S9	Hint2	Histidine triad nucleotide-binding protein 2, mitochondrial	262.569
2.67144	2.67144	2.63745e-06	8.77739e-06	Q5M8N0	Cnrip1	CB1 cannabinoid receptor-interacting protein 1	537.063
1.6348	1.6348	2.63752e-06	8.77739e-06	Q8R0F8	Fahd1	Acylpyruvase FAHD1, mitochondrial	210.545
-1.98509	1.98509	2.65891e-06	8.81566e-06	Q8BL97	Srsf7	Serine/arginine-rich splicing factor 7	-74.7402
3.8734	3.8734	2.76189e-06	9.08338e-06	O35682	Myadm	Myeloid-associated differentiation marker	1365.58
-1.03371	1.03371	2.7755e-06	9.11519e-06	Q9CWJ9	Atic	Bifunctional purine biosynthesis protein ATIC	-51.1547
1.09732	1.09732	2.88038e-06	9.41068e-06	O35857	Timm44	Mitochondrial import inner membrane translocase subunit TIM44	113.957
-2.46887	2.46887	2.92684e-06	9.50882e-06	Q3TFD2	Lpcat1	Lysophosphatidylcholine acyltransferase 1	-81.9368
1.8466	1.8466	2.94385e-06	9.55065e-06	Q3UHD9	Agap2	Arf-GAP with GTPase, ANK repeat and PH domain-containing protein 2	259.652
1.07845	1.07845	2.97993e-06	9.64969e-06	Q5SRX1	Tom1l2	TOM1-like protein 2	111.177
-1.81791	1.81791	3.01795e-06	9.7534e-06	Q9QXT0	Cnpy2	Protein canopy homolog 2	-71.6369
1.71383	1.71383	3.07611e-06	9.89469e-06	Q99KB8	Hagh	Hydroxyacylglutathione hydrolase, mitochondrial	228.03
-1.84864	1.84864	3.08283e-06	9.90442e-06	Q80UW8	Polr2e	DNA-directed RNA polymerases I, II, and III subunit RPABC1	-72.2345
-1.0819	1.0819	3.15322e-06	1.01025e-05	Q8BKC5	Ipo5	Importin-5	-52.7594
-1.7936	1.7936	3.1916e-06	1.02066e-05	Q60900	Elavl3	ELAV-like protein 3	-71.1549
-0.906758	0.906758	3.21949e-06	1.02707e-05	O70591	Pfdn2	Prefoldin subunit 2	-46.6618
0.807061	0.807061	3.23825e-06	1.03142e-05	Q9DCS9	Ndufb10	NADH dehydrogenase [ubiquinone] 1 beta subcomplex subunit 10	74.9644
0.968458	0.968458	3.26049e-06	1.03453e-05	Q8C8R3	Ank2	Ankyrin-2	95.6749
-1.60657	1.60657	3.2612e-06	1.03453e-05	Q8K4Z5	Sf3a1	Splicing factor 3A subunit 1	-67.1621
-2.39221	2.39221	3.26364e-06	1.03465e-05	Q6PDM2	Srsf1	Serine/arginine-rich splicing factor 1	-80.951
1.51859	1.51859	3.30085e-06	1.04549e-05	P15508	Sptb	Spectrin beta chain, erythrocytic	186.511
-1.85972	1.85972	3.32052e-06	1.05077e-05	Q3UUQ7	Pgap1	GPI inositol-deacylase	-72.4471
1.12067	1.12067	3.34018e-06	1.05482e-05	Q04447	Ckb	Creatine kinase B-type	117.449
-0.705321	0.705321	3.40853e-06	1.07073e-05	Q99LG2	Tnpo2	Transportin-2	-38.6694
0.843857	0.843857	3.44615e-06	1.08019e-05	Q8BR63	Fam177a1	Protein FAM177A1	79.4842
0.94496	0.94496	3.44823e-06	1.0802e-05	Q8CI94	Pygb	Glycogen phosphorylase, brain form	92.5135
-0.653519	0.653519	3.4845e-06	1.08877e-05	P99026	Psmb4	Proteasome subunit beta type-4	-36.4272
1.74352	1.74352	3.60324e-06	1.11792e-05	O35609	Scamp3	Secretory carrier-associated membrane protein 3	234.85
1.65184	1.65184	3.60842e-06	1.11893e-05	Q9CR21	Ndufab1	Acyl carrier protein, mitochondrial	214.235
0.676725	0.676725	3.62351e-06	1.12261e-05	Q61411	Hras	GTPase HRas	59.8507
1.3089	1.3089	3.6599e-06	1.13086e-05	Q9ESW4	Agk	Acylglycerol kinase, mitochondrial	147.752
0.757155	0.757155	3.66552e-06	1.13209e-05	Q921J2	Rheb	GTP-binding protein Rheb	69.0154
1.6588	1.6588	3.6691e-06	1.13269e-05	Q8C3Q5	Shisa7	Protein shisa-7	215.754
-1.34417	1.34417	3.69836e-06	1.14071e-05	Q6NZN0	Rbm26	RNA-binding protein 26	-60.612
-4.14517	4.14517	3.73352e-06	1.15002e-05	Q91VK1	Bzw2	Basic leucine zipper and W2 domain-containing protein 2	-94.3483
-1.76175	1.76175	3.78765e-06	1.16411e-05	P14148	Rpl7	60S ribosomal protein L7	-70.511
-1.79896	1.79896	3.90554e-06	1.1977e-05	Q6PB93	Galnt2	Polypeptide N-acetylgalactosaminyltransferase 2	-71.2619
0.94721	0.94721	3.97912e-06	1.21547e-05	Q9CPU0	Glo1	Lactoylglutathione lyase	92.814
2.83603	2.83603	3.97936e-06	1.21547e-05	P56375	Acyp2	Acylphosphatase-2	614.051
2.20485	2.20485	4.00843e-06	1.22009e-05	Q80UW2	Fbxo2	F-box only protein 2	361.027
1.23141	1.23141	4.10855e-06	1.24639e-05	Q9D2V7	Coro7	Coronin-7	134.797
0.854573	0.854573	4.11776e-06	1.24752e-05	Q9EQ20	Aldh6a1	Methylmalonate-semialdehyde dehydrogenase [acylating], mitochondrial	80.8224
3.37723	3.37723	4.23875e-06	1.27733e-05	Q9JKC6	Cend1	Cell cycle exit and neuronal differentiation protein 1	939.079
-1.63375	1.63375	4.32944e-06	1.29902e-05	Q6ZWV7	Rpl35	60S ribosomal protein L35	-67.7751
2.49439	2.49439	4.3322e-06	1.29924e-05	Q4KMM3	Oxr1	Oxidation resistance protein 1	463.491
-1.95594	1.95594	4.35884e-06	1.3039e-05	Q5U4D9	Thoc6	THO complex subunit 6 homolog	-74.2247
-0.848831	0.848831	4.40115e-06	1.31315e-05	P14206	Rpsa	40S ribosomal protein SA	-44.4766
1.53115	1.53115	4.53605e-06	1.34878e-05	Q6P9K9	Nrxn3	Neurexin-3	189.016
-0.786706	0.786706	4.60166e-06	1.36361e-05	P19096	Fasn	Fatty acid synthase	-42.0334
1.39355	1.39355	4.61699e-06	1.36583e-05	P48722	Hspa4l	Heat shock 70 kDa protein 4L	162.725
1.10284	1.10284	4.61643e-06	1.36583e-05	Q9Z2I0	Letm1	Mitochondrial proton/calcium exchanger protein	114.777
0.921174	0.921174	4.62577e-06	1.36784e-05	Q4ACU6	Shank3	SH3 and multiple ankyrin repeat domains protein 3	89.3656
-0.997095	0.997095	4.74249e-06	1.39523e-05	O88487	Dync1i2	Cytoplasmic dynein 1 intermediate chain 2	-49.8992
-1.73566	1.73566	4.86117e-06	1.42471e-05	Q9D7H3	RtcA	RNA 3'-terminal phosphate cyclase	-69.9729
-3.00222	3.00222	4.87442e-06	1.42619e-05	O55142	Rpl35a	60S ribosomal protein L35a	-87.5193
0.814498	0.814498	4.9141e-06	1.43304e-05	P48453	Ppp3cb	Serine/threonine-protein phosphatase 2B catalytic subunit beta isoform	75.8686
-1.61431	1.61431	5.01293e-06	1.4558e-05	P60122	Ruvbl1	RuvB-like 1	-67.338
2.59322	2.59322	5.15887e-06	1.49431e-05	Q8BI08	Mal2	Protein MAL2	503.442
-1.37247	1.37247	5.20096e-06	1.50357e-05	Q91VM5	Rbmxl1	RNA binding motif protein, X-linked-like-1	-61.377
-5.12344	5.12344	5.25434e-06	1.51633e-05	P02772	Afp	Alpha-fetoprotein	-97.1313
-1.61389	1.61389	5.27131e-06	1.51927e-05	P54763	Ephb2	Ephrin type-B receptor 2	-67.3285
-2.4447	2.4447	5.39784e-06	1.54857e-05	P14733	Lmnb1	Lamin-B1	-81.6316
1.34674	1.34674	5.61278e-06	1.5978e-05	Q9D0K2	Oxct1	Succinyl-CoA:3-ketoacid coenzyme A transferase 1, mitochondrial	154.338
0.703557	0.703557	5.65531e-06	1.60662e-05	P61161	Actr2	Actin-related protein 2	62.8515
-1.8691	1.8691	5.66071e-06	1.60749e-05	P17225	Ptbp1	Polypyrimidine tract-binding protein 1	-72.6256
1.47687	1.47687	5.67978e-06	1.61093e-05	P48036	Anxa5	Annexin A5	178.345
1.21163	1.21163	5.69141e-06	1.61292e-05	P84091	Ap2m1	AP-2 complex subunit mu	131.6
-0.953485	0.953485	5.80714e-06	1.63969e-05	P23116	Eif3a	Eukaryotic translation initiation factor 3 subunit A	-48.3616
1.269	1.269	5.83478e-06	1.64415e-05	Q923T9	Camk2g	Calcium/calmodulin-dependent protein kinase type II subunit gamma	140.994
0.819923	0.819923	5.88851e-06	1.6546e-05	Q8R5M8	Cadm1	Cell adhesion molecule 1	76.5312
-0.721714	0.721714	5.88761e-06	1.6546e-05	Q8VDM4	Psmd2	26S proteasome non-ATPase regulatory subunit 2	-39.3624
1.33926	1.33926	5.97626e-06	1.67518e-05	Q8R1I1	Uqcr10	Cytochrome b-c1 complex subunit 9	153.021
-1.56516	1.56516	5.99576e-06	1.67862e-05	Q7TPM1	Prrc2b	Protein PRRC2B	-66.2059
2.33287	2.33287	5.99167e-06	1.67862e-05	Q8R0Y8	Slc25a42	Mitochondrial coenzyme A transporter SLC25A42	403.807
1.53896	1.53896	5.99827e-06	1.67864e-05	Q7TSJ2	Map6	Microtubule-associated protein 6	190.584
0.803129	0.803129	6.13101e-06	1.71028e-05	Q9Z0P4	Palm	Paralemmin-1	74.4881
1.40762	1.40762	6.17508e-06	1.721e-05	P06801	Me1	NADP-dependent malic enzyme	165.299
1.19408	1.19408	6.19241e-06	1.72395e-05	Q5SQX6	Cyfip2	Cytoplasmic FMR1-interacting protein 2	128.799
0.750273	0.750273	6.25366e-06	1.73875e-05	P09411	Pgk1	Phosphoglycerate kinase 1	68.2111
-0.715119	0.715119	6.273e-06	1.74152e-05	Q9QZE5	Copg1	Coatomer subunit gamma-1	-39.0845
1.35216	1.35216	6.37343e-06	1.76233e-05	P08032	Spta1	Spectrin alpha chain, erythrocytic 1	155.294
1.13067	1.13067	6.45188e-06	1.78048e-05	Q61137	Astn1	Astrotactin-1	118.961
-1.8021	1.8021	6.49264e-06	1.78889e-05	P84104	Srsf3	Serine/arginine-rich splicing factor 3	-71.3242
1.07374	1.07374	6.51368e-06	1.79326e-05	Q9ES97	Rtn3	Reticulon-3	110.489
-1.00147	1.00147	6.59925e-06	1.81323e-05	P58252	Eef2	Elongation factor 2	-50.0511
-0.652027	0.652027	6.60483e-06	1.81404e-05	Q91V92	Acly	ATP-citrate synthase	-36.3614
-1.22453	1.22453	6.68498e-06	1.83008e-05	P09405	Ncl	Nucleolin	-57.2063
2.81017	2.81017	6.75103e-06	1.84472e-05	Q3UGY8	Arfgef3	Brefeldin A-inhibited guanine nucleotide-exchange protein 3	601.369
-1.17788	1.17788	6.80828e-06	1.85671e-05	Q3UDE2	Ttll12	Tubulin--tyrosine ligase-like protein 12	-55.7999
-1.0521	1.0521	6.95835e-06	1.89123e-05	Q6PDQ2	Chd4	Chromodomain-helicase-DNA-binding protein 4	-51.7734
1.56902	1.56902	6.96189e-06	1.89123e-05	Q8BLE7	Slc17a6	Vesicular glutamate transporter 2	196.704
-1.61728	1.61728	6.98235e-06	1.89451e-05	Q921I1	Tf	Serotransferrin	-67.405
2.17001	2.17001	7.14858e-06	1.92981e-05	Q9D8Y0	Efhd2	EF-hand domain-containing protein D2	350.027
0.921895	0.921895	7.25684e-06	1.9572e-05	Q9R0D8	Wdr54	WD repeat-containing protein 54	89.4602
3.0732	3.0732	7.31442e-06	1.96541e-05	P00920	Ca2	Carbonic anhydrase 2	741.64
1.77997	1.77997	7.31352e-06	1.96541e-05	Q9D7A8	Armc1	Armadillo repeat-containing protein 1	243.418
-2.12093	2.12093	7.38289e-06	1.98151e-05	Q91WJ8	Fubp1	Far upstream element-binding protein 1	-77.0101
-0.734411	0.734411	7.43895e-06	1.99117e-05	O35887	Calu	Calumenin	-39.8937
-1.76325	1.76325	7.45778e-06	1.99544e-05	Q99L45	Eif2s2	Eukaryotic translation initiation factor 2 subunit 2	-70.5415
-2.25856	2.25856	7.48389e-06	1.99974e-05	P56959	Fus	RNA-binding protein FUS	-79.1019
1.5343	1.5343	7.48842e-06	1.99979e-05	P13020	Gsn	Gelsolin	189.649
-1.17605	1.17605	7.49195e-06	1.99996e-05	Q80YX1	Tnc	Tenascin	-55.744
-1.7804	1.7804	7.81551e-06	2.07517e-05	P62320	Snrpd3	Small nuclear ribonucleoprotein Sm D3	-70.8898
-0.930271	0.930271	7.87373e-06	2.08585e-05	P62334	Psmc6	26S proteasome regulatory subunit 10B	-47.524
1.43695	1.43695	7.87193e-06	2.08585e-05	Q9EQP2	Ehd4	EH domain-containing protein 4	170.748
1.06294	1.06294	7.90036e-06	2.09051e-05	Q9QYB1	Clic4	Chloride intracellular channel protein 4	108.918
-1.43266	1.43266	7.92885e-06	2.09645e-05	Q501J6	Ddx17	Probable ATP-dependent RNA helicase DDX17	-62.9552
-1.39024	1.39024	8.03643e-06	2.12005e-05	Q8VEK3	Hnrnpu	Heterogeneous nuclear ribonucleoprotein U	-61.8499
-1.83373	1.83373	8.10504e-06	2.13572e-05	P14873	Map1b	Microtubule-associated protein 1B	-71.9462
3.75973	3.75973	8.12601e-06	2.14044e-05	Q9WUR9	Ak4	Adenylate kinase 4, mitochondrial	1254.54
1.68451	1.68451	8.19376e-06	2.1542e-05	O70325	Gpx4	Phospholipid hydroperoxide glutathione peroxidase	221.431
-0.652822	0.652822	8.25774e-06	2.16692e-05	O88685	Psmc3	26S proteasome regulatory subunit 6A	-36.3965
0.8758	0.8758	8.41718e-06	2.20459e-05	Q8CHU3	Epn2	Epsin-2	83.5025
-5.07608	5.07608	8.45645e-06	2.21321e-05	P68433	H3c1	Histone H3.1	-97.0355
0.752252	0.752252	8.50721e-06	2.22482e-05	Q8BFR5	Tufm	Elongation factor Tu, mitochondrial	68.442
-1.49484	1.49484	8.51374e-06	2.22569e-05	Q9D0E1	Hnrnpm	Heterogeneous nuclear ribonucleoprotein M	-64.5179
1.79577	1.79577	8.63318e-06	2.25182e-05	O89116	Vti1a	Vesicle transport through interaction with t-SNAREs homolog 1A	247.2
2.32328	2.32328	8.64087e-06	2.25298e-05	P63046	Sult4a1	Sulfotransferase 4A1	400.467
-0.90472	0.90472	8.77623e-06	2.28399e-05	Q9DCL9	Paics	Multifunctional protein ADE2	-46.5864
-1.66308	1.66308	8.78917e-06	2.28488e-05	Q91WV0	Dr1	Protein Dr1	-68.4235
-2.83554	2.83554	8.85406e-06	2.29994e-05	Q8BTZ4	Anapc5	Anaphase-promoting complex subunit 5	-85.9906
1.39368	1.39368	8.94767e-06	2.31992e-05	Q9CY64	Blvra	Biliverdin reductase A	162.748
-3.33628	3.33628	9.09864e-06	2.35379e-05	O88477	Igf2bp1	Insulin-like growth factor 2 mRNA-binding protein 1	-90.099
1.80583	1.80583	9.13971e-06	2.36353e-05	P47857	Pfkm	ATP-dependent 6-phosphofructokinase, muscle type	249.629
-0.99782	0.99782	9.34179e-06	2.40504e-05	P61164	Actr1a	Alpha-centractin	-49.9244
0.853856	0.853856	9.45993e-06	2.42916e-05	P60487	Pdxp	Pyridoxal phosphate phosphatase	80.7325
1.08791	1.08791	9.58223e-06	2.45602e-05	Q03265	Atp5f1a	ATP synthase subunit alpha, mitochondrial	112.566
-2.24569	2.24569	9.68388e-06	2.47659e-05	Q9CZX0	Elp3	Elongator complex protein 3	-78.9147
-3.78319	3.78319	9.74747e-06	2.48545e-05	P97825	Jpt1	Jupiter microtubule associated homolog 1	-92.7365
1.46165	1.46165	9.85683e-06	2.50698e-05	Q9Z218	Dpp6	Dipeptidyl aminopeptidase-like protein 6	175.423
-1.34021	1.34021	1.01223e-05	2.56851e-05	P61924	Copz1	Coatomer subunit zeta-1	-60.5038
1.41262	1.41262	1.01283e-05	2.56851e-05	Q9D6J5	Ndufb8	NADH dehydrogenase [ubiquinone] 1 beta subcomplex subunit 8, mitochondrial	166.219
1.7936	1.7936	1.01839e-05	2.58073e-05	P97797	Sirpa	Tyrosine-protein phosphatase non-receptor type substrate 1	246.68
-1.1924	1.1924	1.02601e-05	2.59341e-05	P62908	Rps3	40S ribosomal protein S3	-56.2427
-3.19989	3.19989	1.05758e-05	2.6587e-05	Q6P5H2	Nes	Nestin	-89.1173
-0.782705	0.782705	1.06663e-05	2.67562e-05	Q8C854	Myef2	Myelin expression factor 2	-41.8724
-2.42619	2.42619	1.07451e-05	2.69307e-05	Q07813	Bax	Apoptosis regulator BAX	-81.3943
-1.68099	1.68099	1.08392e-05	2.71116e-05	Q9CQI7	Snrpb2	U2 small nuclear ribonucleoprotein B''	-68.8132
-1.93852	1.93852	1.16124e-05	2.87251e-05	Q05D44	Eif5b	Eukaryotic translation initiation factor 5B	-73.9115
-1.37419	1.37419	1.1644e-05	2.87929e-05	P26369	U2af2	Splicing factor U2AF 65 kDa subunit	-61.4231
-0.64349	0.64349	1.17028e-05	2.89075e-05	A2ALU4	Shroom2	Protein Shroom2	-35.9838
1.69801	1.69801	1.19514e-05	2.9417e-05	Q9DB05	Napa	Alpha-soluble NSF attachment protein	224.452
-1.13199	1.13199	1.20157e-05	2.95437e-05	P11031	Sub1	Activated RNA polymerase II transcriptional coactivator p15	-54.3714
1.07172	1.07172	1.20892e-05	2.96762e-05	Q71LX4	Tln2	Talin-2	110.194
1.59622	1.59622	1.21726e-05	2.9866e-05	Q9CZW5	Tomm70	Mitochondrial import receptor subunit TOM70	202.351
-2.06439	2.06439	1.23497e-05	3.02473e-05	Q9CQ71	Rpa3	Replication protein A 14 kDa subunit	-76.0912
1.22075	1.22075	1.24917e-05	3.05628e-05	Q05920	Pc	Pyruvate carboxylase, mitochondrial	133.069
-1.40286	1.40286	1.27152e-05	3.09894e-05	P97351	Rps3a	40S ribosomal protein S3a	-62.1821
3.1914	3.1914	1.28429e-05	3.12348e-05	Q01065	Pde1b	Calcium/calmodulin-dependent 3',5'-cyclic nucleotide phosphodiesterase 1B	813.494
-1.35122	1.35122	1.28399e-05	3.12348e-05	Q9Z1N5	Ddx39b	Spliceosome RNA helicase Ddx39b	-60.8039
-1.63994	1.63994	1.28509e-05	3.12433e-05	Q6ZWY3	Rps27l	40S ribosomal protein S27-like	-67.913
-2.6873	2.6873	1.31591e-05	3.18923e-05	P70399	Tp53bp1	TP53-binding protein 1	-84.4746
3.08966	3.08966	1.32264e-05	3.20106e-05	O35449	Prrt1	Proline-rich transmembrane protein 1	751.293
1.13369	1.13369	1.32894e-05	3.21294e-05	P18872	Gnao1	Guanine nucleotide-binding protein G(o) subunit alpha	119.419
-1.93478	1.93478	1.33912e-05	3.23133e-05	O35737	Hnrnph1	Heterogeneous nuclear ribonucleoprotein H	-73.8439
1.36582	1.36582	1.33933e-05	3.23133e-05	Q80Z24	Negr1	Neuronal growth regulator 1	157.722
-1.23447	1.23447	1.35124e-05	3.25103e-05	Q60973	Rbbp7	Histone-binding protein RBBP7	-57.5001
1.69588	1.69588	1.35084e-05	3.25103e-05	Q9D6F9	Tubb4a	Tubulin beta-4A chain	223.973
-3.61173	3.61173	1.38535e-05	3.31528e-05	P70677	Casp3	Caspase-3	-91.8198
1.86705	1.86705	1.40927e-05	3.36081e-05	Q8BHE3	Atcay	Caytaxin	264.786
3.05873	3.05873	1.41275e-05	3.36521e-05	Q80SW1	Ahcyl1	S-adenosylhomocysteine hydrolase-like protein 1	733.237
1.66142	1.66142	1.44254e-05	3.42093e-05	Q61831	Mapk10	Mitogen-activated protein kinase 10	216.329
1.52478	1.52478	1.44639e-05	3.42772e-05	Q791V5	Mtch2	Mitochondrial carrier homolog 2	187.742
-1.34211	1.34211	1.4496e-05	3.42947e-05	P62702	Rps4x	40S ribosomal protein S4, X isoform	-60.5556
-1.56968	1.56968	1.4582e-05	3.44746e-05	Q61656	Ddx5	Probable ATP-dependent RNA helicase DDX5	-66.3118
1.30319	1.30319	1.49074e-05	3.50887e-05	O08917	Flot1	Flotillin-1	146.774
-1.51322	1.51322	1.49772e-05	3.51751e-05	P70670;Q60817	Naca	Nascent polypeptide-associated complex subunit alpha, muscle-specific form;Nascent polypeptide-associated complex subunit alpha	-64.9671
1.25137	1.25137	1.52436e-05	3.56624e-05	P0DN34	Ndufb1	NADH dehydrogenase [ubiquinone] 1 beta subcomplex subunit 1	138.068
1.15516	1.15516	1.52516e-05	3.56691e-05	P70290	Mpp1	55 kDa erythrocyte membrane protein	122.71
-2.10273	2.10273	1.53061e-05	3.57643e-05	Q9DBS1	Tmem43	Transmembrane protein 43	-76.7183
-0.802869	0.802869	1.5369e-05	3.58495e-05	Q9D8W5	Psmd12	26S proteasome non-ATPase regulatory subunit 12	-42.6792
-1.71854	1.71854	1.54907e-05	3.60223e-05	Q8K2Q7	Brox	BRO1 domain-containing protein BROX	-69.6144
2.26316	2.26316	1.57471e-05	3.64719e-05	Q9CRA7	Dmac2l	ATP synthase subunit s, mitochondrial	380.043
1.30819	1.30819	1.58311e-05	3.66218e-05	Q9DBF1	Aldh7a1	Alpha-aminoadipic semialdehyde dehydrogenase	147.631
-0.904557	0.904557	1.58329e-05	3.66218e-05	Q99JP4	Cdc26	Anaphase-promoting complex subunit CDC26	-46.5803
-1.43077	1.43077	1.58567e-05	3.66647e-05	Q6PDS3	Sarm1	NAD(+) hydrolase SARM1	-62.9067
2.46972	2.46972	1.59612e-05	3.68573e-05	Q8K010	Oplah	5-oxoprolinase	453.935
-1.48692	1.48692	1.60765e-05	3.70374e-05	Q00915	Rbp1	Retinol-binding protein 1	-64.3227
3.02004	3.02004	1.62519e-05	3.73465e-05	O09127	Epha8	Ephrin type-A receptor 8	711.187
1.15571	1.15571	1.62799e-05	3.73662e-05	Q9D2G2	Dlst	Dihydrolipoyllysine-residue succinyltransferase component of 2-oxoglutarate dehydrogenase complex, mitochondrial	122.794
3.43379	3.43379	1.66042e-05	3.79384e-05	Q8CHW4	Eif2b5	Translation initiation factor eIF-2B subunit epsilon	980.623
1.31243	1.31243	1.66315e-05	3.79883e-05	Q3UV70	Pdp1	[Pyruvate dehydrogenase [acetyl-transferring]]-phosphatase 1, mitochondrial	148.359
1.16288	1.16288	1.66581e-05	3.80366e-05	Q6PHZ2	Camk2d	Calcium/calmodulin-dependent protein kinase type II subunit delta	123.904
-1.3136	1.3136	1.6723e-05	3.81471e-05	P80317	Cct6a	T-complex protein 1 subunit zeta	-59.7685
-1.67035	1.67035	1.67751e-05	3.82425e-05	P35980	Rpl18	60S ribosomal protein L18	-68.5824
-0.673715	0.673715	1.70755e-05	3.87856e-05	Q9QUR6	Prep	Prolyl endopeptidase	-37.311
-1.2716	1.2716	1.71705e-05	3.89504e-05	P24788	Cdk11b	Cyclin-dependent kinase 11B	-58.58
1.34334	1.34334	1.75048e-05	3.95924e-05	Q9D0M3	Cyc1	Cytochrome c1, heme protein, mitochondrial	153.739
1.4266	1.4266	1.80783e-05	4.07304e-05	Q9CQ69	Uqcrq	Cytochrome b-c1 complex subunit 8	168.812
2.30235	2.30235	1.85404e-05	4.16366e-05	Q99J85	Nptxr	Neuronal pentraxin receptor	393.26
1.35323	1.35323	1.85567e-05	4.16597e-05	P31650	Slc6a11	Sodium- and chloride-dependent GABA transporter 3	155.483
1.07745	1.07745	1.85756e-05	4.16886e-05	O08532	Cacna2d1	Voltage-dependent calcium channel subunit alpha-2/delta-1	111.03
-1.36385	1.36385	1.86694e-05	4.1872e-05	Q9JIX8	Acin1	Apoptotic chromatin condensation inducer in the nucleus	-61.1457
-1.86727	1.86727	1.89444e-05	4.23247e-05	Q8VIJ6	Sfpq	Splicing factor, proline- and glutamine-rich	-72.5909
1.52198	1.52198	1.93608e-05	4.3006e-05	Q3UHJ0	Aak1	AP2-associated protein kinase 1	187.186
1.38265	1.38265	1.9826e-05	4.37456e-05	Q8CGK7	Gnal	Guanine nucleotide-binding protein G(olf) subunit alpha	160.747
-1.87359	1.87359	2.09185e-05	4.58071e-05	P28658	Atxn10	Ataxin-10	-72.7106
0.842917	0.842917	2.12601e-05	4.64087e-05	Q8BZ98	Dnm3	Dynamin-3	79.3674
1.96387	1.96387	2.13265e-05	4.65391e-05	Q9JI75	Nqo2	Ribosyldihydronicotinamide dehydrogenase [quinone]	290.108
-1.70635	1.70635	2.16124e-05	4.70448e-05	P62843	Rps15	40S ribosomal protein S15	-69.3565
-0.777744	0.777744	2.1861e-05	4.74844e-05	Q9Z2U0	Psma7	Proteasome subunit alpha type-7	-41.6722
1.09558	1.09558	2.19494e-05	4.7644e-05	Q8CAA7	Pgm2l1	Glucose 1,6-bisphosphate synthase	113.699
1.73188	1.73188	2.20028e-05	4.773e-05	B1AWN6	Scn2a	Sodium channel protein type 2 subunit alpha	232.161
1.55065	1.55065	2.2042e-05	4.77851e-05	Q9D415	Dlgap1	Disks large-associated protein 1	192.95
3.37761	3.37761	2.20658e-05	4.78219e-05	O55100	Syngr1	Synaptogyrin-1	939.351
-0.881761	0.881761	2.24128e-05	4.8453e-05	Q3U0V1	Khsrp	Far upstream element-binding protein 2	-45.7295
0.838481	0.838481	2.25523e-05	4.87144e-05	Q99K85	Psat1	Phosphoserine aminotransferase	78.8167
-1.20957	1.20957	2.28372e-05	4.92173e-05	O08582	Gtpbp1	GTP-binding protein 1	-56.7601
-1.17996	1.17996	2.2943e-05	4.94145e-05	P61087	Ube2k	Ubiquitin-conjugating enzyme E2 K	-55.8635
2.14209	2.14209	2.30851e-05	4.96745e-05	Q8VHW2	Cacng8	Voltage-dependent calcium channel gamma-8 subunit	341.4
1.83012	1.83012	2.345e-05	5.03959e-05	Q9QYF9	Ndrg3	Protein NDRG3	255.566
-1.837	1.837	2.3783e-05	5.10025e-05	Q3TEA8	Hp1bp3	Heterochromatin protein 1-binding protein 3	-72.0097
2.36077	2.36077	2.38986e-05	5.11712e-05	Q9DCP2	Slc38a3	Sodium-coupled neutral amino acid transporter 3	413.645
1.95538	1.95538	2.46747e-05	5.24612e-05	Q7TNC9	Inpp5a	Inositol polyphosphate-5-phosphatase A	287.818
-1.17193	1.17193	2.48374e-05	5.27585e-05	Q6P4T2	Snrnp200	U5 small nuclear ribonucleoprotein 200 kDa helicase	-55.6172
-1.63941	1.63941	2.54461e-05	5.37557e-05	Q9CZX8	Rps19	40S ribosomal protein S19	-67.9013
-2.55503	2.55503	2.57925e-05	5.43882e-05	Q8K2Q9	Shtn1	Shootin-1	-82.9839
-0.857653	0.857653	2.58367e-05	5.44154e-05	Q8BHG1	Nrdc	Nardilysin	-44.815
1.27553	1.27553	2.60648e-05	5.47795e-05	D3YVF0	Akap5	A-kinase anchor protein 5	142.087
0.889974	0.889974	2.61687e-05	5.49645e-05	Q99104	Myo5a	Unconventional myosin-Va	85.3143
-1.75214	1.75214	2.63397e-05	5.52569e-05	P32233	Drg1	Developmentally-regulated GTP-binding protein 1	-70.3139
-1.45467	1.45467	2.67275e-05	5.59522e-05	P08003	Pdia4	Protein disulfide-isomerase A4	-63.5161
2.15888	2.15888	2.67764e-05	5.60311e-05	Q5SVL6	Rap1gap2	Rap1 GTPase-activating protein 2	346.569
0.810589	0.810589	2.69883e-05	5.63793e-05	P32020	Scp2	Non-specific lipid-transfer protein	75.3927
1.99762	1.99762	2.70187e-05	5.64168e-05	Q61425	Hadh	Hydroxyacyl-coenzyme A dehydrogenase, mitochondrial	299.342
-1.29475	1.29475	2.72554e-05	5.67835e-05	Q9Z0R9	Fads2	Acyl-CoA 6-desaturase	-59.2392
0.99244	0.99244	2.78601e-05	5.77832e-05	Q60930	Vdac2	Voltage-dependent anion-selective channel protein 2	98.9547
2.02679	2.02679	2.80446e-05	5.81296e-05	Q8CE50	Snx30	Sorting nexin-30	307.496
-1.0533	1.0533	2.82305e-05	5.83772e-05	P08113	Hsp90b1	Endoplasmin	-51.8134
1.62882	1.62882	2.85779e-05	5.89728e-05	Q9D1G5	Lrrc57	Leucine-rich repeat-containing protein 57	209.261
1.12027	1.12027	2.87148e-05	5.92023e-05	P26883	Fkbp1a	Peptidyl-prolyl cis-trans isomerase FKBP1A	117.387
1.70456	1.70456	2.87572e-05	5.92547e-05	Q80TI0	Gramd1b	Protein Aster-B	225.93
1.44258	1.44258	2.91079e-05	5.99063e-05	Q68FD9	Kiaa1549	UPF0606 protein KIAA1549	171.806
1.15678	1.15678	2.91327e-05	5.99217e-05	Q8CBW3	Abi1	Abl interactor 1	122.959
-1.59928	1.59928	2.9177e-05	5.99951e-05	P61327;Q9CQL1	Magoh;Magohb	Protein mago nashi homolog;Protein mago nashi homolog 2	-66.9959
-1.2917	1.2917	2.91974e-05	6.00015e-05	Q99LD9	Eif2b2	Translation initiation factor eIF-2B subunit beta	-59.1531
-2.33375	2.33375	2.9325e-05	6.01746e-05	P70288	Hdac2	Histone deacetylase 2	-80.1632
-2.52733	2.52733	2.94004e-05	6.03117e-05	O89033	Cdc6	Cell division control protein 6 homolog	-82.6541
2.21481	2.21481	2.95977e-05	6.06806e-05	P22723	Gabrg2	Gamma-aminobutyric acid receptor subunit gamma-2	364.22
-1.10563	1.10563	2.96954e-05	6.0827e-05	A2A699	Fam171a2	Protein FAM171A2	-53.53
-0.931328	0.931328	2.98731e-05	6.1119e-05	P46735	Myo1b	Unconventional myosin-Ib	-47.5625
-2.14589	2.14589	3.00355e-05	6.13968e-05	Q3TKT4	Smarca4	Transcription activator BRG1	-77.4045
-2.46419	2.46419	3.01475e-05	6.15533e-05	Q5RKR3	Islr2	Immunoglobulin superfamily containing leucine-rich repeat protein 2	-81.878
-1.99509	1.99509	3.06569e-05	6.23735e-05	P62754	Rps6	40S ribosomal protein S6	-74.9147
2.12062	2.12062	3.06794e-05	6.24008e-05	Q8R4E6	Purg	Purine-rich element-binding protein gamma	334.882
1.94576	1.94576	3.07907e-05	6.25724e-05	B9EJA2	Cttnbp2	Cortactin-binding protein 2	285.24
1.44028	1.44028	3.13681e-05	6.35968e-05	O08709	Prdx6	Peroxiredoxin-6	171.373
-0.637016	0.637016	3.16157e-05	6.38938e-05	Q9R0P5	Dstn	Destrin	-35.6958
1.28481	1.28481	3.16278e-05	6.38995e-05	Q60870	Reep5	Receptor expression-enhancing protein 5	143.65
1.30316	1.30316	3.1648e-05	6.39218e-05	Q6ZPE2	Sbf1	Myotubularin-related protein 5	146.769
-0.916893	0.916893	3.25866e-05	6.5418e-05	Q9CZD3	Gars1	Glycine--tRNA ligase	-47.0352
-3.00239	3.00239	3.2793e-05	6.57564e-05	O54962	Banf1	Barrier-to-autointegration factor	-87.5207
2.5889	2.5889	3.33798e-05	6.67597e-05	Q80UP3	Dgkz	Diacylglycerol kinase zeta	501.641
1.40679	1.40679	3.36988e-05	6.72427e-05	Q9CQC7	Ndufb4	NADH dehydrogenase [ubiquinone] 1 beta subcomplex subunit 4	165.147
-2.26948	2.26948	3.36951e-05	6.72427e-05	Q9Z2N8	Actl6a	Actin-like protein 6A	-79.2596
1.13616	1.13616	3.38488e-05	6.75033e-05	P17751	Tpi1	Triosephosphate isomerase	119.796
-1.11411	1.11411	3.38878e-05	6.75617e-05	Q9D1R9	Rpl34	60S ribosomal protein L34	-53.8023
1.20102	1.20102	3.4128e-05	6.7982e-05	Q9R0X4	Acot9	Acyl-coenzyme A thioesterase 9, mitochondrial	129.903
-1.65046	1.65046	3.42697e-05	6.81469e-05	Q9WVA3	Bub3	Mitotic checkpoint protein BUB3	-68.1461
0.823662	0.823662	3.47539e-05	6.89368e-05	P56376	Acyp1	Acylphosphatase-1	76.9893
-2.44182	2.44182	3.47957e-05	6.89756e-05	O35900	Lsm2	U6 snRNA-associated Sm-like protein LSm2	-81.5949
-2.14499	2.14499	3.50543e-05	6.93894e-05	Q7TNC4	Luc7l2	Putative RNA-binding protein Luc7-like 2	-77.3903
0.888904	0.888904	3.50698e-05	6.94003e-05	Q9CZC8	Scrn1	Secernin-1	85.1769
-0.656495	0.656495	3.51233e-05	6.94666e-05	Q9ER00	Stx12	Syntaxin-12	-36.5582
2.76426	2.76426	3.60736e-05	7.10059e-05	Q9CQR4	Acot13	Acyl-coenzyme A thioesterase 13	579.4
-1.69327	1.69327	3.6533e-05	7.18047e-05	O54941	Smarce1	SWI/SNF-related matrix-associated actin-dependent regulator of chromatin subfamily E member 1	-69.0775
-2.74477	2.74477	3.67273e-05	7.20236e-05	P51807	Dynlt1	Dynein light chain Tctex-type 1	-85.0809
2.55281	2.55281	3.71528e-05	7.26254e-05	O88441	Mtx2	Metaxin-2	486.777
-1.45505	1.45505	3.72574e-05	7.27552e-05	Q9JI11	Stk4	Serine/threonine-protein kinase 4	-63.5258
-1.77883	1.77883	3.74247e-05	7.30508e-05	P25976	Ubtf	Nucleolar transcription factor 1	-70.8581
-1.22621	1.22621	3.74952e-05	7.31372e-05	Q9D6Z1	Nop56	Nucleolar protein 56	-57.256
-1.36776	1.36776	3.77584e-05	7.35267e-05	Q9Z204	Hnrnpc	Heterogeneous nuclear ribonucleoproteins C1/C2	-61.2509
-0.962137	0.962137	3.7954e-05	7.3887e-05	Q8R326	Pspc1	Paraspeckle component 1	-48.6704
-0.724526	0.724526	3.81007e-05	7.4079e-05	Q923D5	Wbp11	WW domain-binding protein 11	-39.4804
1.11073	1.11073	3.87359e-05	7.51983e-05	Q3UVL4	Vps51	Vacuolar protein sorting-associated protein 51 homolog	115.955
0.892051	0.892051	3.88578e-05	7.53718e-05	Q8CAQ8	Immt	MICOS complex subunit Mic60	85.5812
-2.78543	2.78543	3.89158e-05	7.54421e-05	Q8BKV1	Gpc2	Glypican-2	-85.4955
0.638406	0.638406	3.91017e-05	7.5718e-05	Q8K0T0	Rtn1	Reticulon-1	55.6608
-4.9506	4.9506	3.91563e-05	7.57814e-05	Q61205	Pafah1b3	Platelet-activating factor acetylhydrolase IB subunit alpha1	-96.7661
-1.34588	1.34588	3.97486e-05	7.67993e-05	Q8CIN4	Pak2	Serine/threonine-protein kinase PAK 2	-60.6586
-1.23328	1.23328	4.01954e-05	7.73615e-05	Q99NB9	Sf3b1	Splicing factor 3B subunit 1	-57.4649
-0.877789	0.877789	4.0526e-05	7.78894e-05	P80314	Cct2	T-complex protein 1 subunit beta	-45.5799
-1.26892	1.26892	4.1336e-05	7.90528e-05	Q61466	Smarcd1	SWI/SNF-related matrix-associated actin-dependent regulator of chromatin subfamily D member 1	-58.5029
-1.91114	1.91114	4.13282e-05	7.90528e-05	Q8K3E5	Ahi1	Jouberin	-73.4118
0.830827	0.830827	4.17815e-05	7.9598e-05	Q8BTG7	Ndrg4	Protein NDRG4	77.8705
0.852216	0.852216	4.18403e-05	7.96881e-05	Q9JJK2	Lancl2	LanC-like protein 2	80.5272
-1.15633	1.15633	4.21592e-05	8.02295e-05	P80313	Cct7	T-complex protein 1 subunit eta	-55.1346
-0.914669	0.914669	4.28089e-05	8.12434e-05	Q8K2F8	Lsm14a	Protein LSM14 homolog A	-46.9534
1.20212	1.20212	4.34376e-05	8.21894e-05	P48318	Gad1	Glutamate decarboxylase 1	130.078
1.60813	1.60813	4.35179e-05	8.2319e-05	Q8R191	Syngr3	Synaptogyrin-3	204.856
0.661729	0.661729	4.36514e-05	8.25489e-05	Q8VCY8	Plppr2	Phospholipid phosphatase-related protein type 2	58.1977
-0.78067	0.78067	4.44013e-05	8.37847e-05	Q9EPE9	Atp13a1	Manganese-transporting ATPase 13A1	-41.7904
1.19615	1.19615	4.53084e-05	8.53109e-05	Q8BWF0	Aldh5a1	Succinate-semialdehyde dehydrogenase, mitochondrial	129.128
-1.50122	1.50122	4.54536e-05	8.55147e-05	P97346	Nxn	Nucleoredoxin	-64.6746
-0.770141	0.770141	4.61215e-05	8.65135e-05	Q64310	Surf4	Surfeit locus protein 4	-41.364
-2.73061	2.73061	4.74533e-05	8.84386e-05	P19253	Rpl13a	60S ribosomal protein L13a	-84.9338
-1.37007	1.37007	4.8519e-05	9.00383e-05	Q8K0E8	Fgb	Fibrinogen beta chain	-61.3128
-2.61442	2.61442	4.9426e-05	9.14281e-05	P47759	Nsg2	Neuronal vesicle trafficking-associated protein 2	-83.6702
1.00546	1.00546	5.0879e-05	9.34441e-05	P61021	Rab5b	Ras-related protein Rab-5B	100.759
0.803103	0.803103	5.10216e-05	9.36812e-05	Q8VCD6	Reep2	Receptor expression-enhancing protein 2	74.485
-1.02258	1.02258	5.13341e-05	9.42301e-05	Q921M3	Sf3b3	Splicing factor 3B subunit 3	-50.7764
-1.08407	1.08407	5.23986e-05	9.60318e-05	P47911	Rpl6	60S ribosomal protein L6	-52.8305
-1.48949	1.48949	5.27393e-05	9.65511e-05	Q8BUY5	Timmdc1	Complex I assembly factor TIMMDC1, mitochondrial	-64.3862
-0.604036	0.604036	5.27751e-05	9.65511e-05	Q9D394	Rufy3	Protein RUFY3	-34.2089
-0.637743	0.637743	5.29377e-05	9.67901e-05	Q5XJY5	Arcn1	Coatomer subunit delta	-35.7282
-1.79287	1.79287	5.34924e-05	9.74962e-05	P62900	Rpl31	60S ribosomal protein L31	-71.1403
-1.88547	1.88547	5.37162e-05	9.78063e-05	P23198	Cbx3	Chromobox protein homolog 3	-72.9344
-1.24039	1.24039	5.4666e-05	9.90893e-05	Q9R0N0	Galk1	Galactokinase	-57.674
1.88997	1.88997	5.47128e-05	9.91427e-05	Q3UYC0	Ppm1h	Protein phosphatase 1H	270.627
-1.84887	1.84887	5.48661e-05	9.93742e-05	Q61171	Prdx2	Peroxiredoxin-2	-72.2389
-0.80038	0.80038	5.57604e-05	0.000100631	Q3TXS7	Psmd1	26S proteasome non-ATPase regulatory subunit 1	-42.5802
1.2311	1.2311	5.60158e-05	0.000101035	P55012	Slc12a2	Solute carrier family 12 member 2	134.746
-1.0339	1.0339	5.7101e-05	0.000102699	P24369	Ppib	Peptidyl-prolyl cis-trans isomerase B	-51.1612
1.27761	1.27761	5.8897e-05	0.000105574	P20060	Hexb	Beta-hexosaminidase subunit beta	142.437
0.810629	0.810629	6.00094e-05	0.000107098	P63085	Mapk1	Mitogen-activated protein kinase 1	75.3975
-1.62211	1.62211	6.00408e-05	0.000107099	Q64012	Raly	RNA-binding protein Raly	-67.5139
-1.13053	1.13053	6.03234e-05	0.00010752	Q9ERD7	Tubb3	Tubulin beta-3 chain	-54.3251
-2.02979	2.02979	6.17577e-05	0.000109711	Q80VD1	Fam98b	Protein FAM98B	-75.5109
-1.5185	1.5185	6.17957e-05	0.00010975	Q5SU73	Coil	Coilin	-65.095
-3.46905	3.46905	6.18635e-05	0.000109786	Q9QYH6	Maged1	Melanoma-associated antigen D1	-90.9695
1.09895	1.09895	6.28155e-05	0.000111192	Q60854	Serpinb6	Serpin B6	114.199
-2.06095	2.06095	6.30428e-05	0.000111537	Q9CQC6	Bzw1	Basic leucine zipper and W2 domain-containing protein 1	-76.0342
-0.946327	0.946327	6.37312e-05	0.00011264	Q9CXW3	Cacybp	Calcyclin-binding protein	-48.1048
-1.66749	1.66749	6.41738e-05	0.000113192	Q8BIE6	Frmd4a	FERM domain-containing protein 4A	-68.52
-1.76213	1.76213	6.42385e-05	0.000113277	Q63850	Nup62	Nuclear pore glycoprotein p62	-70.5187
-2.54129	2.54129	6.51529e-05	0.000114512	Q9CY58	Serbp1	Plasminogen activator inhibitor 1 RNA-binding protein	-82.8211
2.91581	2.91581	6.64305e-05	0.000116404	Q8BG73	Sh3bgrl2	SH3 domain-binding glutamic acid-rich-like protein 2	654.649
-1.01933	1.01933	6.73848e-05	0.000117812	O35841	Api5	Apoptosis inhibitor 5	-50.6653
-1.34022	1.34022	6.77873e-05	0.000118393	Q9R1T2	Sae1	SUMO-activating enzyme subunit 1	-60.504
-2.58179	2.58179	6.81504e-05	0.000118938	Q99LI7	Cstf3	Cleavage stimulation factor subunit 3	-83.2966
-2.67487	2.67487	6.8258e-05	0.000119036	Q6ZPZ3	Zc3h4	Zinc finger CCCH domain-containing protein 4	-84.3403
-1.66029	1.66029	6.86772e-05	0.000119608	Q62383	Supt6h	Transcription elongation factor SPT6	-68.3624
1.81767	1.81767	6.94991e-05	0.000120867	Q8CCT4	Tceal5	Transcription elongation factor A protein-like 5	252.512
-4.49777	4.49777	6.97718e-05	0.00012128	Q00898	Serpina1e	Alpha-1-antitrypsin 1-5	-95.5738
0.755281	0.755281	6.99565e-05	0.000121539	P49442	Inpp1	Inositol polyphosphate 1-phosphatase	68.796
1.02959	1.02959	6.99731e-05	0.000121539	P51855	Gss	Glutathione synthetase	104.145
-1.58428	1.58428	7.02337e-05	0.000121778	Q9CYN2	Spcs2	Signal peptidase complex subunit 2	-66.651
0.785317	0.785317	7.09942e-05	0.000122943	Q6GV12	Kdsr	3-ketodihydrosphingosine reductase	72.3471
-0.721431	0.721431	7.28348e-05	0.000125474	O55234	Psmb5	Proteasome subunit beta type-5	-39.3504
2.14439	2.14439	7.35377e-05	0.000126358	P23819	Gria2	Glutamate receptor 2	342.107
-1.65037	1.65037	7.49214e-05	0.000128378	Q9WTQ5	Akap12	A-kinase anchor protein 12	-68.1441
1.63288	1.63288	7.57299e-05	0.000129562	Q8K400	Stxbp5	Syntaxin-binding protein 5	210.132
-1.51671	1.51671	7.64157e-05	0.00013051	Q78ZA7	Nap1l4	Nucleosome assembly protein 1-like 4	-65.0518
-2.57647	2.57647	7.65158e-05	0.000130649	Q04750	Top1	DNA topoisomerase 1	-83.2349
0.840442	0.840442	7.72588e-05	0.000131626	Q9DBJ1	Pgam1	Phosphoglycerate mutase 1	79.0599
-1.29846	1.29846	7.8525e-05	0.000133272	Q9CSU0	Rprd1b	Regulation of nuclear pre-mRNA domain-containing protein 1B	-59.3439
1.4845	1.4845	7.88395e-05	0.000133729	Q8BKZ9	Pdhx	Pyruvate dehydrogenase protein X component, mitochondrial	179.821
2.5681	2.5681	7.93903e-05	0.000134466	P97300	Nptn	Neuroplastin	493.03
-1.92221	1.92221	8.0952e-05	0.000136526	P62862	Fau	40S ribosomal protein S30	-73.615
1.24166	1.24166	8.16064e-05	0.000137549	Q9DB20	Atp5po	ATP synthase subunit O, mitochondrial	136.471
0.924182	0.924182	8.16914e-05	0.000137625	O55023	Impa1	Inositol monophosphatase 1	89.7608
-0.926226	0.926226	8.19811e-05	0.000138046	P80318	Cct3	T-complex protein 1 subunit gamma	-47.3767
2.52581	2.52581	8.20612e-05	0.000138148	Q9D8B4	Ndufa11	NADH dehydrogenase [ubiquinone] 1 alpha subcomplex subunit 11	475.895
-1.7565	1.7565	8.24577e-05	0.000138681	O70133	Dhx9	ATP-dependent RNA helicase A	-70.4034
1.38644	1.38644	8.25427e-05	0.00013879	P99028	Uqcrh	Cytochrome b-c1 complex subunit 6, mitochondrial	161.434
-0.778375	0.778375	8.35657e-05	0.000140327	Q9EPL8	Ipo7	Importin-7	-41.6977
-2.54069	2.54069	8.42531e-05	0.000141256	Q9JMD0	Znf207	BUB3-interacting and GLEBS motif-containing protein ZNF207	-82.8139
1.27795	1.27795	8.43735e-05	0.000141423	Q9Z1L5	Cacna2d3	Voltage-dependent calcium channel subunit alpha-2/delta-3	142.494
-0.741806	0.741806	8.46229e-05	0.000141739	P57776	Eef1d	Elongation factor 1-delta	-40.201
-1.94698	1.94698	8.47011e-05	0.000141836	P97371	Psme1	Proteasome activator complex subunit 1	-74.0641
1.35526	1.35526	8.55549e-05	0.000143058	D3Z7H4	Gsg1l	Germ cell-specific gene 1-like protein	155.843
-1.34035	1.34035	8.59105e-05	0.00014348	Q9D0L7	Armc10	Armadillo repeat-containing protein 10	-60.5074
0.834483	0.834483	8.61435e-05	0.000143787	Q8R5H6	Wasf1	Wiskott-Aldrich syndrome protein family member 1	78.3218
1.20161	1.20161	8.69166e-05	0.000144882	Q8K3J1	Ndufs8	NADH dehydrogenase [ubiquinone] iron-sulfur protein 8, mitochondrial	129.997
-1.456	1.456	8.82255e-05	0.000146606	P25206	Mcm3	DNA replication licensing factor MCM3	-63.5497
-3.3039	3.3039	8.83842e-05	0.0001468	Q61029	Tmpo	Lamina-associated polypeptide 2, isoforms beta/delta/epsilon/gamma	-89.8743
-1.12559	1.12559	8.9381e-05	0.00014796	Q6NZJ6	Eif4g1	Eukaryotic translation initiation factor 4 gamma 1	-54.1685
1.29886	1.29886	8.93632e-05	0.00014796	Q9D2N4	Dtna	Dystrobrevin alpha	146.034
0.957717	0.957717	8.98312e-05	0.000148558	Q9EPJ9	Arfgap1	ADP-ribosylation factor GTPase-activating protein 1	94.2234
-1.33423	1.33423	8.98274e-05	0.000148558	Q9QXL1	Kif21b	Kinesin-like protein KIF21B	-60.3396
1.11096	1.11096	9.02046e-05	0.000149075	P51881	Slc25a5	ADP/ATP translocase 2	115.989
0.857578	0.857578	9.02701e-05	0.000149148	O35129	Phb2	Prohibitin-2	81.1994
-2.50748	2.50748	9.04406e-05	0.000149323	Q8CGC4	Lsm14b	Protein LSM14 homolog B	-82.4138
1.79347	1.79347	9.11332e-05	0.000150323	Q91VR8	Brk1	Protein BRICK1	246.648
1.06706	1.06706	9.11773e-05	0.00015035	O88342	Wdr1	WD repeat-containing protein 1	109.516
-0.762474	0.762474	9.19495e-05	0.000151228	O09061	Psmb1	Proteasome subunit beta type-1	-41.0515
0.958324	0.958324	9.26094e-05	0.000152072	Q810U4	Nrcam	Neuronal cell adhesion molecule	94.3051
-1.52332	1.52332	9.31289e-05	0.000152745	P42932	Cct8	T-complex protein 1 subunit theta	-65.2117
-1.06782	1.06782	9.4345e-05	0.000154447	Q62446	Fkbp3	Peptidyl-prolyl cis-trans isomerase FKBP3	-52.2962
1.85028	1.85028	9.45834e-05	0.000154765	Q7M759	Abhd17b	Alpha/beta hydrolase domain-containing protein 17B	260.569
-0.735306	0.735306	9.66371e-05	0.000157716	Q8BMK4	Ckap4	Cytoskeleton-associated protein 4	-39.9309
-1.25256	1.25256	9.67905e-05	0.00015793	Q80Y81	Elac2	Zinc phosphodiesterase ELAC protein 2	-58.0298
1.44118	1.44118	9.69401e-05	0.000158137	P10649	Gstm1	Glutathione S-transferase Mu 1	171.543
0.64517	0.64517	9.83749e-05	0.000159951	Q6NVE8	Wdr44	WD repeat-containing protein 44	56.3924
-1.35892	1.35892	9.97639e-05	0.000161869	Q8BJU0	Sgta	Small glutamine-rich tetratricopeptide repeat-containing protein alpha	-61.0125
1.56331	1.56331	0.000100283	0.000162407	Q91VW3	Sh3bgrl3	SH3 domain-binding glutamic acid-rich-like protein 3	195.531
1.00826	1.00826	0.000100397	0.000162555	Q9CZU6	Cs	Citrate synthase, mitochondrial	101.149
1.51846	1.51846	0.000101517	0.000164072	Q9DCX2	Atp5pd	ATP synthase subunit d, mitochondrial	186.486
-2.60637	2.60637	0.000102174	0.00016497	O35393	Efnb3	Ephrin-B3	-83.5788
0.807372	0.807372	0.00010365	0.000166926	O88746	Tom1	Target of Myb protein 1	75.0021
-2.92807	2.92807	0.000104201	0.000167696	Q6ZQA6	Igsf3	Immunoglobulin superfamily member 3	-86.8609
0.96952	0.96952	0.000104801	0.000168467	Q8K183	Pdxk	Pyridoxal kinase	95.8189
-2.78424	2.78424	0.000105087	0.000168772	Q8BK67	Rcc2	Protein RCC2	-85.4836
-1.91083	1.91083	0.000105211	0.000168932	Q8BFQ4	Wdr82	WD repeat-containing protein 82	-73.406
-1.81089	1.81089	0.00010578	0.000169806	Q9CY57	Chtop	Chromatin target of PRMT1 protein	-71.4986
-1.07164	1.07164	0.000107111	0.000171743	O09114	Ptgds	Prostaglandin-H2 D-isomerase	-52.4224
1.87851	1.87851	0.000107514	0.00017223	Q9CTY5	Micu3	Calcium uptake protein 3, mitochondrial	267.695
-2.31681	2.31681	0.000108488	0.00017347	Q6PDG5	Smarcc2	SWI/SNF complex subunit SMARCC2	-79.929
-1.12152	1.12152	0.000108605	0.000173618	Q6IR34	Gpsm1	G-protein-signaling modulator 1	-54.0391
0.609215	0.609215	0.000109541	0.000174873	Q61699	Hsph1	Heat shock protein 105 kDa	52.5429
-0.714999	0.714999	0.000109684	0.000175061	Q8VEH5	Epm2aip1	EPM2A-interacting protein 1	-39.0795
-1.52162	1.52162	0.0001111	0.000177077	Q922F4	Tubb6	Tubulin beta-6 chain	-65.1706
-2.93104	2.93104	0.000112072	0.000178422	P17918	Pcna	Proliferating cell nuclear antigen	-86.888
-1.32371	1.32371	0.000112707	0.000179309	Q9Z277	Baz1b	Tyrosine-protein kinase BAZ1B	-60.0493
-1.54133	1.54133	0.000113075	0.00017977	P30416	Fkbp4	Peptidyl-prolyl cis-trans isomerase FKBP4	-65.6432
-2.0984	2.0984	0.000113542	0.000180471	Q7TPV4	Mybbp1a	Myb-binding protein 1A	-76.6483
-1.40898	1.40898	0.000113826	0.0001808	Q05186	Rcn1	Reticulocalbin-1	-62.3423
-3.07936	3.07936	0.000114027	0.000181077	P43276	H1-5	Histone H1.5	-88.169
-1.43929	1.43929	0.000114183	0.000181284	P08030	Aprt	Adenine phosphoribosyltransferase	-63.1251
-1.3771	1.3771	0.000116676	0.000184483	Q9D554	Sf3a3	Splicing factor 3A subunit 3	-61.5008
1.46091	1.46091	0.000118216	0.000186577	Q80VP1	Epn1	Epsin-1	175.281
0.7556	0.7556	0.0001217	0.000191467	Q8R5C5	Actr1b	Beta-centractin	68.8333
-1.03166	1.03166	0.000123099	0.000193449	P54823	Ddx6	Probable ATP-dependent RNA helicase DDX6	-51.0854
-1.92629	1.92629	0.000127696	0.00019977	P47963	Rpl13	60S ribosomal protein L13	-73.6895
-2.38778	2.38778	0.000127758	0.000199822	Q9Z0H3	Smarcb1	SWI/SNF-related matrix-associated actin-dependent regulator of chromatin subfamily B member 1	-80.8924
-0.854758	0.854758	0.000128869	0.00020129	Q8BIW1	Prune1	Exopolyphosphatase PRUNE1	-44.7042
-0.964484	0.964484	0.000131373	0.000204771	P35979	Rpl12	60S ribosomal protein L12	-48.7538
-1.79175	1.79175	0.000131394	0.000204771	P68134	Acta1	Actin, alpha skeletal muscle	-71.1178
-1.82045	1.82045	0.000132791	0.000206763	E9PV24	Fga	Fibrinogen alpha chain	-71.6868
2.30231	2.30231	0.000133829	0.000207913	E9PUL5	Prrt2	Proline-rich transmembrane protein 2	393.248
-2.58076	2.58076	0.000134066	0.00020823	P62855	Rps26	40S ribosomal protein S26	-83.2847
1.31819	1.31819	0.000136441	0.000211073	Q9DCJ5	Ndufa8	NADH dehydrogenase [ubiquinone] 1 alpha subcomplex subunit 8	149.352
-0.601731	0.601731	0.000136709	0.000211393	Q62465	Vat1	Synaptic vesicle membrane protein VAT-1 homolog	-34.1037
-1.741	1.741	0.000137223	0.000211905	P57784	Snrpa1	U2 small nuclear ribonucleoprotein A'	-70.0838
-1.3507	1.3507	0.000137645	0.000212416	Q9CQF3	Nudt21	Cleavage and polyadenylation specificity factor subunit 5	-60.7898
-0.666609	0.666609	0.000138349	0.000213313	Q9JKB1	Uchl3	Ubiquitin carboxyl-terminal hydrolase isozyme L3	-37.0014
-0.636945	0.636945	0.000138892	0.00021396	Q9Z130	Hnrnpdl	Heterogeneous nuclear ribonucleoprotein D-like	-35.6927
-2.39542	2.39542	0.000139386	0.000214577	Q6PGH2	Jpt2	Jupiter microtubule associated homolog 2	-80.9933
1.21937	1.21937	0.000140384	0.000215971	P03888	Mtnd1	NADH-ubiquinone oxidoreductase chain 1	132.844
0.986849	0.986849	0.000140853	0.000216596	Q91V61	Sfxn3	Sideroflexin-3	98.1851
-0.792636	0.792636	0.000145558	0.000222697	O35685	Nudc	Nuclear migration protein nudC	-42.2712
-1.23838	1.23838	0.000146515	0.000223914	Q8BFU3	Rnf214	RING finger protein 214	-57.6152
-2.80473	2.80473	0.000149253	0.000227599	Q8CCK0	Macroh2a2	Core histone macro-H2A.2	-85.6883
1.29468	1.29468	0.000150894	0.000229647	P10852	Slc3a2	4F2 cell-surface antigen heavy chain	145.323
-1.06356	1.06356	0.000151148	0.000229883	Q8VIM9	Irgq	Immunity-related GTPase family Q protein	-52.1551
0.971931	0.971931	0.000151253	0.000229992	Q9CRB9	Chchd3	MICOS complex subunit Mic19	96.1464
1.11058	1.11058	0.000151972	0.000230782	P51174	Acadl	Long-chain specific acyl-CoA dehydrogenase, mitochondrial	115.932
-3.51966	3.51966	0.000154249	0.000233372	Q8C1D8	Iws1	Protein IWS1 homolog	-91.2808
-1.63456	1.63456	0.000154216	0.000233372	Q9JIZ9	Plscr3	Phospholipid scramblase 3	-67.7931
2.27551	2.27551	0.000154549	0.000233725	Q640R3	Hepacam	Hepatocyte cell adhesion molecule	384.17
-0.957168	0.957168	0.000154814	0.000233888	Q8R349	Cdc16	Cell division cycle protein 16 homolog	-48.4933
-1.43275	1.43275	0.000155954	0.000235338	P54923	Adprh	[Protein ADP-ribosylarginine] hydrolase	-62.9577
1.56809	1.56809	0.000156903	0.000236513	Q61206	Pafah1b2	Platelet-activating factor acetylhydrolase IB subunit alpha2	196.511
-2.29163	2.29163	0.000161928	0.00024256	P62911	Rpl32	60S ribosomal protein L32	-79.5755
-1.06745	1.06745	0.000163785	0.000244972	Q8R016	Blmh	Bleomycin hydrolase	-52.2838
3.23628	3.23628	0.000165893	0.000247167	O88343	Slc4a4	Electrogenic sodium bicarbonate cotransporter 1	842.358
-1.39344	1.39344	0.000166274	0.000247681	P53026	Rpl10a	60S ribosomal protein L10a	-61.9344
1.02293	1.02293	0.00016844	0.000250479	Q9Z127	Slc7a5	Large neutral amino acids transporter small subunit 1	103.204
-1.301	1.301	0.000169182	0.000251495	Q9CQM9	Glrx3	Glutaredoxin-3	-59.4156
-1.9846	1.9846	0.000169831	0.000252277	Q9JHS3	Lamtor2	Ragulator complex protein LAMTOR2	-74.7317
-1.42568	1.42568	0.000170738	0.000253408	P61255	Rpl26	60S ribosomal protein L26	-62.7756
-2.25065	2.25065	0.00017142	0.000254256	Q8VC85	Lsm1	U6 snRNA-associated Sm-like protein LSm1	-78.9871
-1.26467	1.26467	0.000173853	0.000256988	Q3UKJ7	Smu1	WD40 repeat-containing protein SMU1	-58.3805
-1.54996	1.54996	0.000174193	0.000257381	P62317	Snrpd2	Small nuclear ribonucleoprotein Sm D2	-65.848
0.650682	0.650682	0.000174311	0.000257499	P63038	Hspd1	60 kDa heat shock protein, mitochondrial	56.991
-1.246	1.246	0.000174374	0.000257539	O35668	Hap1	Huntingtin-associated protein 1	-57.8383
-1.96062	1.96062	0.00017493	0.00025825	Q8R0X7	Sgpl1	Sphingosine-1-phosphate lyase 1	-74.3082
-2.44932	2.44932	0.000176822	0.000260544	O09167	Rpl21	60S ribosomal protein L21	-81.6903
-2.3798	2.3798	0.000178449	0.00026244	E9Q5C9	Nolc1	Nucleolar and coiled-body phosphoprotein 1	-80.7864
-1.11177	1.11177	0.000180126	0.000264571	O88447	Klc1	Kinesin light chain 1	-53.7274
1.72181	1.72181	0.000180195	0.000264616	P35762	Cd81	CD81 antigen	229.85
-1.34363	1.34363	0.000181432	0.000266039	P10853;P10854;Q64475;Q64478;Q64525;Q6ZWY9;Q8CGP1;Q8CGP2	H2bc7;H2bc14;H2bc3;H2bc9;Hist2h2bb;H2bc4;H2bc12;Hist1h2bp	Histone H2B type 1-F/J/L;Histone H2B type 1-M;Histone H2B type 1-B;Histone H2B type 1-H;Histone H2B type 2-B;Histone H2B type 1-C/E/G;Histone H2B type 1-K;Histone H2B type 1-P	-60.5973
-2.18914	2.18914	0.000185047	0.000270435	P62852	Rps25	40S ribosomal protein S25	-78.0718
0.755149	0.755149	0.000190762	0.00027732	P12787	Cox5a	Cytochrome c oxidase subunit 5A, mitochondrial	68.7806
-2.24761	2.24761	0.000191883	0.000278542	Q91WM1	Strbp	Spermatid perinuclear RNA-binding protein	-78.9427
-0.646112	0.646112	0.000192627	0.000279445	Q9R0L7	Akap8l	A-kinase anchor protein 8-like	-36.1
-2.70782	2.70782	0.000193057	0.000280011	Q9D0B0	Srsf9	Serine/arginine-rich splicing factor 9	-84.6939
-0.786317	0.786317	0.000193303	0.000280309	Q91YM2	Arhgap35	Rho GTPase-activating protein 35	-42.0177
-1.33464	1.33464	0.000193566	0.000280515	Q9CRA5	Golph3	Golgi phosphoprotein 3	-60.351
1.31117	1.31117	0.000193912	0.000280872	A2RT62	Fbxl16	F-box/LRR-repeat protein 16	148.143
-2.91001	2.91001	0.000195546	0.000282559	P97792	Cxadr	Coxsackievirus and adenovirus receptor homolog	-86.6954
1.27713	1.27713	0.000196281	0.000283562	Q8R5J9	Arl6ip5	PRA1 family protein 3	142.357
-0.594875	0.594875	0.000197	0.000284423	P26041	Msn	Moesin	-33.7898
-1.48355	1.48355	0.000201001	0.000289179	Q80TV8	Clasp1	CLIP-associating protein 1	-64.2392
1.71355	1.71355	0.000202862	0.000291612	Q61578	Fdxr	NADPH:adrenodoxin oxidoreductase, mitochondrial	227.967
-1.8817	1.8817	0.000203431	0.000292126	Q8BTM8	Flna	Filamin-A	-72.8637
-2.67796	2.67796	0.000204424	0.000293313	Q9JIK5	Ddx21	Nucleolar RNA helicase 2	-84.3738
0.647814	0.647814	0.00020498	0.000293989	Q8JZP2	Syn3	Synapsin-3	56.6793
-0.650086	0.650086	0.000206292	0.000295748	Q62167	Ddx3x	ATP-dependent RNA helicase DDX3X	-36.2758
1.00617	1.00617	0.000207401	0.000297007	B2RSH2	Gnai1	Guanine nucleotide-binding protein G(i) subunit alpha-1	100.858
2.29553	2.29553	0.000207426	0.000297007	Q7TNR6	Igsf21	Immunoglobulin superfamily member 21	390.933
0.899441	0.899441	0.000209388	0.000299384	P97370	Atp1b3	Sodium/potassium-transporting ATPase subunit beta-3	86.5343
-0.956866	0.956866	0.000211239	0.000301535	Q99L47	St13	Hsc70-interacting protein	-48.4825
-1.15681	1.15681	0.000211864	0.00030224	A2AJI0	Map7d1	MAP7 domain-containing protein 1	-55.1496
0.771535	0.771535	0.000212472	0.000302796	Q9R1C6	Dgke	Diacylglycerol kinase epsilon	70.7085
1.32689	1.32689	0.000213311	0.000303867	Q6IRU5	Cltb	Clathrin light chain B	150.861
-2.81987	2.81987	0.000216351	0.00030719	P19324	Serpinh1	Serpin H1	-85.8377
-1.61404	1.61404	0.000220578	0.000311854	Q9R1P0	Psma4	Proteasome subunit alpha type-4	-67.3317
-0.607484	0.607484	0.000223873	0.000316125	Q9CYG7	Tomm34	Mitochondrial import receptor subunit TOM34	-34.366
-1.30231	1.30231	0.000224217	0.000316548	Q3UEB3	Puf60	Poly(U)-binding-splicing factor PUF60	-59.4524
-1.14349	1.14349	0.000228584	0.000321732	F8VPU2	Farp1	FERM, ARHGEF and pleckstrin domain-containing protein 1	-54.7338
-2.56918	2.56918	0.000229707	0.00032305	Q8K297	Colgalt1	Procollagen galactosyltransferase 1	-83.15
-1.82377	1.82377	0.000233353	0.000327251	Q9CQ45	Nenf	Neudesin	-71.7518
-1.41085	1.41085	0.000237239	0.000331629	Q6A065	Cep170	Centrosomal protein of 170 kDa	-62.391
0.93465	0.93465	0.000238222	0.000332801	P21460	Cst3	Cystatin-C	91.1426
0.714892	0.714892	0.000239943	0.000334667	Q99M87	Dnaja3	DnaJ homolog subfamily A member 3, mitochondrial	64.136
-0.655771	0.655771	0.00024279	0.000337892	O35593	Psmd14	26S proteasome non-ATPase regulatory subunit 14	-36.5264
-0.89729	0.89729	0.000243623	0.000338848	P32883	Kras	GTPase KRas	-46.3106
1.0056	1.0056	0.000243584	0.000338848	Q810U3	Nfasc	Neurofascin	100.778
-1.93239	1.93239	0.000245566	0.000341071	P62751	Rpl23a	60S ribosomal protein L23a	-73.8005
-1.23497	1.23497	0.000246234	0.00034181	Q60668	Hnrnpd	Heterogeneous nuclear ribonucleoprotein D0	-57.5148
0.748943	0.748943	0.000248473	0.000344696	Q8BGH2	Samm50	Sorting and assembly machinery component 50 homolog	68.0562
-2.48107	2.48107	0.000250451	0.000346817	P39749	Fen1	Flap endonuclease 1	-82.0889
-2.2021	2.2021	0.000251465	0.000347874	Q61545	Ewsr1	RNA-binding protein EWS	-78.2679
1.60412	1.60412	0.000251812	0.000348215	Q3UGR5	Hdhd2	Haloacid dehalogenase-like hydrolase domain-containing protein 2	204.01
-0.914025	0.914025	0.000255158	0.000352211	Q9JMH6	Txnrd1	Thioredoxin reductase 1, cytoplasmic	-46.9298
-1.89878	1.89878	0.000256482	0.000353533	C0HK79;C0HK80	Arxes1;Arxes2	Adipocyte-related X-chromosome expressed sequence 1;Adipocyte-related X-chromosome expressed sequence 2	-73.183
-1.22226	1.22226	0.000256999	0.000354049	Q8VDP4	Ccar2	Cell cycle and apoptosis regulator protein 2	-57.1389
-1.67432	1.67432	0.000257407	0.000354471	Q9ER64	Osbpl5	Oxysterol-binding protein-related protein 5	-68.6686
-1.43408	1.43408	0.000257523	0.00035449	P50580	Pa2g4	Proliferation-associated protein 2G4	-62.9918
-0.941684	0.941684	0.000257488	0.00035449	Q61701	Elavl4	ELAV-like protein 4	-47.9375
1.04873	1.04873	0.000258602	0.000355834	O09172	Gclm	Glutamate--cysteine ligase regulatory subunit	106.871
1.47979	1.47979	0.000265446	0.000363523	P50544	Acadvl	Very long-chain specific acyl-CoA dehydrogenase, mitochondrial	178.908
-1.38614	1.38614	0.000265896	0.000364068	Q9D706	Rpap3	RNA polymerase II-associated protein 3	-61.7413
-1.17978	1.17978	0.000267425	0.000365801	P99024	Tubb5	Tubulin beta-5 chain	-55.858
1.09891	1.09891	0.000271806	0.000371135	P42567	Eps15	Epidermal growth factor receptor substrate 15	114.192
-0.877751	0.877751	0.000275084	0.000375095	Q9ERK4	Cse1l	Exportin-2	-45.5785
0.904466	0.904466	0.000276333	0.000376576	Q62433	Ndrg1	Protein NDRG1	87.1852
1.27756	1.27756	0.000278824	0.000379598	O08576	Rundc3a	RUN domain-containing protein 3A	142.429
-1.66611	1.66611	0.000279099	0.000379899	P16045	Lgals1	Galectin-1	-68.4898
0.581339	0.581339	0.000279896	0.000380909	O08688	Capn5	Calpain-5	49.6237
-2.15068	2.15068	0.000281936	0.00038346	Q8K341	Atat1	Alpha-tubulin N-acetyltransferase 1	-77.4794
-1.779	1.779	0.000284755	0.000386746	Q9D486	Cmip	C-Maf-inducing protein	-70.8614
-1.29369	1.29369	0.000286093	0.000388353	Q99LG4	Ttc5	Tetratricopeptide repeat protein 5	-59.2095
-1.24326	1.24326	0.000286192	0.000388411	Q6P1I6	Psd2	PH and SEC7 domain-containing protein 2	-57.7582
-0.700034	0.700034	0.000286633	0.000388706	P27612	Plaa	Phospholipase A-2-activating protein	-38.4442
1.21112	1.21112	0.000286597	0.000388706	Q8BLJ3	Plcxd3	PI-PLC X domain-containing protein 3	131.518
-1.12695	1.12695	0.000286786	0.000388755	Q62448	Eif4g2	Eukaryotic translation initiation factor 4 gamma 2	-54.2117
-1.69563	1.69563	0.000286837	0.000388755	Q8K2T1	Nmral1	NmrA-like family domain-containing protein 1	-69.128
-2.64502	2.64502	0.000287373	0.000389254	P51880	Fabp7	Fatty acid-binding protein, brain	-84.0129
-1.85499	1.85499	0.000287972	0.000389838	O35075	Vps26c	Vacuolar protein sorting-associated protein 26C	-72.3566
-0.663028	0.663028	0.000289226	0.000391458	Q8BG32	Psmd11	26S proteasome non-ATPase regulatory subunit 11	-36.8449
-0.833108	0.833108	0.000293635	0.000396713	Q9CZ44	Nsfl1c	NSFL1 cofactor p47	-43.8681
-0.611321	0.611321	0.000294774	0.000397959	P51859	Hdgf	Hepatoma-derived growth factor	-34.5403
-1.59605	1.59605	0.000295149	0.000398388	Q9CRY7	Gdpd1	Lysophospholipase D GDPD1	-66.9218
1.75503	1.75503	0.000295886	0.000398995	P28650	Adss1	Adenylosuccinate synthetase isozyme 1	237.534
-1.04754	1.04754	0.000296068	0.000399164	Q9CQ65	Mtap	S-methyl-5'-thioadenosine phosphorylase	-51.6208
-1.67458	1.67458	0.00029663	0.000399688	O89026	Robo1	Roundabout homolog 1	-68.6742
1.50721	1.50721	0.000300157	0.000403501	Q8CH72	Trim32	E3 ubiquitin-protein ligase TRIM32	184.259
0.663404	0.663404	0.000301809	0.000405487	Q8BVQ5	Ppme1	Protein phosphatase methylesterase 1	58.3815
-2.0543	2.0543	0.000309253	0.000414046	Q922Q8	Lrrc59	Leucine-rich repeat-containing protein 59	-75.9234
-2.39813	2.39813	0.000314707	0.000420214	Q91V57	Chn1	N-chimaerin	-81.0289
1.57459	1.57459	0.000315279	0.000420816	P63168	Dynll1	Dynein light chain 1, cytoplasmic	197.851
-1.57175	1.57175	0.0003201	0.000426432	Q8K3C3	Lzic	Protein LZIC	-66.3599
-1.36224	1.36224	0.000320333	0.000426578	Q80X82	Sympk	Symplekin	-61.1022
1.31438	1.31438	0.000328035	0.000435358	Q91VZ6	Smap1	Stromal membrane-associated protein 1	148.695
-1.62392	1.62392	0.000331168	0.000438819	P80315	Cct4	T-complex protein 1 subunit delta	-67.5547
1.76984	1.76984	0.000334606	0.0004427	P20444	Prkca	Protein kinase C alpha type	241.016
-1.4845	1.4845	0.000337685	0.000445839	P14131	Rps16	40S ribosomal protein S16	-64.2627
1.3483	1.3483	0.000341325	0.00044962	Q9R171	Cbln1	Cerebellin-1	154.611
0.795048	0.795048	0.000343537	0.000452276	Q9CZT8	Rab3b	Ras-related protein Rab-3B	73.5135
-1.43616	1.43616	0.000344831	0.000453635	Q6DFW4	Nop58	Nucleolar protein 58	-63.045
-1.43284	1.43284	0.000347332	0.000456407	P62858	Rps28	40S ribosomal protein S28	-62.9599
-1.38295	1.38295	0.000347584	0.000456652	P61514	Rpl37a	60S ribosomal protein L37a	-61.6565
-1.64583	1.64583	0.000348138	0.000457294	Q9EQQ9	Oga	Protein O-GlcNAcase	-68.0438
0.668112	0.668112	0.000350908	0.000460583	Q9CX80	Cygb	Cytoglobin	58.8992
-0.891922	0.891922	0.000352366	0.000462236	P14685	Psmd3	26S proteasome non-ATPase regulatory subunit 3	-46.1104
0.933666	0.933666	0.000352585	0.000462348	Q69Z98	Brsk2	Serine/threonine-protein kinase BRSK2	91.0124
1.47304	1.47304	0.000355029	0.000465113	Q9Z2Y3	Homer1	Homer protein homolog 1	177.606
0.642668	0.642668	0.000355493	0.000465458	Q9CQA3	Sdhb	Succinate dehydrogenase [ubiquinone] iron-sulfur subunit, mitochondrial	56.1214
1.57598	1.57598	0.000356551	0.000466667	Q9D6K8	Fundc2	FUN14 domain-containing protein 2	198.138
-1.79008	1.79008	0.000357971	0.000467821	Q62189	Snrpa	U1 small nuclear ribonucleoprotein A	-71.0844
1.80383	1.80383	0.00036029	0.000470497	Q9CPW0	Cntnap2	Contactin-associated protein-like 2	249.145
1.87317	1.87317	0.000366735	0.000478232	B2RS91	Rrn3	RNA polymerase I-specific transcription initiation factor RRN3	266.338
-1.64506	1.64506	0.000368273	0.000479839	Q61136	Prpf4b	Serine/threonine-protein kinase PRP4 homolog	-68.0267
-1.09279	1.09279	0.000369571	0.00048126	P70232	Chl1	Neural cell adhesion molecule L1-like protein	-53.1147
1.9033	1.9033	0.000370282	0.000482006	Q9EQZ6	Rapgef4	Rap guanine nucleotide exchange factor 4	274.067
0.718279	0.718279	0.000370534	0.000482242	Q9Z0X1	Aifm1	Apoptosis-inducing factor 1, mitochondrial	64.5219
-0.815973	0.815973	0.000379799	0.000492456	Q6ZWX6	Eif2s1	Eukaryotic translation initiation factor 2 subunit 1	-43.1975
-2.14362	2.14362	0.00038183	0.000494351	Q8BH97	Rcn3	Reticulocalbin-3	-77.3689
-1.36897	1.36897	0.000384753	0.000497579	Q6NVF9	Cpsf6	Cleavage and polyadenylation specificity factor subunit 6	-61.2831
-1.44994	1.44994	0.000385528	0.000498202	Q91WU5	As3mt	Arsenite methyltransferase	-63.3963
-0.673928	0.673928	0.000386736	0.000499585	Q61879	Myh10	Myosin-10	-37.3202
[truncated: 1,093 more rows]

## Sheet: Known NDD comparison
E18_NDD genes	P10_NDD genes	P10_E18_Thoc2Δ_unique genes	P10_E18_Thoc2+_unique genes
[truncated: 122 more rows]
