# Supplementary material for: Compromised transcription-mRNA export factor THOC2 causes R-loop accumulation, DNA damage and adverse neurodevelopment
Source: Nat Commun. 2024 Feb 8;15:1210. doi: 10.1038/s41467-024-45121-5 (PMC10853216; doi:10.1038/s41467-024-45121-5)
Supplement: Supplementary file 8 — Supplementary Data 5 [file 41467_2024_45121_MOESM8_ESM.xlsx]

## Sheet: Information
Supplementary Data 5.
This file contains all the information related to different Oligos and PCR conditions used in this paper

## Sheet: CRISPR Guides
	CRISPR Guides and PAM killing single stranded oligodeoxynucleotides (ssODN)
	Type	Sequence 5'-
	Intron 36 Guide	CAGTTGAGATAAGTTTACAC
	Intron 38 Guide	CTAAACCTTGGATAAGACTA
	Intron 36 repair template	TAATTTTGTATGCTTCCAAAGATAGGCTGTTCCTTTTTCAGTTGAGATAAGTTTACACAGAATAACAGAATCATGCAATTAAATCAATGGTGCTTAACTTGTGGGTTGCAGAGGCCCTTTT
	Intron 38 repair template	CTGTAAGTCTGATACCAAAAGTATCTAGTCCTTGAAAAGAAATTGCCTTGTTAGGTAAGGACTTAGTCTTATCCAAGGTTTAGATCTAGAAAGCATTGTTTTATTTATTTGTTGGTTGGTT

## Sheet: Founder Mice Genotyping
		Founder Mice Genotyping
				Band size (bp)
	Condition	Forward	Reverse	Thoc2+/Y	Thoc2D/Y
		5'-	5'-
	PCR across Exon 37-38	AAACCTCAAGCATGCTCCATTAAAA	GTGTGCTGAGGGTACCATTGA	5287	344
	5’ End Short PCR	AAACCTCAAGCATGCTCCATTAAAA	CAAAAGGGCCTCTGCAACCC	265	N/A
	3’ End Short PCR	CTAGCTGCCATTCCCACAA	GTGTGCTGAGGGTACCATIGA	286	N/A
	PCR conditions: 95°C for 5 minutes; 34 cycles of 95°C for 30 seconds, 55°C for 30 seconds, 72°C for 30 seconds and final cycle of 72°C for 5 minutes.

## Sheet: Multiplex genotyping PCRs
	Multiplex genotyping PCR
	Primer*	Sequence 5'-
	Forward (F1)/P423	AAACCTCAAGCATGCTCCATTAAAA
	Reverse1 (R1)/P426	GTGTGCTGAGGGTACCATTGA
	Reverse2 (R2)/P497	ATTGCATGATTCTGTTATCCTGTG
	SRY Forward (F2)/P438	TGCTGTCTTTGTGCTAGCCTAAGA
	SRY Reverse (R3)/P439	TTCCTAGTTGGTTTAGATACTGAC
	*Five primers were pooled for this PCR
	Primer Combination		Size of amplified PCR product (bp)
			Thoc2+/Y	Thoc2D/Y	Thoc2+/+	Thoc2Δ/+
	F1+R1		222	N/A	222	222
	F1+R2		N/A	344	N/A	344
	F2+R3		257	257	N/A	N/A
	PCR conditions: 95°C for 3 minutes; 36 cycles of 95°C for 15 seconds, 59.5°C for 15 seconds, 72°C for 40 seconds and final cycle of 72°C for 10 minutes.

## Sheet: RT PCR
	RT PCR
	Primer	Sequence 5'-	Primer Combination	Band size (bp)
	Forward 1 (F1)/P427	AAGTGAGAGTCCATGTGAGTCTCA		Thoc2+/Y	Thoc2Δ/Y
	Reverse 1 (R1)/P430	TGGTGGTATGTATGCATCTTCTGAC	F1+R1	419	296
	Forward 2 (F2)/P566	GAGTCACTCTCAGAATGACATCTCC	F2+R2	1677
	Reverse 2 (R2)/P505	CTATGTGTGAGAGGATGGAAGGATTC	F2+R4	2691
	Forward 3 (F3)/P567	CGAGGAGGATGCCAAAGCTCCATGAG	F3+R2	1700
	Reverse 3 (R3)/P506	GAAGTATATGCAGCACATTGTGC	F4+R4	1562
	Forward 4 (F4)/P569	CATGGTATGCACAGAATGCTGTGTAG
	Reverse 4 (R4)/P507	GTTACACTGGTAGAATTCAGTAGAT
	PCR conditions for primer combination F1 and R1: 98°C for 30 seconds; 31 cycles of 98°C for 10 seconds, 58°C for 10 seconds, 72°C for 15 seconds and final cycle of 72°C for 10 minutes. PCR conditions for F2-4 and R2-4 primer combinations were: 98°C for 30 seconds; 32 cycles of 98°C for 10 seconds, 58°C for 10 seconds, 72°C for 180 seconds and final cycle of 72°C for 10 minutes.

## Sheet: RNase H1 primers
	Mouse RNase H1 Gateway cloning primers (NM_001286865.1)
	Type	Sequence 5'-
	H1-attB1-Forward	GGGGACAAGTTTGTACAAAAAAGCAGGCTTCgaaggagatagaaccATGGCATCAgagCAGAAGCTGATCTCAGAGGAGGACCTGATGTTCTATGCGGTGAGGAGAGGCCGCA
	H1-attB2-Reverse	GGGGACCACTTTGTACAAGAAAGCTGGGTCTCGAGTCAGTCCTCAGACTGCTTCGCTCCT
	Note: Myc-tag coding sequence is underlined
