# Supplementary material for: Compromised transcription-mRNA export factor THOC2 causes R-loop accumulation, DNA damage and adverse neurodevelopment
Source: Nat Commun. 2024 Feb 8;15:1210. doi: 10.1038/s41467-024-45121-5 (PMC10853216; doi:10.1038/s41467-024-45121-5)
Supplement: Supplementary file 9 — Supplementary Data 6 [file 41467_2024_45121_MOESM9_ESM.xlsx]

## Sheet: Sheet1
Supplementary Data 6: Antibody Details
Primary Antibodies	Raised in	Company	Cat. No.	Dilution	Link to Validation Information
anti-THOC2-I	Rabbit	Sigma-Aldrich	HPA047921	1:1000	https://www.sigmaaldrich.com/AU/en/product/sigma/hpa047921
anti-THOC2-II	Rabbit	Bethyl Laboratories	A303-630A	1:1000	https://www.fortislife.com/products/primary-antibodies/rabbit-anti-thoc2-antibody/BETHYL-A303-630
anti-THOC1	Rabbit	Bethyl Laboratories	A302-839A	1:1000	https://www.fortislife.com/products/primary-antibodies/rabbit-anti-thoc1-antibody/BETHYL-A302-839
anti-THOC3	Rabbit	Bethyl Laboratories	A304-870A	1:1000	https://www.fortislife.com/products/primary-antibodies/rabbit-anti-thoc3-antibody/BETHYL-A304-870
anti-THOC5	Rabbit	Bethyl Laboratories	A302-120A	1:1000	https://www.fortislife.com/products/primary-antibodies/rabbit-anti-thoc5-antibody/BETHYL-A302-120
anti-THOC6	Mouse	Santa Cruz Biotechnology	SC390722	1:1000	https://www.scbt.com/p/thoc6-antibody-b-3
anti-THOC7	Rabbit	Bethyl Laboratories	A305-247A	1:1000	https://www.fortislife.com/products/primary-antibodies/rabbit-anti-thoc7-antibody/BETHYL-A305-247
anti-ALYREF	Rabbit	Bethyl Laboratories	A302-892A	1:1000	https://www.fortislife.com/products/primary-antibodies/rabbit-anti-aly-antibody/BETHYL-A302-892
anti-UAP56	Rabbit	abcam	ab181061	1:1000	https://www.abcam.com/products/primary-antibodies/uap56-antibody-epr13144-62-ab181061.html
anti-CBP80	Rabbit	Bethyl Laboratories	A301-794A	1:1000	https://www.fortislife.com/products/primary-antibodies/rabbit-anti-ncbp1-cbp80-antibody/BETHYL-A301-794
anti-CHTOP	Rabbit	Bethyl Laboratories	A303-412A	1:1000	https://www.fortislife.com/products/primary-antibodies/rabbit-anti-srag-antibody/BETHYL-A303-412
anti-UIF	Rabbit	Bethyl Laboratories	A303-525A	1:1000	https://www.fortislife.com/products/primary-antibodies/rabbit-anti-uif-antibody/BETHYL-A303-525
anti-ZC3H11A	Rabbit	Bethyl Laboratories	A301-523A	1:1000	https://www.fortislife.com/products/primary-antibodies/rabbit-anti-zc3h11a-antibody/BETHYL-A301-523
anti-ß-Tubulin III	Rabbit	Sigma-Aldrich	T2200	1:1000	https://www.sigmaaldrich.com/AU/en/product/sigma/t2200
anti-MAP2	Chicken	Sigma-Aldrich	AB15452	1:1000	https://www.sigmaaldrich.com/AU/en/product/mm/ab15452
anti-Pax6	Rabbit	Biolegend	901301	1:1000	https://www.biolegend.com/nl-be/products/purified-anti-pax-6-antibody-11511?GroupID=GROUP26
anti-CNPase	Mouse	Sigma-Aldrich	C5922	1:1000	https://www.sigmaaldrich.com/AU/en/product/sigma/c5922?gclid=CjwKCAjw7oeqBhBwEiwALyHLM5dEYccMOZWnB_SDM7nw34jiZpzhHKEYVAXaSO31-F834sjRhkwWExoCIkkQAvD_BwE
anti-GFAP	Chicken	Invitrogen	PA1-10004	1:1000	https://www.thermofisher.com/antibody/product/GFAP-Antibody-Polyclonal/PA1-10004
anti-CIP29	Rabbit	Invitrogen	PA5-21783	1:1000	https://www.thermofisher.com/antibody/product/SARNP-Antibody-Polyclonal/PA5-21783
anti-H2AX	Rabbit	Cell Signaling Technology	2595S	(1:1000 for western blot analysis of neural stem cell lysates) and (1:500 for western blot analysis of E14.5 and E18.5 mouse brain lysates)	https://www.cellsignal.com/products/primary-antibodies/histone-h2a-x-antibody/2595
anti-𝜸H2AX	Mouse	Sigma-Aldrich	05636	(1:1000 for western blot analysis of neural stem cell lysates) and (1:500 for western blot analysis of E14.5 and E18.5 mouse brain lysates and immunofluorescence staining of mouse primary neuron)	https://www.sigmaaldrich.com/AU/en/product/mm/05636
anti-RNA:DNA Hybrid (S9.6)	Rabbit	Kerafast	AB01137-23.0	1:1000	https://www.kerafast.com/productgroup/432/anti‐dna‐rna‐hybrid‐s96‐antibody?ProductID=2083
anti-TAU1	Mouse	Sigma-Aldrich	MAB3420	1:1000	https://www.sigmaaldrich.com/AU/en/product/mm/mab3420?gclid=CjwKCAjw7oeqBhBwEiwALyHLMy2XJnh1ThZaGU0R03TNQH1yr3uVhU5Xac2n0a0Fgk6XvCNcF8JOrhoCh04QAvD_BwE
anti-Synapsin1	Rabbit	abcam	ab254349	1:500	https://www.abcam.com/products/primary-antibodies/synapsin-i-antibody-epr23531-50-synaptic-marker-ab254349.html
anti-PSD95	Mouse	abcam	ab2723	1:500	https://www.abcam.com/products/primary-antibodies/psd95-antibody-6g6-1c9-synaptic-marker-ab2723.html
anti-ß-Tubulin	Rabbit	abcam	A6046	1:1000	https://www.abcam.com/products/primary-antibodies/beta-tubulin-antibody-loading-control-ab6046.html
anti-ß-Actin	Mouse	abcam	8226	1:1000	https://www.abcam.com/products/primary-antibodies/beta-actin-antibody-mabcam-8226-loading-control-ab8226.html
anti-RNA:DNA Hybrid (S9.6)	Mouse	Sigma-Aldrich	MABE1095	1:1000	https://www.sigmaaldrich.com/AU/en/product/mm/mabe1095?gclid=CjwKCAjw7oeqBhBwEiwALyHLM11VeE7mmay4PintzWtHDRcZNDn3G7uFKYaKVfJpRB31DH6nO1UZ0BoChnQQAvD_BwE
anti-c-Myc (9E10)-HRP	Mouse	Invitrogen	MA1-980-HRP	1:2000	https://www.thermofisher.com/antibody/product/c-Myc-Antibody-clone-9E10-Monoclonal/MA1-980-HRP
Secondary Antibodies	Raised in	Company	Cat. No.	Dilution
anti-Rabbit IgG (H+L)/Alexa Fluor 488	Donkey	Invitrogen	A21206	(1:1500 for immunofluorescence staining of fixed cells) and (1:1000 for immunofluorescence staining of mouse brain sections)
anti-Rabbit IgG (H+L)/Alexa Fluor 555	Donkey	Invitrogen	A31572	(1:1500 for immunofluorescence staining of fixed cells) and (1:1000 for immunofluorescence staining of mouse brain sections)
anti-Rabbit IgG (H+L)/Alexa Fluor 647	Donkey	Invitrogen	A31573	1:1500
anti-Mouse IgG (H+L)/Alexa Fluor 488	Donkey	Invitrogen	A21202	(1:1500 for immunofluorescence staining of fixed cells) and (1:1000 for immunofluorescence staining of mouse brain sections)
anti-Mouse IgG (H+L)/Alexa Fluor 555	Donkey	Invitrogen	A31570	(1:1500 for immunofluorescence staining of fixed cells) and (1:1000 for immunofluorescence staining of mouse brain sections)
anti-Mouse IgG (H+L)/Alexa Fluor 647	Donkey	Invitrogen	A31571	1:1500
anti-Chicken IgY (H+L)/Alexa Fluor 488	Donkey	Invitrogen	A78948	1:1500
anti-Chicken IgY (H+L)/Alexa Fluor 647	Donkey	Invitrogen	A78952	1:1500
anti-Rabbit IgG/HRP	Goat	Agilent	P044801-02	1:1000
anti-Mouse IgG/HRP	Goat	Agilent	P044701-02	1:1000
