# Supplementary material for: Compromised transcription-mRNA export factor THOC2 causes R-loop accumulation, DNA damage and adverse neurodevelopment
Source: Nat Commun. 2024 Feb 8;15:1210. doi: 10.1038/s41467-024-45121-5 (PMC10853216; doi:10.1038/s41467-024-45121-5)
Supplement: Supplementary file 11 — Source Data [file 41467_2024_45121_MOESM11_ESM.xlsx]

## Sheet: Fig. 1c
	Thoc2+/Y				Thoc2Δ/Y
	Replicate 1	Replicate 2	Replicate 3	Replicate 4	Replicate 1	Replicate 2	Replicate 3	Replicate 4
β-Tubulin	1	1.09804	1.04017	0.979271	1.0809	1.05881	1.12766	1.08856
anti-THOC2-I	1	1.301	1.07086	1.19721	2.11472	1.87849	2.03577	2.0777
Thoc2 Normalized to Tubulin	1	1.18484	1.0295	1.22255	1.95643	1.77415	1.80532	1.90867

## Sheet: Fig. 1d
Genotype	Number of Animals Born
Thoc2+/Y	294
Thoc2D/Y	139
Thoc2+/+	221
Thoc2D/+	267

## Sheet: Fig. 1e
Genotype	Number of Blastocysts
Thoc2+/Y	83
Thoc2D/Y	40
Thoc2+/+	100
Thoc2D/+	83

## Sheet: Fig. 1f
Genotype	Sample		Actin	Thoc2	Normalized	Relative change
Thoc2∆/Y	E14.5	1	8328.25	15896.1	1.9087	1.00458
	E18.5	2	9343.49	16140	1.72741	0.909162
	P0	3	9857.2	15781.6	1.60102	0.842644
	P10	4	8739	7284.22	0.833529	0.4387
	P30	5	8251.54	1701.79	0.206239	0.108547
	P60	6	8699.75	1560.81	0.179409	0.0944257
Thoc2+/Y	E14.5	7	10084.6	14567.3	1.44452	0.760272
	E18.5	8	9422.68	12381.1	1.31397	0.691562
	P0	9	9092.61	5983.44	0.658055	0.346345
	P10	10	9310.9	1036.23	0.111293	0.058575
	P30	11	10806	615.92	0.0569981	0.029999
	P60	12	8841.83	553.092	0.062554	0.0329232

## Sheet: Fig. 1g
	Mouse Embryo Weights (mg)
	Thoc2+/Y		Thoc2∆/Y
Serial No	E14.5	E18.5	E14.5	E18.5
1	345	1175	278	980
2	328	1164	251	974
3	351	1181	270	949
4	317	1135	281	977
5	333	1191	255	957

## Sheet: Fig. 1h
	Weight (mg)
Age	Thoc2+/Y	Thoc2∆/Y
10 Days	5.50269	4.64567
25 Days	11.7406	8.73471
40 days	20.7293	18.81
55 Days	23.4808	21.0905
70 days	25.8035	22.3974
85 days	27.7246	23.5054
100 Days	29.7783	24.2535
115 Days	31.683	25.6792
130 Days	33.1226	26.9775
Average weight for n= 50 Thoc2+/Y and n=42 Thoc2∆/Y animals

## Sheet: Fig. 2a
Mouse ID	Genotype	Trial #	Day	Latency
158	Thoc2+/Y	1	1	120
183	Thoc2+/Y	1	1	120
184	Thoc2+/Y	1	1	120
210	Thoc2+/Y	1	1	120
223A	Thoc2+/Y	1	1	120
223B	Thoc2+/Y	1	1	120
158	Thoc2+/Y	2	1	120
183	Thoc2+/Y	2	1	15.8
184	Thoc2+/Y	2	1	29.7
210	Thoc2+/Y	2	1	9.9
223A	Thoc2+/Y	2	1	28.6
223B	Thoc2+/Y	2	1	35.2
158	Thoc2+/Y	3	1	120
183	Thoc2+/Y	3	1	42.3
184	Thoc2+/Y	3	1	77.4
210	Thoc2+/Y	3	1	12.6
223A	Thoc2+/Y	3	1	43.5
223B	Thoc2+/Y	3	1	26.8
158	Thoc2+/Y	4	1	35.8
183	Thoc2+/Y	4	1	69.8
184	Thoc2+/Y	4	1	22.1
210	Thoc2+/Y	4	1	33.7
223A	Thoc2+/Y	4	1	38.9
223B	Thoc2+/Y	4	1	15.2
155	Thoc2+/Y	1	1	120
156	Thoc2+/Y	1	1	64.6
155	Thoc2+/Y	2	1	63.8
156	Thoc2+/Y	2	1	35.4
155	Thoc2+/Y	3	1	12.4
156	Thoc2+/Y	3	1	30.4
155	Thoc2+/Y	4	1	25.8
156	Thoc2+/Y	4	1	81.8
191	Thoc2+/Y	1	1	45.3
201	Thoc2+/Y	1	1	83.1
231	Thoc2+/Y	1	1	120
199	Thoc2+/Y	1	1	77.9
191	Thoc2+/Y	2	1	35.2
201	Thoc2+/Y	2	1	64.5
231	Thoc2+/Y	2	1	120
199	Thoc2+/Y	2	1	11.8
191	Thoc2+/Y	3	1	70
201	Thoc2+/Y	3	1	78.8
231	Thoc2+/Y	3	1	17.9
199	Thoc2+/Y	3	1	12
191	Thoc2+/Y	4	1	26.9
201	Thoc2+/Y	4	1	19
231	Thoc2+/Y	4	1	12.8
199	Thoc2+/Y	4	1	11
172	Thoc2+/Y	1	1	120
208	Thoc2+/Y	1	1	45.2
220	Thoc2+/Y	1	1	8.5
172	Thoc2+/Y	2	1	12.7
208	Thoc2+/Y	2	1	68.9
220	Thoc2+/Y	2	1	120
172	Thoc2+/Y	3	1	14.7
208	Thoc2+/Y	3	1	28
220	Thoc2+/Y	3	1	104.6
172	Thoc2+/Y	4	1	20.4
208	Thoc2+/Y	4	1	32.4
220	Thoc2+/Y	4	1	97.6
224	Thoc2Δ/Y	1	1	120
230	Thoc2Δ/Y	1	1	120
221	Thoc2Δ/Y	1	1	43.4
222	Thoc2Δ/Y	1	1	120
224	Thoc2Δ/Y	2	1	31.6
230	Thoc2Δ/Y	2	1	120
221	Thoc2Δ/Y	2	1	19
222	Thoc2Δ/Y	2	1	20.8
224	Thoc2Δ/Y	3	1	120
230	Thoc2Δ/Y	3	1	120
221	Thoc2Δ/Y	3	1	18.7
222	Thoc2Δ/Y	3	1	18.6
224	Thoc2Δ/Y	4	1	99.5
230	Thoc2Δ/Y	4	1	120
221	Thoc2Δ/Y	4	1	120
222	Thoc2Δ/Y	4	1	63.2
214	Thoc2Δ/Y	1	1	120
215	Thoc2Δ/Y	1	1	120
214	Thoc2Δ/Y	2	1	100.4
215	Thoc2Δ/Y	2	1	120
214	Thoc2Δ/Y	3	1	52.9
215	Thoc2Δ/Y	3	1	120
214	Thoc2Δ/Y	4	1	120
215	Thoc2Δ/Y	4	1	120
181	Thoc2Δ/Y	1	1	120
198	Thoc2Δ/Y	1	1	36.9
207	Thoc2Δ/Y	1	1	120
181	Thoc2Δ/Y	2	1	55.6
198	Thoc2Δ/Y	2	1	18.4
207	Thoc2Δ/Y	2	1	53
181	Thoc2Δ/Y	3	1	20.5
198	Thoc2Δ/Y	3	1	120
207	Thoc2Δ/Y	3	1	26.9
181	Thoc2Δ/Y	4	1	19.2
198	Thoc2Δ/Y	4	1	120
207	Thoc2Δ/Y	4	1	32.2
173	Thoc2Δ/Y	1	1	120
174	Thoc2Δ/Y	1	1	120
164	Thoc2Δ/Y	1	1	120
159	Thoc2Δ/Y	1	1	120
200	Thoc2Δ/Y	1	1	2.5
173	Thoc2Δ/Y	2	1	120
174	Thoc2Δ/Y	2	1	120
164	Thoc2Δ/Y	2	1	120
159	Thoc2Δ/Y	2	1	31.8
200	Thoc2Δ/Y	2	1	4.9
173	Thoc2Δ/Y	3	1	120
174	Thoc2Δ/Y	3	1	120
164	Thoc2Δ/Y	3	1	120
159	Thoc2Δ/Y	3	1	23.8
200	Thoc2Δ/Y	3	1	34.1
173	Thoc2Δ/Y	4	1	21.9
174	Thoc2Δ/Y	4	1	120
164	Thoc2Δ/Y	4	1	109.2
159	Thoc2Δ/Y	4	1	38.4
200	Thoc2Δ/Y	4	1	17.2
158	Thoc2+/Y	5	2	24.7
183	Thoc2+/Y	5	2	5
184	Thoc2+/Y	5	2	15.1
210	Thoc2+/Y	5	2	120
223A	Thoc2+/Y	5	2	14.1
223B	Thoc2+/Y	5	2	87.7
158	Thoc2+/Y	6	2	49.5
183	Thoc2+/Y	6	2	22.6
184	Thoc2+/Y	6	2	19.5
210	Thoc2+/Y	6	2	45.4
223A	Thoc2+/Y	6	2	120
223B	Thoc2+/Y	6	2	22.9
158	Thoc2+/Y	7	2	21.6
183	Thoc2+/Y	7	2	22
184	Thoc2+/Y	7	2	21
210	Thoc2+/Y	7	2	28
223A	Thoc2+/Y	7	2	19.5
223B	Thoc2+/Y	7	2	35.6
158	Thoc2+/Y	8	2	7
183	Thoc2+/Y	8	2	37.6
184	Thoc2+/Y	8	2	15.4
210	Thoc2+/Y	8	2	48.9
223A	Thoc2+/Y	8	2	15
223B	Thoc2+/Y	8	2	43.3
155	Thoc2+/Y	5	2	6.8
156	Thoc2+/Y	5	2	89.9
155	Thoc2+/Y	6	2	12.6
156	Thoc2+/Y	6	2	110.1
155	Thoc2+/Y	7	2	11
156	Thoc2+/Y	7	2	47
155	Thoc2+/Y	8	2	15.8
156	Thoc2+/Y	8	2	29.5
191	Thoc2+/Y	5	2	8.4
201	Thoc2+/Y	5	2	30.6
231	Thoc2+/Y	5	2	38
199	Thoc2+/Y	5	2	26.3
191	Thoc2+/Y	6	2	19.8
201	Thoc2+/Y	6	2	8.7
231	Thoc2+/Y	6	2	12.8
199	Thoc2+/Y	6	2	20.9
191	Thoc2+/Y	7	2	8.2
201	Thoc2+/Y	7	2	21.9
231	Thoc2+/Y	7	2	15.2
199	Thoc2+/Y	7	2	44.5
191	Thoc2+/Y	8	2	2.7
201	Thoc2+/Y	8	2	8.8
231	Thoc2+/Y	8	2	24.2
199	Thoc2+/Y	8	2	15.2
172	Thoc2+/Y	5	2	21.6
208	Thoc2+/Y	5	2	12.2
220	Thoc2+/Y	5	2	5
172	Thoc2+/Y	6	2	13.3
208	Thoc2+/Y	6	2	11.7
220	Thoc2+/Y	6	2	20
172	Thoc2+/Y	7	2	15.2
208	Thoc2+/Y	7	2	120
220	Thoc2+/Y	7	2	11.5
172	Thoc2+/Y	8	2	23
208	Thoc2+/Y	8	2	36.6
220	Thoc2+/Y	8	2	34.7
224	Thoc2Δ/Y	5	2	19.5
230	Thoc2Δ/Y	5	2	120
221	Thoc2Δ/Y	5	2	120
222	Thoc2Δ/Y	5	2	120
224	Thoc2Δ/Y	6	2	120
230	Thoc2Δ/Y	6	2	28.4
221	Thoc2Δ/Y	6	2	56.6
222	Thoc2Δ/Y	6	2	120
224	Thoc2Δ/Y	7	2	120
230	Thoc2Δ/Y	7	2	38.2
221	Thoc2Δ/Y	7	2	31.9
222	Thoc2Δ/Y	7	2	120
224	Thoc2Δ/Y	8	2	120
230	Thoc2Δ/Y	8	2	25
221	Thoc2Δ/Y	8	2	24.3
222	Thoc2Δ/Y	8	2	120
214	Thoc2Δ/Y	5	2	15.8
215	Thoc2Δ/Y	5	2	120
214	Thoc2Δ/Y	6	2	80.3
215	Thoc2Δ/Y	6	2	47.9
214	Thoc2Δ/Y	7	2	109
215	Thoc2Δ/Y	7	2	120
214	Thoc2Δ/Y	8	2	47.1
215	Thoc2Δ/Y	8	2	120
181	Thoc2Δ/Y	5	2	104.4
198	Thoc2Δ/Y	5	2	120
207	Thoc2Δ/Y	5	2	120
181	Thoc2Δ/Y	6	2	11.7
198	Thoc2Δ/Y	6	2	45.9
207	Thoc2Δ/Y	6	2	46.5
181	Thoc2Δ/Y	7	2	12.1
198	Thoc2Δ/Y	7	2	120
207	Thoc2Δ/Y	7	2	27.6
181	Thoc2Δ/Y	8	2	120
198	Thoc2Δ/Y	8	2	120
207	Thoc2Δ/Y	8	2	38.5
173	Thoc2Δ/Y	5	2	120
174	Thoc2Δ/Y	5	2	95.6
164	Thoc2Δ/Y	5	2	120
159	Thoc2Δ/Y	5	2	120
200	Thoc2Δ/Y	5	2	120
173	Thoc2Δ/Y	6	2	120
174	Thoc2Δ/Y	6	2	120
164	Thoc2Δ/Y	6	2	51.2
159	Thoc2Δ/Y	6	2	120
200	Thoc2Δ/Y	6	2	34.5
173	Thoc2Δ/Y	7	2	120
174	Thoc2Δ/Y	7	2	53
164	Thoc2Δ/Y	7	2	120
159	Thoc2Δ/Y	7	2	59.1
200	Thoc2Δ/Y	7	2	120
173	Thoc2Δ/Y	8	2	120
174	Thoc2Δ/Y	8	2	16.8
164	Thoc2Δ/Y	8	2	120
159	Thoc2Δ/Y	8	2	64.9
200	Thoc2Δ/Y	8	2	18.2
158	Thoc2+/Y	9	3	23.3
183	Thoc2+/Y	9	3	8.5
184	Thoc2+/Y	9	3	12.6
210	Thoc2+/Y	9	3	120
223A	Thoc2+/Y	9	3	10.2
223B	Thoc2+/Y	9	3	120
158	Thoc2+/Y	10	3	29.4
183	Thoc2+/Y	10	3	7.4
184	Thoc2+/Y	10	3	12.8
210	Thoc2+/Y	10	3	115.8
223A	Thoc2+/Y	10	3	13.9
223B	Thoc2+/Y	10	3	36.8
158	Thoc2+/Y	11	3	19.3
183	Thoc2+/Y	11	3	7.7
184	Thoc2+/Y	11	3	14.7
210	Thoc2+/Y	11	3	7.9
223A	Thoc2+/Y	11	3	21.8
223B	Thoc2+/Y	11	3	12.8
158	Thoc2+/Y	12	3	17.5
183	Thoc2+/Y	12	3	12.9
184	Thoc2+/Y	12	3	15.7
210	Thoc2+/Y	12	3	120
223A	Thoc2+/Y	12	3	7.2
223B	Thoc2+/Y	12	3	17.4
155	Thoc2+/Y	9	3	10.2
156	Thoc2+/Y	9	3	25
155	Thoc2+/Y	10	3	36.3
156	Thoc2+/Y	10	3	35.6
155	Thoc2+/Y	11	3	7.9
156	Thoc2+/Y	11	3	10
155	Thoc2+/Y	12	3	16
156	Thoc2+/Y	12	3	8.6
191	Thoc2+/Y	9	3	98.8
201	Thoc2+/Y	9	3	120
231	Thoc2+/Y	9	3	15.2
199	Thoc2+/Y	9	3	17.6
191	Thoc2+/Y	10	3	22.8
201	Thoc2+/Y	10	3	31.4
231	Thoc2+/Y	10	3	61
199	Thoc2+/Y	10	3	12.8
191	Thoc2+/Y	11	3	64
201	Thoc2+/Y	11	3	16.7
231	Thoc2+/Y	11	3	4.8
199	Thoc2+/Y	11	3	8
191	Thoc2+/Y	12	3	17
201	Thoc2+/Y	12	3	14.8
231	Thoc2+/Y	12	3	7.9
199	Thoc2+/Y	12	3	3.2
172	Thoc2+/Y	9	3	86.6
208	Thoc2+/Y	9	3	67.9
220	Thoc2+/Y	9	3	10
172	Thoc2+/Y	10	3	27.1
208	Thoc2+/Y	10	3	29.4
220	Thoc2+/Y	10	3	8.6
172	Thoc2+/Y	11	3	17
208	Thoc2+/Y	11	3	9.2
220	Thoc2+/Y	11	3	4.4
172	Thoc2+/Y	12	3	6.4
208	Thoc2+/Y	12	3	24.3
220	Thoc2+/Y	12	3	34
224	Thoc2Δ/Y	9	3	120
230	Thoc2Δ/Y	9	3	17.5
221	Thoc2Δ/Y	9	3	30
222	Thoc2Δ/Y	9	3	120
224	Thoc2Δ/Y	10	3	46.4
230	Thoc2Δ/Y	10	3	23.8
221	Thoc2Δ/Y	10	3	120
222	Thoc2Δ/Y	10	3	120
224	Thoc2Δ/Y	11	3	70.2
230	Thoc2Δ/Y	11	3	16.8
221	Thoc2Δ/Y	11	3	120
222	Thoc2Δ/Y	11	3	23.9
224	Thoc2Δ/Y	12	3	120
230	Thoc2Δ/Y	12	3	10.4
221	Thoc2Δ/Y	12	3	83
222	Thoc2Δ/Y	12	3	57.6
214	Thoc2Δ/Y	9	3	74.7
215	Thoc2Δ/Y	9	3	120
214	Thoc2Δ/Y	10	3	51.9
215	Thoc2Δ/Y	10	3	31.2
214	Thoc2Δ/Y	11	3	25.3
215	Thoc2Δ/Y	11	3	120
214	Thoc2Δ/Y	12	3	96.8
215	Thoc2Δ/Y	12	3	120
191	Thoc2Δ/Y	9	3	50.6
198	Thoc2Δ/Y	9	3	95.2
207	Thoc2Δ/Y	9	3	17.2
181	Thoc2Δ/Y	10	3	120
198	Thoc2Δ/Y	10	3	77.4
207	Thoc2Δ/Y	10	3	15.1
181	Thoc2Δ/Y	11	3	33
198	Thoc2Δ/Y	11	3	120
207	Thoc2Δ/Y	11	3	4.9
181	Thoc2Δ/Y	12	3	90
198	Thoc2Δ/Y	12	3	120
207	Thoc2Δ/Y	12	3	13.6
173	Thoc2Δ/Y	9	3	120
174	Thoc2Δ/Y	12	3	88.8
164	Thoc2Δ/Y	9	3	120
159	Thoc2Δ/Y	9	3	38.6
200	Thoc2Δ/Y	9	3	63.8
173	Thoc2Δ/Y	10	3	120
174	Thoc2Δ/Y	10	3	120
164	Thoc2Δ/Y	10	3	37.4
159	Thoc2Δ/Y	10	3	95.3
200	Thoc2Δ/Y	10	3	120
173	Thoc2Δ/Y	11	3	15.6
174	Thoc2Δ/Y	11	3	120
164	Thoc2Δ/Y	11	3	50.8
159	Thoc2Δ/Y	11	3	120
200	Thoc2Δ/Y	11	3	120
173	Thoc2Δ/Y	12	3	51.8
174	Thoc2Δ/Y	12	3	120
164	Thoc2Δ/Y	12	3	11.8
159	Thoc2Δ/Y	12	3	26.4
200	Thoc2Δ/Y	12	3	120
158	Thoc2+/Y	13	4	14.2
183	Thoc2+/Y	13	4	11.3
184	Thoc2+/Y	13	4	64.2
210	Thoc2+/Y	13	4	120
223A	Thoc2+/Y	13	4	14.8
223B	Thoc2+/Y	13	4	53.7
158	Thoc2+/Y	14	4	8.4
183	Thoc2+/Y	14	4	12.3
184	Thoc2+/Y	14	4	65
210	Thoc2+/Y	14	4	11.6
223A	Thoc2+/Y	14	4	13.5
223B	Thoc2+/Y	14	4	34.8
158	Thoc2+/Y	15	4	8.4
183	Thoc2+/Y	15	4	5
184	Thoc2+/Y	15	4	18.8
210	Thoc2+/Y	15	4	36.7
223A	Thoc2+/Y	15	4	14.5
223B	Thoc2+/Y	15	4	49.5
158	Thoc2+/Y	16	4	8.5
183	Thoc2+/Y	16	4	16.5
184	Thoc2+/Y	16	4	43.6
210	Thoc2+/Y	16	4	94
223A	Thoc2+/Y	16	4	38.5
223B	Thoc2+/Y	16	4	80.8
155	Thoc2+/Y	13	4	37.8
156	Thoc2+/Y	13	4	18.8
155	Thoc2+/Y	14	4	6.1
156	Thoc2+/Y	14	4	28.8
155	Thoc2+/Y	15	4	18.1
156	Thoc2+/Y	15	4	10.5
155	Thoc2+/Y	16	4	23.8
156	Thoc2+/Y	16	4	15.5
191	Thoc2+/Y	13	4	59.8
201	Thoc2+/Y	13	4	21.8
231	Thoc2+/Y	13	4	36.4
199	Thoc2+/Y	13	4	14.4
191	Thoc2+/Y	14	4	4.4
201	Thoc2+/Y	14	4	7.4
231	Thoc2+/Y	14	4	4.9
199	Thoc2+/Y	14	4	4.7
191	Thoc2+/Y	15	4	25.4
201	Thoc2+/Y	15	4	19.4
231	Thoc2+/Y	15	4	12.2
199	Thoc2+/Y	15	4	8.3
191	Thoc2+/Y	16	4	39
201	Thoc2+/Y	16	4	54.4
231	Thoc2+/Y	16	5	17.4
199	Thoc2+/Y	16	4	16.1
172	Thoc2+/Y	13	4	46.9
208	Thoc2+/Y	13	4	10.4
220	Thoc2+/Y	13	4	22.2
172	Thoc2+/Y	14	4	16
208	Thoc2+/Y	14	4	15.6
220	Thoc2+/Y	14	4	3.9
172	Thoc2+/Y	15	4	41.4
208	Thoc2+/Y	15	4	4
220	Thoc2+/Y	15	4	18.7
172	Thoc2+/Y	16	4	26.5
208	Thoc2+/Y	16	4	21.6
220	Thoc2+/Y	16	4	7
224	Thoc2Δ/Y	13	4	120
230	Thoc2Δ/Y	13	4	29.9
221	Thoc2Δ/Y	13	4	120
222	Thoc2Δ/Y	13	4	16.3
224	Thoc2Δ/Y	14	4	113.5
230	Thoc2Δ/Y	14	4	21.4
221	Thoc2Δ/Y	14	4	120
222	Thoc2Δ/Y	14	4	2.7
224	Thoc2Δ/Y	15	4	34.5
230	Thoc2Δ/Y	15	4	12.9
221	Thoc2Δ/Y	15	4	33.2
222	Thoc2Δ/Y	15	4	120
224	Thoc2Δ/Y	16	4	46.4
230	Thoc2Δ/Y	16	4	41.7
221	Thoc2Δ/Y	16	4	31.8
222	Thoc2Δ/Y	16	4	76.2
214	Thoc2Δ/Y	13	4	19.4
215	Thoc2Δ/Y	13	4	25.9
214	Thoc2Δ/Y	14	4	33.6
215	Thoc2Δ/Y	14	4	34.2
214	Thoc2Δ/Y	15	4	29.8
215	Thoc2Δ/Y	15	4	120
214	Thoc2Δ/Y	16	4	59.2
215	Thoc2Δ/Y	16	4	120
181	Thoc2Δ/Y	13	4	120
198	Thoc2Δ/Y	13	4	108.2
207	Thoc2Δ/Y	13	4	35.9
181	Thoc2Δ/Y	14	4	27
198	Thoc2Δ/Y	14	4	86.7
207	Thoc2Δ/Y	14	4	36.2
181	Thoc2Δ/Y	15	4	18
198	Thoc2Δ/Y	15	4	59.2
207	Thoc2Δ/Y	15	4	19.7
181	Thoc2Δ/Y	16	4	16.4
198	Thoc2Δ/Y	16	4	14.6
207	Thoc2Δ/Y	16	4	30.1
173	Thoc2Δ/Y	13	4	72.9
174	Thoc2Δ/Y	13	4	42.8
164	Thoc2Δ/Y	13	4	17
159	Thoc2Δ/Y	13	4	39.6
200	Thoc2Δ/Y	13	4	120
173	Thoc2Δ/Y	14	4	20.7
174	Thoc2Δ/Y	14	4	120
164	Thoc2Δ/Y	14	4	12.3
159	Thoc2Δ/Y	14	4	30.1
200	Thoc2Δ/Y	14	4	27.9
173	Thoc2Δ/Y	15	4	5.6
174	Thoc2Δ/Y	15	4	120
164	Thoc2Δ/Y	15	4	36.4
159	Thoc2Δ/Y	15	4	37.2
200	Thoc2Δ/Y	15	4	72.2
173	Thoc2Δ/Y	16	4	120
174	Thoc2Δ/Y	16	4	107.7
164	Thoc2Δ/Y	16	4	82.6
159	Thoc2Δ/Y	16	4	18.4
200	Thoc2Δ/Y	16	4	27
158	Thoc2+/Y	17	5	18.2
183	Thoc2+/Y	17	5	12.5
184	Thoc2+/Y	17	5	4
210	Thoc2+/Y	17	5	25.8
223A	Thoc2+/Y	17	5	75.8
223B	Thoc2+/Y	17	5	17.9
158	Thoc2+/Y	18	5	8.6
183	Thoc2+/Y	18	5	7.9
184	Thoc2+/Y	18	5	26.2
210	Thoc2+/Y	18	5	84.5
223A	Thoc2+/Y	18	5	41.5
223B	Thoc2+/Y	18	5	11.9
158	Thoc2+/Y	19	5	5.9
183	Thoc2+/Y	19	5	22.2
184	Thoc2+/Y	19	5	38
210	Thoc2+/Y	19	5	30.8
223A	Thoc2+/Y	19	5	46.5
223B	Thoc2+/Y	19	5	16.6
158	Thoc2+/Y	20	5	20.2
183	Thoc2+/Y	20	5	17.2
184	Thoc2+/Y	20	5	19.6
223A	Thoc2+/Y	20	5	14.8
223B	Thoc2+/Y	20	5	20
210	Thoc2+/Y	20	5	72.8
155	Thoc2+/Y	17	5	7.1
156	Thoc2+/Y	17	5	22.1
155	Thoc2+/Y	18	5	45.6
156	Thoc2+/Y	18	5	10.8
155	Thoc2+/Y	19	5	19.4
156	Thoc2+/Y	19	5	36.4
155	Thoc2+/Y	20	5	17.6
156	Thoc2+/Y	20	5	12.4
191	Thoc2+/Y	17	5	10.2
201	Thoc2+/Y	17	5	10.4
231	Thoc2+/Y	17	5	12
199	Thoc2+/Y	17	5	33
191	Thoc2+/Y	18	5	41.4
201	Thoc2+/Y	18	5	14.5
231	Thoc2+/Y	18	5	11.2
199	Thoc2+/Y	18	5	6.3
191	Thoc2+/Y	19	5	34.9
201	Thoc2+/Y	19	5	120
231	Thoc2+/Y	19	5	35
199	Thoc2+/Y	19	5	6.4
191	Thoc2+/Y	20	5	41.3
201	Thoc2+/Y	20	5	29.4
231	Thoc2+/Y	20	5	8.6
199	Thoc2+/Y	20	5	8
172	Thoc2+/Y	17	5	18.2
208	Thoc2+/Y	17	5	14.6
220	Thoc2+/Y	17	5	2.8
172	Thoc2+/Y	18	5	19.7
208	Thoc2+/Y	18	5	32.5
220	Thoc2+/Y	18	5	18.7
172	Thoc2+/Y	19	5	6.8
208	Thoc2+/Y	19	5	69
220	Thoc2+/Y	19	5	12.5
172	Thoc2+/Y	20	5	11
208	Thoc2+/Y	20	5	64
220	Thoc2+/Y	20	5	14
224	Thoc2Δ/Y	17	5	16.5
230	Thoc2Δ/Y	17	5	76.7
221	Thoc2Δ/Y	17	5	22.5
222	Thoc2Δ/Y	17	5	4.4
224	Thoc2Δ/Y	18	5	33.8
230	Thoc2Δ/Y	18	5	10.6
221	Thoc2Δ/Y	18	5	18
222	Thoc2Δ/Y	18	5	28.8
224	Thoc2Δ/Y	19	5	120
230	Thoc2Δ/Y	19	5	43.4
221	Thoc2Δ/Y	19	5	17
222	Thoc2Δ/Y	19	5	120
224	Thoc2Δ/Y	20	5	120
230	Thoc2Δ/Y	20	5	23.5
221	Thoc2Δ/Y	20	5	53.2
222	Thoc2Δ/Y	20	5	41.6
214	Thoc2Δ/Y	17	5	27.4
215	Thoc2Δ/Y	17	5	19.5
214	Thoc2Δ/Y	18	5	86
215	Thoc2Δ/Y	18	5	120
214	Thoc2Δ/Y	19	5	120
215	Thoc2Δ/Y	19	5	120
214	Thoc2Δ/Y	20	5	120
215	Thoc2Δ/Y	20	5	36
181	Thoc2Δ/Y	17	5	21.8
198	Thoc2Δ/Y	17	5	24.8
207	Thoc2Δ/Y	17	5	22.4
181	Thoc2Δ/Y	18	5	54.7
198	Thoc2Δ/Y	18	5	34
207	Thoc2Δ/Y	18	5	21.9
181	Thoc2Δ/Y	19	5	30.6
198	Thoc2Δ/Y	19	5	24.7
207	Thoc2Δ/Y	19	5	14
181	Thoc2Δ/Y	20	5	18.4
198	Thoc2Δ/Y	20	5	24.8
207	Thoc2Δ/Y	20	5	13.3
173	Thoc2Δ/Y	17	5	17.4
174	Thoc2Δ/Y	17	5	16
164	Thoc2Δ/Y	17	5	64.3
159	Thoc2Δ/Y	17	5	53.5
200	Thoc2Δ/Y	17	5	12
173	Thoc2Δ/Y	18	5	120
174	Thoc2Δ/Y	18	5	120
164	Thoc2Δ/Y	18	5	61.4
159	Thoc2Δ/Y	18	5	41.5
200	Thoc2Δ/Y	18	5	7.7
173	Thoc2Δ/Y	19	5	120
174	Thoc2Δ/Y	19	5	120
164	Thoc2Δ/Y	19	5	120
159	Thoc2Δ/Y	19	5	36.4
200	Thoc2Δ/Y	19	5	32
173	Thoc2Δ/Y	20	5	90
174	Thoc2Δ/Y	20	5	116.4
164	Thoc2Δ/Y	20	5	120
159	Thoc2Δ/Y	20	5	63.2
200	Thoc2Δ/Y	20	5	11.4
158	Thoc2+/Y	21	PROBE	10.3
183	Thoc2+/Y	21	PROBE	7
184	Thoc2+/Y	21	PROBE	23.7
210	Thoc2+/Y	21	PROBE	61.7
223A	Thoc2+/Y	21	PROBE	14
223B	Thoc2+/Y	21	PROBE	39.7
158	Thoc2+/Y	21	PROBE	12
183	Thoc2+/Y	21	PROBE	9.7
184	Thoc2+/Y	21	PROBE	13.5
210	Thoc2+/Y	21	PROBE	37.6
223A	Thoc2+/Y	22	PROBE	120
223B	Thoc2+/Y	22	PROBE	21.2
158	Thoc2+/Y	23	PROBE	17.9
183	Thoc2+/Y	23	PROBE	40.9
184	Thoc2+/Y	23	PROBE	14
210	Thoc2+/Y	23	PROBE	91.3
223A	Thoc2+/Y	23	PROBE	28.8
223B	Thoc2+/Y	23	PROBE	20.2
158	Thoc2+/Y	24	PROBE	9.7
183	Thoc2+/Y	24	PROBE	18.9
184	Thoc2+/Y	24	PROBE	14.4
210	Thoc2+/Y	24	PROBE	40.6
223A	Thoc2+/Y	24	PROBE	41.5
223B	Thoc2+/Y	24	PROBE	10
155	Thoc2+/Y	21	PROBE	20.4
156	Thoc2+/Y	21	PROBE	9.1
155	Thoc2+/Y	22	PROBE	32.7
156	Thoc2+/Y	22	PROBE	20.7
155	Thoc2+/Y	23	PROBE	17.1
156	Thoc2+/Y	23	PROBE	9.8
155	Thoc2+/Y	24	PROBE	18.1
156	Thoc2+/Y	24	PROBE	10.7
191	Thoc2+/Y	21	PROBE	12.8
201	Thoc2+/Y	21	PROBE	26.2
231	Thoc2+/Y	21	PROBE	12
199	Thoc2+/Y	21	PROBE	3
191	Thoc2+/Y	22	PROBE	19.8
201	Thoc2+/Y	22	PROBE	15.9
231	Thoc2+/Y	22	PROBE	9.8
199	Thoc2+/Y	22	PROBE	9.9
191	Thoc2+/Y	23	PROBE	22.6
201	Thoc2+/Y	23	PROBE	76.4
231	Thoc2+/Y	23	PROBE	11
199	Thoc2+/Y	23	PROBE	7.1
191	Thoc2+/Y	24	PROBE	16
201	Thoc2+/Y	24	PROBE	9.7
231	Thoc2+/Y	24	PROBE	12.1
199	Thoc2+/Y	24	PROBE	5.2
172	Thoc2+/Y	21	PROBE	4.4
208	Thoc2+/Y	21	PROBE	19.1
220	Thoc2+/Y	21	PROBE	23.1
172	Thoc2+/Y	22	PROBE	6.8
208	Thoc2+/Y	22	PROBE	21.9
220	Thoc2+/Y	22	PROBE	21
172	Thoc2+/Y	23	PROBE	9
208	Thoc2+/Y	23	PROBE	16.1
220	Thoc2+/Y	23	PROBE	40.6
172	Thoc2+/Y	24	PROBE	8.4
208	Thoc2+/Y	24	PROBE	5.8
220	Thoc2+/Y	24	PROBE	4.4
224	Thoc2Δ/Y	21	PROBE	120
230	Thoc2Δ/Y	21	PROBE	8.7
221	Thoc2Δ/Y	21	PROBE	120
222	Thoc2Δ/Y	21	PROBE	120
224	Thoc2Δ/Y	22	PROBE	85.7
230	Thoc2Δ/Y	22	PROBE	10.4
221	Thoc2Δ/Y	22	PROBE	120
222	Thoc2Δ/Y	22	PROBE	120
224	Thoc2Δ/Y	23	PROBE	120
230	Thoc2Δ/Y	23	PROBE	18.4
221	Thoc2Δ/Y	23	PROBE	120
222	Thoc2Δ/Y	23	PROBE	120
224	Thoc2Δ/Y	24	PROBE	106.3
230	Thoc2Δ/Y	24	PROBE	27
221	Thoc2Δ/Y	24	PROBE	115.2
222	Thoc2Δ/Y	24	PROBE	19
214	Thoc2Δ/Y	21	PROBE	24.8
215	Thoc2Δ/Y	21	PROBE	120
214	Thoc2Δ/Y	22	PROBE	34
215	Thoc2Δ/Y	22	PROBE	120
214	Thoc2Δ/Y	23	PROBE	70.9
215	Thoc2Δ/Y	23	PROBE	120
214	Thoc2Δ/Y	24	PROBE	39.4
215	Thoc2Δ/Y	24	PROBE	20.8
181	Thoc2Δ/Y	21	PROBE	120
198	Thoc2Δ/Y	21	PROBE	12.8
207	Thoc2Δ/Y	21	PROBE	8.4
181	Thoc2Δ/Y	22	PROBE	77.5
198	Thoc2Δ/Y	22	PROBE	16.4
207	Thoc2Δ/Y	22	PROBE	35.6
181	Thoc2Δ/Y	23	PROBE	24.5
198	Thoc2Δ/Y	23	PROBE	14.7
207	Thoc2Δ/Y	23	PROBE	25.6
181	Thoc2Δ/Y	24	PROBE	15.9
198	Thoc2Δ/Y	24	PROBE	25.6
207	Thoc2Δ/Y	24	PROBE	12
173	Thoc2Δ/Y	21	PROBE	120
174	Thoc2Δ/Y	21	PROBE	120
164	Thoc2Δ/Y	21	PROBE	31.8
159	Thoc2Δ/Y	21	PROBE	26
200	Thoc2Δ/Y	21	PROBE	7.3
173	Thoc2Δ/Y	22	PROBE	120
174	Thoc2Δ/Y	22	PROBE	120
164	Thoc2Δ/Y	22	PROBE	120
159	Thoc2Δ/Y	22	PROBE	33.5
200	Thoc2Δ/Y	22	PROBE	15.6
173	Thoc2Δ/Y	23	PROBE	101.2
174	Thoc2Δ/Y	23	PROBE	120
164	Thoc2Δ/Y	23	PROBE	78.1
159	Thoc2Δ/Y	23	PROBE	42
200	Thoc2Δ/Y	23	PROBE	19.8
173	Thoc2Δ/Y	24	PROBE	95.7
174	Thoc2Δ/Y	24	PROBE	111.7
164	Thoc2Δ/Y	24	PROBE	67.5
159	Thoc2Δ/Y	24	PROBE	43.6
200	Thoc2Δ/Y	24	PROBE	66.5

## Sheet: Fig. 2b
		Training
Genotype	Mouse ID	Day 1	Day 2	Day 3	PROBE
Thoc2+/Y	862	168	180	112.5	32
	864	158	105	109.5	56
	878	180	168	180	44
	883	97	103.5	137	29
	891	160	114.5	112	13
	906	162.5	102	30	99
	913	154.5	88.5	68.5	18
	918	180	108	38	20
	920	132.5	118	100	30
	921	180	117	99	180
	928	110	107.5	101.5	81
	929	180	103	121.5	53
	931	180	130	105	73
Thoc2∆/Y	865	180	118.5	110.5	180
	874	180	180	180	45
	875	180	108	123.5	110
	876	180	111.5	180	75
	877	180	111	180	180
	882	180	180	68	180
	884	180	93.5	180	60
	885	175	177	109	72
	886	135	123	114	67
	914	180	180	63	40
	915	180	180	132	67
	916	180	180	110	60
	917	180	180	180	180

## Sheet: Fig. 2c
Genotype	Mouse ID	No of Alterations	Entries into Arms	% Alternation
Thoc2+/Y	158	15	28	53.5714
	183	14	25	56
	184	20	41	48.7805
	210	11	28	39.2857
	223	21	32	65.625
	155	9	28	32.1429
	156	21	41	51.2195
	172	11	20	55
	208	15	37	40.5405
	220	33	54	61.1111
	191	16	20	80
	201	18	33	54.5455
	231	18	37	48.6486
	199	17	32	53.125
Thoc2∆/Y	224	21	45	46.6667
	230	23	49	46.9388
	221	14	27	51.8519
	222	21	56	37.5
	214	12	37	32.4324
	215	18	41	43.9024
	181	14	36	38.8889
	198	16	36	44.4444
	207	24	44	54.5455
	173	17	35	48.5714
	174	22	49	44.898
	164	26	56	46.4286
	159	11	21	52.381
	200	28	59	47.4576

## Sheet: Fig. 2d
Genotype	Mouse ID	Total Distance Travelled	Time Spent in Outer Zone	Time Spent in Inner Zone
Thoc2+/Y	158	50712	570.28	14.86
	183	51844.4	558.96	20.52
	184	48987.8	537.56	31.22
	210	44711.7	554.36	22.82
	223	50493.6	550.16	24.92
	155	42026.8	557.56	21.22
	156	59309	534.6	32.7
	172	58591.8	546.36	26.82
	208	57198	573.96	13.02
	220	58066.1	560.16	19.92
	191	57455.3	575.84	12.08
	201	31246.4	585.24	7.38
	231	62153.6	571.24	14.38
	199	30315.2	515.08	42.46
Thoc2∆/Y	224	71847.9	562.08	18.96
	230	62738.8	564.72	17.64
	221	53586.9	579.12	10.44
	222	77296.7	553.56	23.22
	214	54014.6	554.52	22.74
	215	67482.6	545.48	27.26
	181	65167.7	572.4	13.8
	198	48475.5	570	15
	207	59652	563.16	18.42
	173	52498.6	574.84	12.58
	174	74929.8	546.36	26.82
	164	52046.3	568.56	15.72
	159	53111.3	562.44	18.78
	200	65870.8	557.2	21.4

[truncated: 46 more sheets: Fig. 2e, Fig. 2f, Fig. 2g, Fig. 5a, Fig. 5b, Fig. 5c, Fig. 5d, Fig. 5e, Fig. 6a, Fig. 6b, Fig. 6c, Fig. 6d, Fig. 6e, Fig. 6f, Fig. 6g, Fig. 7a, Fig. 7b, Fig. 7f, Fig. 8a, Fig. 8b …]
